# Supplementary material for: Untargeted stable isotope-resolved metabolomics to assess the effect of PI3Kβ inhibition on metabolic pathway activities in a PTEN null breast cancer cell line
Source: Front Mol Biosci. 2022 Oct 14;9:1004602. doi: 10.3389/fmolb.2022.1004602 (PMC9614656; doi:10.3389/fmolb.2022.1004602)
Supplement: Supplementary file 1 [file DataSheet1.zip]

Archive with 3 entries (3 files):
- Supplementary Figures.pdf
- Supplementary Tables.xlsx
- Supporting PDF.PDF
