# Supplementary material for: Untargeted stable isotope-resolved metabolomics to assess the effect of PI3Kβ inhibition on metabolic pathway activities in a PTEN null breast cancer cell line
Source: Front Mol Biosci. 2022 Oct 14;9:1004602. doi: 10.3389/fmolb.2022.1004602 (PMC9614656; doi:10.3389/fmolb.2022.1004602)
Supplement: Supplementary file 1 [file DataSheet1.zip › Supplementary Tables.xlsx]

## Sheet: Overview
Tables Overview
Table S1	Targeted library comprising annotated metabolites from selected pathways and newly identified metabolites from the X13CMS workflow
Table S2	Exported list of detected metabolites from data preprocessing with reference library containing fractional abundance information
Table S3	Table produced by miniDiffReport() command in X13CMS processing
Table S4	Table produced by IsoLabelReport command in X13CMS processing
Table S5	Table produced by filterIsoDiffReport command in X13CMS processing
Table S6	List of significantly altered features between control and AZD8186 treated cells in unlabeled samples upon XCMS preprocessing (Table S3)
Table S7	List of significantly altered features between control and AZD8186 treated cells in unlabeled samples upon profinder preprocessing
Table S8	Intra-day reproducibility asessed for 1585 isotopologues in untreated and treated conditions, all sampling times and n=3 technical replicates (Table S2)
Table S9	Inter-day reproducibility asessed for 135 (1h) and 174 (3h) isotopologues in untreated and treated conditions and n=3 technical replicates (Table S2)

## Sheet: Table S1
Table S1: Targeted library comprising annotated metabolites from selected pathways and newly identified metabolites from the X13CMS workflow
							Robustness evaluation
Data analysis workflow	Compound	Neutral mass	Formula	Rt [min]c	Vendor	Stock in ddH2O	Intra day - Table S8	Inter day - Table S9
Targeteda	Glycine	75.032	C2H5NO2	5.177	Sigma - Aldrich - Amino acid Standard - AAS18	2.5 µmol/ml	x	d
	Pyruvate	88.016	C3H4O3	1.752	Sigma-Aldrich - 15990	2 mg/ml	x	x
	L-Alanine	89.0477	C3H7NO2	4.633	Sigma - Aldrich - Amino acid Standard - AAS18	2.5 µmol/ml	x	x
	Lactate	90.0317	C3H6O3	2.563	Sigma-Aldrich - L7022		x	x
	L-Serine	105.043	C3H7NO3	5.254	Sigma - Aldrich - Amino acid Standard - AAS18	2.5 µmol/ml	x	x
	L-Proline	115.063	C5H9NO2	3.411	Sigma - Aldrich - Amino acid Standard - AAS18	2.5 µmol/ml	x	x
	Fumarate	116.011	C4H4O4	7.859	Sigma-Aldrich - 47900	1 mg/ml	x	x
	Succinate	118.027	C4H6O4	7.216	Sigma-Aldrich - W327700	1 mg/ml	x	x
	L-Aspartate	133.038	C4H7NO4	6.934	Sigma - Aldrich - Amino acid Standard - AAS18	2.5 µmol/ml	x	x
	Malate	134.022	C4H6O5	7.539	Sigma-Aldrich - 240176	2 mg/ml	x	x
	a-Ketoglutarate	146.022	C5H6O5	6.731	Sigma-Aldrich - 75890	2 mg/ml	x	x
	L-Glutamine	146.069	C5H10N2O3	5.318	Sigma-Aldrich - 49419	2 mg/ml	e	e
	L-Glutamate	147.053	C5H9NO4	7.057	Sigma - Aldrich - Amino acid Standard - AAS18	2.5 µmol/ml	x	x
	2-Hydroxyglutarate	148.037	C5H8O5	7.417	Sigma-Aldrich - H8378	1 mg/ml	x	x
	Phosphoenolpyruvate (PEP)	167.982	C3H5O6P	9.516	Sigma-Aldrich -79415	1 mg/ml	x	x
	Aconitate	174.016	C6H6O6	7.024	Sigma-Aldrich - A3412	2 mg/ml	x	x
	D-3-Phosphoglycerate (3-PG)	185.993	C3H7O7P	9.005	Sigma - Aldrich - P8752*	1 mg/ml	x	x
	D-2-Phosphoglycerate ( 2-PG)	185.993	C3H7O7P	8.818	Sigma - Aldrich - P8752*	1 mg/ml	x	x
	Citrate	192.027	C6H8O7	9.155	Sigma-Aldrich - 27488	4 mg/ml	x	x
	D-Fructose 6-phosphate (F6P)	260.03	C6H13O9P	8.121	Sigma-Aldrich - F3627	1 mg/ml	x	x
	Glucose 1-phosphate (G1P)	260.03	C6H13O9P	8.194	Sigma-Aldrich - G7000	1 mg/ml	x	x
	D-Glucose 6-phosphate (G6P)	260.03	C6H13O9P	8.651	Roche - 10127647001	1 mg/ml	x	x
	Fructose-1,6-BP (F16BP)	339.996	C6H14O12P2	10.709	Sigma-Aldrich - F0752	1 mg/ml	x	x
	Adenosine monophosphate (AMP)	347.063	C10H14N5O7P	7.107	Sigma - Aldrich - A1752	1 mg/ml	x	d
	Adenosine diphosphate (ADP)	427.029	C10H15N5O10P2	8.346	Sigma - Aldrich - A5285	1 mg/ml	x	x
	Adenosine triphosphate (ATP)	506.996	C10H16N5O13P3	8.956	Sigma - Aldrich - A6419	1 mg/ml	x	x
Untargetedb	Pyroglutamic acid	129.043	C5H7NO3	3.42	Sigma - Aldrich - 83160	2 mg/ml	e	e
	3-Hydroxy-3-methylglutarate (3H3MG)	162.053	C6H10O5	6.572	Sigma - Aldrich - 91387	2 mg/ml	x	x
	N-Acetyl-L-aspartate (NAA)	175.048	C6H9NO5	7.346	Sigma - Aldrich - 00920	2 mg/ml	x	x
	Glutathione (GSH)	307.084	C10H17N3O6S	6.989	Sigma - Aldrich - G4251	2 mg/ml	x	x
	N-Acetylneuraminate (NANA)	309.106	C11H19NO9	5.53	Merck - A0812	2 mg/ml	x	x
	Uridine diphosphate (UDP)	404.002	C9H14N2O12P2	8.248	Sigma - Aldrich - 94330	2 mg/ml	x	x
	Uridine triphosphate (UTP)	483.969	C9H15N2O15P3	8.869	Sigma - Aldrich - U6750	2 mg/ml	x	x
	UDP-Glucose	566.055	C15H24N2O17P2	7.179	Sigma - Aldrich - U4625	2 mg/ml	x	x
	Uridine diphosphate-N-acetylglucosamine (UDP-GlcNAc)	607.082	C17H27N3O17P2	7.028	Sigma - Aldrich - U4375	2 mg/ml	x	x
	Oxidized glutathione (GSSG)	612.152	C20H32N6O12S2	10.398	Sigma - Aldrich - G4376	2 mg/ml	x	x
	CMP-N-acetylneuraminic acid (CMP-NANA)	614.147	C20H31N4O16P	7.875	Merck - 233264	2 mg/ml	x	x
aMetabolites detected in cell extracts after pre-processing with reference library established from pre-defined pathways
bNewly identfied metabolites after X13CMS based filtering for differential labeling pattern that were added to the reference library
cRt: retention time
d disregarded for inter-day reproducibility asessment as metabolite was not detectable in day 2 experiment
emetabolite not considered for robustness evaluation and proof of concept assessment (Figure 4) due to low (<2%) fractional enrichment of label incorporation
*reference substance is a mixture of both isomers
Orange: identifed within the list of 286 features with significant label incorporation after X13CMS filtering procedure (Table S5)

## Sheet: Table S2
Table S2: Exported list of detected metabolites from data preprocessing with reference library containing fractional abundance information
			Isotopologues
Pertubation	Metabolite	Time	m+0	m+1	m+2	m+3	m+4	m+5	m+6	m+7	m+8	m+9	m+10	m+11	m+12	m+13	m+14	m+15	m+16	m+17	m+18	m+19	m+20	intra_day		Fractional enrichment data (Intensities normalized to the sum of all possible isotopologues) exported from Profinder Software after targeted pre-processing
Ctr	2PG	1h	3.72	0.05	0	96.23	NA	NA	NA	NA	NA	NA	NA	NA	NA	NA	NA	NA	NA	NA	NA	NA	NA	day1
Ctr	2PG	1h	4.79	0.15	0	95.06	NA	NA	NA	NA	NA	NA	NA	NA	NA	NA	NA	NA	NA	NA	NA	NA	NA	day1
Ctr	2PG	1h	4.19	0.08	0	95.73	NA	NA	NA	NA	NA	NA	NA	NA	NA	NA	NA	NA	NA	NA	NA	NA	NA	day1
Tr	2PG	1h	0	0	0	100	NA	NA	NA	NA	NA	NA	NA	NA	NA	NA	NA	NA	NA	NA	NA	NA	NA	day1
Tr	2PG	1h	3.38	0.13	0	96.49	NA	NA	NA	NA	NA	NA	NA	NA	NA	NA	NA	NA	NA	NA	NA	NA	NA	day1
Tr	2PG	1h	0	0.47	0	99.53	NA	NA	NA	NA	NA	NA	NA	NA	NA	NA	NA	NA	NA	NA	NA	NA	NA	day1
Ctr	2PG	3h	3.08	0	0	96.92	NA	NA	NA	NA	NA	NA	NA	NA	NA	NA	NA	NA	NA	NA	NA	NA	NA	day1
Ctr	2PG	3h	2.74	0.03	0	97.23	NA	NA	NA	NA	NA	NA	NA	NA	NA	NA	NA	NA	NA	NA	NA	NA	NA	day1
Ctr	2PG	3h	4.63	0	0	95.37	NA	NA	NA	NA	NA	NA	NA	NA	NA	NA	NA	NA	NA	NA	NA	NA	NA	day1
Tr	2PG	3h	3.9	0.1	0	96	NA	NA	NA	NA	NA	NA	NA	NA	NA	NA	NA	NA	NA	NA	NA	NA	NA	day1
Tr	2PG	3h	4.62	0.2	0	95.18	NA	NA	NA	NA	NA	NA	NA	NA	NA	NA	NA	NA	NA	NA	NA	NA	NA	day1
Tr	2PG	3h	2.49	0.11	0	97.4	NA	NA	NA	NA	NA	NA	NA	NA	NA	NA	NA	NA	NA	NA	NA	NA	NA	day1
Ctr	2PG	6h	2.15	0.06	0	97.79	NA	NA	NA	NA	NA	NA	NA	NA	NA	NA	NA	NA	NA	NA	NA	NA	NA	day1
Ctr	2PG	6h	1.84	0.06	0	98.1	NA	NA	NA	NA	NA	NA	NA	NA	NA	NA	NA	NA	NA	NA	NA	NA	NA	day1
Ctr	2PG	6h	0	0.39	0	99.61	NA	NA	NA	NA	NA	NA	NA	NA	NA	NA	NA	NA	NA	NA	NA	NA	NA	day1
Tr	2PG	6h	3.27	0.12	0	96.6	NA	NA	NA	NA	NA	NA	NA	NA	NA	NA	NA	NA	NA	NA	NA	NA	NA	day1
Tr	2PG	6h	2.92	0.08	0	96.99	NA	NA	NA	NA	NA	NA	NA	NA	NA	NA	NA	NA	NA	NA	NA	NA	NA	day1
Tr	2PG	6h	4.21	0.26	0	95.53	NA	NA	NA	NA	NA	NA	NA	NA	NA	NA	NA	NA	NA	NA	NA	NA	NA	day1
Ctr	2PG	24h	1.56	0.08	0	98.36	NA	NA	NA	NA	NA	NA	NA	NA	NA	NA	NA	NA	NA	NA	NA	NA	NA	day1
Ctr	2PG	24h	1.64	0.08	0	98.28	NA	NA	NA	NA	NA	NA	NA	NA	NA	NA	NA	NA	NA	NA	NA	NA	NA	day1
Ctr	2PG	24h	1.61	0.07	0	98.32	NA	NA	NA	NA	NA	NA	NA	NA	NA	NA	NA	NA	NA	NA	NA	NA	NA	day1
Tr	2PG	24h	2.05	0.17	0	97.79	NA	NA	NA	NA	NA	NA	NA	NA	NA	NA	NA	NA	NA	NA	NA	NA	NA	day1
Tr	2PG	24h	3.74	0	0	96.26	NA	NA	NA	NA	NA	NA	NA	NA	NA	NA	NA	NA	NA	NA	NA	NA	NA	day1
Tr	2PG	24h	2.27	0.23	0	97.5	NA	NA	NA	NA	NA	NA	NA	NA	NA	NA	NA	NA	NA	NA	NA	NA	NA	day1
Ctr	3H3MG	1h	89.24	0	4.62	0	4.49	0	1.65	NA	NA	NA	NA	NA	NA	NA	NA	NA	NA	NA	NA	NA	NA	day1
Ctr	3H3MG	1h	89.48	0	4.7	0	4.33	0	1.48	NA	NA	NA	NA	NA	NA	NA	NA	NA	NA	NA	NA	NA	NA	day1
Ctr	3H3MG	1h	89.79	0	4.55	0	4.23	0	1.43	NA	NA	NA	NA	NA	NA	NA	NA	NA	NA	NA	NA	NA	NA	day1
Tr	3H3MG	1h	88.23	0	6.31	0	4.34	0	1.12	NA	NA	NA	NA	NA	NA	NA	NA	NA	NA	NA	NA	NA	NA	day1
Tr	3H3MG	1h	88.79	0	5.98	0	4.05	0	1.18	NA	NA	NA	NA	NA	NA	NA	NA	NA	NA	NA	NA	NA	NA	day1
Tr	3H3MG	1h	88.15	0	6.71	0	4.13	0	1.01	NA	NA	NA	NA	NA	NA	NA	NA	NA	NA	NA	NA	NA	NA	day1
Ctr	3H3MG	3h	55.48	0	14.92	0	20.08	0	9.52	NA	NA	NA	NA	NA	NA	NA	NA	NA	NA	NA	NA	NA	NA	day1
Ctr	3H3MG	3h	55.95	0	14.78	0	19.78	0	9.49	NA	NA	NA	NA	NA	NA	NA	NA	NA	NA	NA	NA	NA	NA	day1
Ctr	3H3MG	3h	56.06	0	14.83	0	19.79	0	9.33	NA	NA	NA	NA	NA	NA	NA	NA	NA	NA	NA	NA	NA	NA	day1
Tr	3H3MG	3h	57.39	0	16.91	0.42	18.33	0	6.96	NA	NA	NA	NA	NA	NA	NA	NA	NA	NA	NA	NA	NA	NA	day1
Tr	3H3MG	3h	55.46	0	17.19	0.41	19.1	0.36	7.49	NA	NA	NA	NA	NA	NA	NA	NA	NA	NA	NA	NA	NA	NA	day1
Tr	3H3MG	3h	52.81	0	18.19	0.29	20.55	0	8.16	NA	NA	NA	NA	NA	NA	NA	NA	NA	NA	NA	NA	NA	NA	day1
Ctr	3H3MG	6h	26.96	0	19.01	0.27	33.15	0.51	20.1	NA	NA	NA	NA	NA	NA	NA	NA	NA	NA	NA	NA	NA	NA	day1
Ctr	3H3MG	6h	25.74	0	19.09	0.26	33.66	0.56	20.69	NA	NA	NA	NA	NA	NA	NA	NA	NA	NA	NA	NA	NA	NA	day1
Ctr	3H3MG	6h	38.69	0	16.33	0.25	27.45	0.49	16.79	NA	NA	NA	NA	NA	NA	NA	NA	NA	NA	NA	NA	NA	NA	day1
Tr	3H3MG	6h	30.43	0.06	24.75	1.05	29.98	0.84	12.91	NA	NA	NA	NA	NA	NA	NA	NA	NA	NA	NA	NA	NA	NA	day1
Tr	3H3MG	6h	30.22	0.06	24.3	1.1	30.51	0.8	13.02	NA	NA	NA	NA	NA	NA	NA	NA	NA	NA	NA	NA	NA	NA	day1
Tr	3H3MG	6h	28.06	0	27.19	0.76	30.71	0.68	12.6	NA	NA	NA	NA	NA	NA	NA	NA	NA	NA	NA	NA	NA	NA	day1
Ctr	3H3MG	24h	2.14	0.12	12.68	0.72	40.34	1.4	42.61	NA	NA	NA	NA	NA	NA	NA	NA	NA	NA	NA	NA	NA	NA	day1
Ctr	3H3MG	24h	2.14	0.11	12.24	0.77	39.84	1.49	43.41	NA	NA	NA	NA	NA	NA	NA	NA	NA	NA	NA	NA	NA	NA	day1
Ctr	3H3MG	24h	3.74	0.09	13.55	0.67	39.61	1.23	41.1	NA	NA	NA	NA	NA	NA	NA	NA	NA	NA	NA	NA	NA	NA	day1
Tr	3H3MG	24h	7.15	0.61	20.81	1.88	41.79	1.99	25.76	NA	NA	NA	NA	NA	NA	NA	NA	NA	NA	NA	NA	NA	NA	day1
Tr	3H3MG	24h	8.82	0.44	21.03	1.78	40.57	1.98	25.38	NA	NA	NA	NA	NA	NA	NA	NA	NA	NA	NA	NA	NA	NA	day1
Tr	3H3MG	24h	10.62	0.42	23.21	1.61	39.48	1.91	22.74	NA	NA	NA	NA	NA	NA	NA	NA	NA	NA	NA	NA	NA	NA	day1
Ctr	3PG	1h	3.57	0.08	0	96.35	NA	NA	NA	NA	NA	NA	NA	NA	NA	NA	NA	NA	NA	NA	NA	NA	NA	day1
Ctr	3PG	1h	3.89	0.08	0	96.03	NA	NA	NA	NA	NA	NA	NA	NA	NA	NA	NA	NA	NA	NA	NA	NA	NA	day1
Ctr	3PG	1h	3.19	0.1	0	96.71	NA	NA	NA	NA	NA	NA	NA	NA	NA	NA	NA	NA	NA	NA	NA	NA	NA	day1
Tr	3PG	1h	3.08	0.11	0	96.81	NA	NA	NA	NA	NA	NA	NA	NA	NA	NA	NA	NA	NA	NA	NA	NA	NA	day1
Tr	3PG	1h	3.26	0.11	0	96.62	NA	NA	NA	NA	NA	NA	NA	NA	NA	NA	NA	NA	NA	NA	NA	NA	NA	day1
Tr	3PG	1h	2.29	0.07	0	97.64	NA	NA	NA	NA	NA	NA	NA	NA	NA	NA	NA	NA	NA	NA	NA	NA	NA	day1
Ctr	3PG	3h	2.55	0.08	0	97.36	NA	NA	NA	NA	NA	NA	NA	NA	NA	NA	NA	NA	NA	NA	NA	NA	NA	day1
Ctr	3PG	3h	2.57	0.07	0	97.37	NA	NA	NA	NA	NA	NA	NA	NA	NA	NA	NA	NA	NA	NA	NA	NA	NA	day1
Ctr	3PG	3h	2.26	0.04	0	97.69	NA	NA	NA	NA	NA	NA	NA	NA	NA	NA	NA	NA	NA	NA	NA	NA	NA	day1
Tr	3PG	3h	3.43	0	0	96.57	NA	NA	NA	NA	NA	NA	NA	NA	NA	NA	NA	NA	NA	NA	NA	NA	NA	day1
Tr	3PG	3h	2.97	0.14	0	96.9	NA	NA	NA	NA	NA	NA	NA	NA	NA	NA	NA	NA	NA	NA	NA	NA	NA	day1
Tr	3PG	3h	2.22	0.16	0	97.62	NA	NA	NA	NA	NA	NA	NA	NA	NA	NA	NA	NA	NA	NA	NA	NA	NA	day1
Ctr	3PG	6h	1.92	0.07	0	98	NA	NA	NA	NA	NA	NA	NA	NA	NA	NA	NA	NA	NA	NA	NA	NA	NA	day1
Ctr	3PG	6h	1.77	0.04	0	98.19	NA	NA	NA	NA	NA	NA	NA	NA	NA	NA	NA	NA	NA	NA	NA	NA	NA	day1
Ctr	3PG	6h	1.67	0	0	98.33	NA	NA	NA	NA	NA	NA	NA	NA	NA	NA	NA	NA	NA	NA	NA	NA	NA	day1
Tr	3PG	6h	2.48	0.02	0	97.5	NA	NA	NA	NA	NA	NA	NA	NA	NA	NA	NA	NA	NA	NA	NA	NA	NA	day1
Tr	3PG	6h	2.49	0.12	0	97.39	NA	NA	NA	NA	NA	NA	NA	NA	NA	NA	NA	NA	NA	NA	NA	NA	NA	day1
Tr	3PG	6h	2.5	0.12	0	97.38	NA	NA	NA	NA	NA	NA	NA	NA	NA	NA	NA	NA	NA	NA	NA	NA	NA	day1
Ctr	3PG	24h	1.59	0.08	0	98.33	NA	NA	NA	NA	NA	NA	NA	NA	NA	NA	NA	NA	NA	NA	NA	NA	NA	day1
Ctr	3PG	24h	1.37	0.1	0	98.53	NA	NA	NA	NA	NA	NA	NA	NA	NA	NA	NA	NA	NA	NA	NA	NA	NA	day1
Ctr	3PG	24h	1.37	0.1	0	98.52	NA	NA	NA	NA	NA	NA	NA	NA	NA	NA	NA	NA	NA	NA	NA	NA	NA	day1
Tr	3PG	24h	1.98	0.17	0	97.85	NA	NA	NA	NA	NA	NA	NA	NA	NA	NA	NA	NA	NA	NA	NA	NA	NA	day1
Tr	3PG	24h	1.92	0.07	0	98	NA	NA	NA	NA	NA	NA	NA	NA	NA	NA	NA	NA	NA	NA	NA	NA	NA	day1
Tr	3PG	24h	1.61	0.2	0	98.19	NA	NA	NA	NA	NA	NA	NA	NA	NA	NA	NA	NA	NA	NA	NA	NA	NA	day1
Ctr	a-Ketoglutarate	1h	75.91	0	20.3	1.44	1.81	0.54	NA	NA	NA	NA	NA	NA	NA	NA	NA	NA	NA	NA	NA	NA	NA	day1
Ctr	a-Ketoglutarate	1h	76.03	0	20.08	1.49	1.87	0.53	NA	NA	NA	NA	NA	NA	NA	NA	NA	NA	NA	NA	NA	NA	NA	day1
Ctr	a-Ketoglutarate	1h	76.19	0	20.09	1.41	1.79	0.51	NA	NA	NA	NA	NA	NA	NA	NA	NA	NA	NA	NA	NA	NA	NA	day1
Tr	a-Ketoglutarate	1h	78.79	0	18.56	1.07	1.28	0.3	NA	NA	NA	NA	NA	NA	NA	NA	NA	NA	NA	NA	NA	NA	NA	day1
Tr	a-Ketoglutarate	1h	78.69	0	18.61	1.12	1.26	0.31	NA	NA	NA	NA	NA	NA	NA	NA	NA	NA	NA	NA	NA	NA	NA	day1
Tr	a-Ketoglutarate	1h	77.5	0	19.29	1.3	1.54	0.37	NA	NA	NA	NA	NA	NA	NA	NA	NA	NA	NA	NA	NA	NA	NA	day1
Ctr	a-Ketoglutarate	3h	68.79	0.08	22.91	2.88	3.92	1.41	NA	NA	NA	NA	NA	NA	NA	NA	NA	NA	NA	NA	NA	NA	NA	day1
Ctr	a-Ketoglutarate	3h	68.36	0.18	23.33	2.85	3.91	1.37	NA	NA	NA	NA	NA	NA	NA	NA	NA	NA	NA	NA	NA	NA	NA	day1
Ctr	a-Ketoglutarate	3h	68.38	0.1	23.36	2.91	3.87	1.39	NA	NA	NA	NA	NA	NA	NA	NA	NA	NA	NA	NA	NA	NA	NA	day1
Tr	a-Ketoglutarate	3h	72.95	0.31	20.68	2.45	2.79	0.82	NA	NA	NA	NA	NA	NA	NA	NA	NA	NA	NA	NA	NA	NA	NA	day1
Tr	a-Ketoglutarate	3h	71.34	0.54	21.36	2.71	3.14	0.91	NA	NA	NA	NA	NA	NA	NA	NA	NA	NA	NA	NA	NA	NA	NA	day1
Tr	a-Ketoglutarate	3h	70.44	0.21	21.93	2.82	3.44	1.15	NA	NA	NA	NA	NA	NA	NA	NA	NA	NA	NA	NA	NA	NA	NA	day1
Ctr	a-Ketoglutarate	6h	64.61	0.1	24.05	3.62	5.4	2.23	NA	NA	NA	NA	NA	NA	NA	NA	NA	NA	NA	NA	NA	NA	NA	day1
Ctr	a-Ketoglutarate	6h	62.66	0.45	24.91	3.91	5.72	2.36	NA	NA	NA	NA	NA	NA	NA	NA	NA	NA	NA	NA	NA	NA	NA	day1
Ctr	a-Ketoglutarate	6h	62.76	0.36	25.28	3.77	5.53	2.3	NA	NA	NA	NA	NA	NA	NA	NA	NA	NA	NA	NA	NA	NA	NA	day1
Tr	a-Ketoglutarate	6h	69.99	0.62	20.61	3.29	4.12	1.38	NA	NA	NA	NA	NA	NA	NA	NA	NA	NA	NA	NA	NA	NA	NA	day1
Tr	a-Ketoglutarate	6h	70.37	0.61	20.19	3.36	4.13	1.34	NA	NA	NA	NA	NA	NA	NA	NA	NA	NA	NA	NA	NA	NA	NA	day1
Tr	a-Ketoglutarate	6h	71.18	0.35	20.13	3.14	3.87	1.33	NA	NA	NA	NA	NA	NA	NA	NA	NA	NA	NA	NA	NA	NA	NA	day1
Ctr	a-Ketoglutarate	24h	47.77	0.62	24.1	6.56	12.26	8.69	NA	NA	NA	NA	NA	NA	NA	NA	NA	NA	NA	NA	NA	NA	NA	day1
Ctr	a-Ketoglutarate	24h	47.19	0.53	22.46	6.61	13.15	10.06	NA	NA	NA	NA	NA	NA	NA	NA	NA	NA	NA	NA	NA	NA	NA	day1
Ctr	a-Ketoglutarate	24h	47.95	0.58	22.42	6.6	12.78	9.67	NA	NA	NA	NA	NA	NA	NA	NA	NA	NA	NA	NA	NA	NA	NA	day1
Tr	a-Ketoglutarate	24h	55.67	1.21	24.98	6.1	8.25	3.78	NA	NA	NA	NA	NA	NA	NA	NA	NA	NA	NA	NA	NA	NA	NA	day1
Tr	a-Ketoglutarate	24h	55.61	1.32	24.49	6.28	8.49	3.81	NA	NA	NA	NA	NA	NA	NA	NA	NA	NA	NA	NA	NA	NA	NA	day1
Tr	a-Ketoglutarate	24h	60.19	1.07	23.58	5.3	6.97	2.89	NA	NA	NA	NA	NA	NA	NA	NA	NA	NA	NA	NA	NA	NA	NA	day1
Ctr	Aconitate	1h	43.35	0	47.71	1.42	5.48	1.76	0.27	NA	NA	NA	NA	NA	NA	NA	NA	NA	NA	NA	NA	NA	NA	day1
Ctr	Aconitate	1h	43.96	0	47.21	1.35	5.54	1.76	0.18	NA	NA	NA	NA	NA	NA	NA	NA	NA	NA	NA	NA	NA	NA	day1
Ctr	Aconitate	1h	43.27	0	48.21	1.21	5.43	1.74	0.15	NA	NA	NA	NA	NA	NA	NA	NA	NA	NA	NA	NA	NA	NA	day1
Tr	Aconitate	1h	44.86	0	47.12	1.39	5.34	1.29	0	NA	NA	NA	NA	NA	NA	NA	NA	NA	NA	NA	NA	NA	NA	day1
Tr	Aconitate	1h	45.71	0	46.36	1.25	5.27	1.27	0.15	NA	NA	NA	NA	NA	NA	NA	NA	NA	NA	NA	NA	NA	NA	day1
Tr	Aconitate	1h	43.46	0	47.03	1.46	6.35	1.57	0.13	NA	NA	NA	NA	NA	NA	NA	NA	NA	NA	NA	NA	NA	NA	day1
Ctr	Aconitate	3h	33.58	0	50.44	2.42	9.1	3.91	0.55	NA	NA	NA	NA	NA	NA	NA	NA	NA	NA	NA	NA	NA	NA	day1
Ctr	Aconitate	3h	33.67	0	50.59	2.4	9.04	3.83	0.48	NA	NA	NA	NA	NA	NA	NA	NA	NA	NA	NA	NA	NA	NA	day1
Ctr	Aconitate	3h	33.37	0	50.65	2.44	9.22	3.77	0.55	NA	NA	NA	NA	NA	NA	NA	NA	NA	NA	NA	NA	NA	NA	day1
Tr	Aconitate	3h	38.4	0.53	47.44	2.83	7.79	2.64	0.36	NA	NA	NA	NA	NA	NA	NA	NA	NA	NA	NA	NA	NA	NA	day1
Tr	Aconitate	3h	37.96	0.61	47.3	2.96	8.15	2.76	0.24	NA	NA	NA	NA	NA	NA	NA	NA	NA	NA	NA	NA	NA	NA	day1
Tr	Aconitate	3h	36.21	0.64	47.36	3.01	9.03	3.3	0.45	NA	NA	NA	NA	NA	NA	NA	NA	NA	NA	NA	NA	NA	NA	day1
Ctr	Aconitate	6h	26.66	0.09	51.1	3.36	11.47	6.35	0.98	NA	NA	NA	NA	NA	NA	NA	NA	NA	NA	NA	NA	NA	NA	day1
Ctr	Aconitate	6h	27.06	0.02	51.44	3.18	11.22	6.09	0.98	NA	NA	NA	NA	NA	NA	NA	NA	NA	NA	NA	NA	NA	NA	day1
Ctr	Aconitate	6h	28.65	0.17	49.81	3.3	11.11	6.01	0.94	NA	NA	NA	NA	NA	NA	NA	NA	NA	NA	NA	NA	NA	NA	day1
Tr	Aconitate	6h	33.9	0.66	46.56	4.03	9.97	4.25	0.63	NA	NA	NA	NA	NA	NA	NA	NA	NA	NA	NA	NA	NA	NA	day1
Tr	Aconitate	6h	33.97	0.66	47.41	3.78	9.58	3.97	0.62	NA	NA	NA	NA	NA	NA	NA	NA	NA	NA	NA	NA	NA	NA	day1
Tr	Aconitate	6h	34.65	0.47	46.25	3.7	10	4.28	0.66	NA	NA	NA	NA	NA	NA	NA	NA	NA	NA	NA	NA	NA	NA	day1
Ctr	Aconitate	24h	20.81	0.22	36.88	5.61	17.01	15.81	3.66	NA	NA	NA	NA	NA	NA	NA	NA	NA	NA	NA	NA	NA	NA	day1
Ctr	Aconitate	24h	20.13	0	35.16	5.77	17.09	17.73	4.12	NA	NA	NA	NA	NA	NA	NA	NA	NA	NA	NA	NA	NA	NA	day1
Ctr	Aconitate	24h	20.81	0	35.25	5.92	16.81	16.99	4.22	NA	NA	NA	NA	NA	NA	NA	NA	NA	NA	NA	NA	NA	NA	day1
Tr	Aconitate	24h	24.93	1.01	43.41	6.43	14.27	8.39	1.56	NA	NA	NA	NA	NA	NA	NA	NA	NA	NA	NA	NA	NA	NA	day1
Tr	Aconitate	24h	25.21	1.17	41.88	6.97	14.35	8.82	1.6	NA	NA	NA	NA	NA	NA	NA	NA	NA	NA	NA	NA	NA	NA	day1
Tr	Aconitate	24h	26.08	0.95	45.67	5.78	12.99	7.31	1.22	NA	NA	NA	NA	NA	NA	NA	NA	NA	NA	NA	NA	NA	NA	day1
Ctr	ADP	1h	93.98	0	0	0.33	0	5.39	0	0	0	0	0.31	NA	NA	NA	NA	NA	NA	NA	NA	NA	NA	day1
Ctr	ADP	1h	93.88	0	0	0.28	0	5.62	0	0.22	0	0	0	NA	NA	NA	NA	NA	NA	NA	NA	NA	NA	day1
Ctr	ADP	1h	94.23	0	0	0.31	0	5.19	0	0.27	0	0	0	NA	NA	NA	NA	NA	NA	NA	NA	NA	NA	day1
Tr	ADP	1h	94.67	0	0	0.12	0	4.6	0	0.61	0	0	0	NA	NA	NA	NA	NA	NA	NA	NA	NA	NA	day1
Tr	ADP	1h	94.77	0	0	0.2	0	4.66	0	0.37	0	0	0	NA	NA	NA	NA	NA	NA	NA	NA	NA	NA	day1
Tr	ADP	1h	95.12	0	0	0.13	0	4.21	0	0.55	0	0	0	NA	NA	NA	NA	NA	NA	NA	NA	NA	NA	day1
Ctr	ADP	3h	80.65	0	0	0.32	0	17	1.83	0.2	0	0	0	NA	NA	NA	NA	NA	NA	NA	NA	NA	NA	day1
Ctr	ADP	3h	80.76	0	0	0.32	0	17	1.75	0.17	0	0	0	NA	NA	NA	NA	NA	NA	NA	NA	NA	NA	day1
Ctr	ADP	3h	80.77	0	0	0.33	0	17.15	1.43	0.32	0	0	0	NA	NA	NA	NA	NA	NA	NA	NA	NA	NA	day1
Tr	ADP	3h	85.99	0	0	0.22	0	12.45	0.99	0.35	0	0	0	NA	NA	NA	NA	NA	NA	NA	NA	NA	NA	day1
Tr	ADP	3h	85.71	0	0	0.26	0	12.68	0.95	0.39	0	0	0	NA	NA	NA	NA	NA	NA	NA	NA	NA	NA	day1
Tr	ADP	3h	85.01	0	0	0.3	0	13.36	0.97	0.35	0	0	0	NA	NA	NA	NA	NA	NA	NA	NA	NA	NA	day1
Ctr	ADP	6h	62.92	0	0	0.27	0	33.68	2.56	0.57	0	0	0	NA	NA	NA	NA	NA	NA	NA	NA	NA	NA	day1
Ctr	ADP	6h	62.2	0	0	0.24	0	34.18	2.89	0.44	0	0	0.06	NA	NA	NA	NA	NA	NA	NA	NA	NA	NA	day1
Ctr	ADP	6h	62.59	0	0	0.32	0	33.49	2.93	0.66	0	0	0	NA	NA	NA	NA	NA	NA	NA	NA	NA	NA	day1
Tr	ADP	6h	76.89	0	0	0.28	0	20.68	1.55	0.6	0	0	0	NA	NA	NA	NA	NA	NA	NA	NA	NA	NA	day1
Tr	ADP	6h	76.86	0	0	0.18	0	20.88	1.55	0.53	0	0	0	NA	NA	NA	NA	NA	NA	NA	NA	NA	NA	day1
Tr	ADP	6h	78.3	0	0	0.25	0	19.27	0.28	0.99	0	0	0.9	NA	NA	NA	NA	NA	NA	NA	NA	NA	NA	day1
Ctr	ADP	24h	17.68	0	0.42	0.61	0	57.25	17.19	4.49	1.77	0.34	0.26	NA	NA	NA	NA	NA	NA	NA	NA	NA	NA	day1
Ctr	ADP	24h	17.32	0	0.35	0.59	0	55.65	17.94	5.23	1.98	0.7	0.24	NA	NA	NA	NA	NA	NA	NA	NA	NA	NA	day1
Ctr	ADP	24h	17.73	0	0.39	0.63	0	54.42	17.97	5.2	2.17	1.08	0.41	NA	NA	NA	NA	NA	NA	NA	NA	NA	NA	day1
Tr	ADP	24h	36.43	0	0.11	0.51	0	49.03	9.82	2.98	1.13	0	0	NA	NA	NA	NA	NA	NA	NA	NA	NA	NA	day1
Tr	ADP	24h	34.54	0	0.51	0.68	0	47	10.46	3.83	1.19	1.81	0	NA	NA	NA	NA	NA	NA	NA	NA	NA	NA	day1
Tr	ADP	24h	36.11	0	0.19	0.53	0	49.47	9.13	3.24	0.54	0.78	0	NA	NA	NA	NA	NA	NA	NA	NA	NA	NA	day1
Ctr	Alanine	1h	24.26	1.44	0	74.3	NA	NA	NA	NA	NA	NA	NA	NA	NA	NA	NA	NA	NA	NA	NA	NA	NA	day1
Ctr	Alanine	1h	14.86	0	0	85.14	NA	NA	NA	NA	NA	NA	NA	NA	NA	NA	NA	NA	NA	NA	NA	NA	NA	day1
Ctr	Alanine	1h	0	1.67	0	98.33	NA	NA	NA	NA	NA	NA	NA	NA	NA	NA	NA	NA	NA	NA	NA	NA	NA	day1
Tr	Alanine	1h	16.37	1.38	0.03	82.22	NA	NA	NA	NA	NA	NA	NA	NA	NA	NA	NA	NA	NA	NA	NA	NA	NA	day1
Tr	Alanine	1h	25.62	0	0	74.38	NA	NA	NA	NA	NA	NA	NA	NA	NA	NA	NA	NA	NA	NA	NA	NA	NA	day1
Tr	Alanine	1h	16.14	0	0	83.86	NA	NA	NA	NA	NA	NA	NA	NA	NA	NA	NA	NA	NA	NA	NA	NA	NA	day1
Ctr	Alanine	3h	12.34	0	0	87.66	NA	NA	NA	NA	NA	NA	NA	NA	NA	NA	NA	NA	NA	NA	NA	NA	NA	day1
Ctr	Alanine	3h	14.46	0	0	85.54	NA	NA	NA	NA	NA	NA	NA	NA	NA	NA	NA	NA	NA	NA	NA	NA	NA	day1
Ctr	Alanine	3h	10.93	0	0	89.07	NA	NA	NA	NA	NA	NA	NA	NA	NA	NA	NA	NA	NA	NA	NA	NA	NA	day1
Tr	Alanine	3h	17.46	1.99	0	80.55	NA	NA	NA	NA	NA	NA	NA	NA	NA	NA	NA	NA	NA	NA	NA	NA	NA	day1
Tr	Alanine	3h	17.26	2.03	1.06	79.64	NA	NA	NA	NA	NA	NA	NA	NA	NA	NA	NA	NA	NA	NA	NA	NA	NA	day1
Tr	Alanine	3h	15.16	0	0	84.84	NA	NA	NA	NA	NA	NA	NA	NA	NA	NA	NA	NA	NA	NA	NA	NA	NA	day1
Ctr	Alanine	6h	11.48	0	0	88.52	NA	NA	NA	NA	NA	NA	NA	NA	NA	NA	NA	NA	NA	NA	NA	NA	NA	day1
Ctr	Alanine	6h	11.74	0.75	0	87.51	NA	NA	NA	NA	NA	NA	NA	NA	NA	NA	NA	NA	NA	NA	NA	NA	NA	day1
Ctr	Alanine	6h	13.27	0.93	0.4	85.4	NA	NA	NA	NA	NA	NA	NA	NA	NA	NA	NA	NA	NA	NA	NA	NA	NA	day1
Tr	Alanine	6h	16.08	1.12	0.22	82.58	NA	NA	NA	NA	NA	NA	NA	NA	NA	NA	NA	NA	NA	NA	NA	NA	NA	day1
Tr	Alanine	6h	17.78	1.23	1.41	79.59	NA	NA	NA	NA	NA	NA	NA	NA	NA	NA	NA	NA	NA	NA	NA	NA	NA	day1
Tr	Alanine	6h	12	1.14	0.74	86.13	NA	NA	NA	NA	NA	NA	NA	NA	NA	NA	NA	NA	NA	NA	NA	NA	NA	day1
Ctr	Alanine	24h	8.96	1.21	1.19	88.63	NA	NA	NA	NA	NA	NA	NA	NA	NA	NA	NA	NA	NA	NA	NA	NA	NA	day1
Ctr	Alanine	24h	8.86	1.6	0.68	88.86	NA	NA	NA	NA	NA	NA	NA	NA	NA	NA	NA	NA	NA	NA	NA	NA	NA	day1
Ctr	Alanine	24h	8.75	1.11	0.95	89.19	NA	NA	NA	NA	NA	NA	NA	NA	NA	NA	NA	NA	NA	NA	NA	NA	NA	day1
Tr	Alanine	24h	12.84	2.13	1.88	83.15	NA	NA	NA	NA	NA	NA	NA	NA	NA	NA	NA	NA	NA	NA	NA	NA	NA	day1
Tr	Alanine	24h	14.01	1.92	1.56	82.52	NA	NA	NA	NA	NA	NA	NA	NA	NA	NA	NA	NA	NA	NA	NA	NA	NA	day1
Tr	Alanine	24h	16.15	2.18	1.01	80.66	NA	NA	NA	NA	NA	NA	NA	NA	NA	NA	NA	NA	NA	NA	NA	NA	NA	day1
Ctr	AMP	1h	92.45	0	0	0	0	6.6	0.55	0.21	0	0	0.19	NA	NA	NA	NA	NA	NA	NA	NA	NA	NA	day1
Ctr	AMP	1h	93.27	0	0	0	0.14	6.06	0.4	0.12	0	0	0	NA	NA	NA	NA	NA	NA	NA	NA	NA	NA	day1
Ctr	AMP	1h	93.3	0	0	0.42	0	5.96	0.32	0	0	0	0	NA	NA	NA	NA	NA	NA	NA	NA	NA	NA	day1
Tr	AMP	1h	93.53	0	0	0	0	5.83	0.4	0.24	0	0	0	NA	NA	NA	NA	NA	NA	NA	NA	NA	NA	day1
Tr	AMP	1h	93.38	0	0	0	0	5.84	0.47	0.3	0	0	0	NA	NA	NA	NA	NA	NA	NA	NA	NA	NA	day1
Tr	AMP	1h	93.92	0	0	0	0	5.29	0.45	0.34	0	0	0	NA	NA	NA	NA	NA	NA	NA	NA	NA	NA	day1
Ctr	AMP	3h	80.89	0	0	0	0	17.4	1.29	0.32	0	0.11	0	NA	NA	NA	NA	NA	NA	NA	NA	NA	NA	day1
Ctr	AMP	3h	79.6	0	0	0.7	0	17.84	1.41	0.44	0	0	0	NA	NA	NA	NA	NA	NA	NA	NA	NA	NA	day1
Ctr	AMP	3h	80.35	0	0	0	0	17.53	2.12	0	0	0	0	NA	NA	NA	NA	NA	NA	NA	NA	NA	NA	day1
Tr	AMP	3h	84.2	0	0	0	0	14.37	1.11	0.31	0	0	0	NA	NA	NA	NA	NA	NA	NA	NA	NA	NA	day1
Tr	AMP	3h	84.05	0	0	1.27	0	13.21	1.1	0.36	0	0	0	NA	NA	NA	NA	NA	NA	NA	NA	NA	NA	day1
Tr	AMP	3h	83.86	0	0	0	0	14.75	1.06	0.34	0	0	0	NA	NA	NA	NA	NA	NA	NA	NA	NA	NA	day1
Ctr	AMP	6h	61.48	0	0.44	0	0	32.26	4.23	1.59	0	0	0	NA	NA	NA	NA	NA	NA	NA	NA	NA	NA	day1
Ctr	AMP	6h	63.41	0	0.09	0	0	31.88	3.56	1.06	0	0	0	NA	NA	NA	NA	NA	NA	NA	NA	NA	NA	day1
Ctr	AMP	6h	61.68	0	0.01	0	0	31.94	4.68	1.3	0	0	0.39	NA	NA	NA	NA	NA	NA	NA	NA	NA	NA	day1
Tr	AMP	6h	74.5	0	0.23	0	0	22.06	2.59	0.62	0	0	0	NA	NA	NA	NA	NA	NA	NA	NA	NA	NA	day1
Tr	AMP	6h	74.24	0	0.27	0	0	22.19	2.42	0.87	0	0	0	NA	NA	NA	NA	NA	NA	NA	NA	NA	NA	day1
Tr	AMP	6h	75.95	0	0.04	0	0	21.88	1.36	0.77	0	0	0	NA	NA	NA	NA	NA	NA	NA	NA	NA	NA	day1
Ctr	AMP	24h	22.51	0	0.08	0.45	0	52.81	16.55	5.52	1.76	0.32	0	NA	NA	NA	NA	NA	NA	NA	NA	NA	NA	day1
Ctr	AMP	24h	20.63	0	0	0	0	52.13	18.97	6.26	1.66	0.35	0	NA	NA	NA	NA	NA	NA	NA	NA	NA	NA	day1
Ctr	AMP	24h	20.83	0.03	0	1.11	0	50.73	18.3	6.54	2.05	0.42	0	NA	NA	NA	NA	NA	NA	NA	NA	NA	NA	day1
Tr	AMP	24h	39.27	0	0.42	0.99	0	44.4	10.31	3.71	0.74	0.17	0	NA	NA	NA	NA	NA	NA	NA	NA	NA	NA	day1
Tr	AMP	24h	36.63	0	0.96	1.52	0	44.8	11.18	4.31	0.61	0	0	NA	NA	NA	NA	NA	NA	NA	NA	NA	NA	day1
Tr	AMP	24h	38.56	0.34	0.08	1.7	0	45.84	9.64	3.84	0	0	0	NA	NA	NA	NA	NA	NA	NA	NA	NA	NA	day1
Ctr	Aspartate	1h	91.2	0	6.72	1.9	0.19	NA	NA	NA	NA	NA	NA	NA	NA	NA	NA	NA	NA	NA	NA	NA	NA	day1
Ctr	Aspartate	1h	90.8	0.04	6.86	2.08	0.21	NA	NA	NA	NA	NA	NA	NA	NA	NA	NA	NA	NA	NA	NA	NA	NA	day1
Ctr	Aspartate	1h	90.82	0.01	6.91	2.06	0.2	NA	NA	NA	NA	NA	NA	NA	NA	NA	NA	NA	NA	NA	NA	NA	NA	day1
Tr	Aspartate	1h	89.35	0.42	8.12	1.97	0.14	NA	NA	NA	NA	NA	NA	NA	NA	NA	NA	NA	NA	NA	NA	NA	NA	day1
Tr	Aspartate	1h	89.78	0.18	8.04	1.84	0.15	NA	NA	NA	NA	NA	NA	NA	NA	NA	NA	NA	NA	NA	NA	NA	NA	day1
Tr	Aspartate	1h	89.25	0.35	8.21	2.01	0.18	NA	NA	NA	NA	NA	NA	NA	NA	NA	NA	NA	NA	NA	NA	NA	NA	day1
Ctr	Aspartate	3h	85.81	0.88	8.98	3.74	0.59	NA	NA	NA	NA	NA	NA	NA	NA	NA	NA	NA	NA	NA	NA	NA	NA	day1
Ctr	Aspartate	3h	84.79	0.97	9.7	3.91	0.62	NA	NA	NA	NA	NA	NA	NA	NA	NA	NA	NA	NA	NA	NA	NA	NA	day1
Ctr	Aspartate	3h	84.78	0.99	9.66	3.95	0.62	NA	NA	NA	NA	NA	NA	NA	NA	NA	NA	NA	NA	NA	NA	NA	NA	day1
Tr	Aspartate	3h	85.36	1.33	9.59	3.25	0.46	NA	NA	NA	NA	NA	NA	NA	NA	NA	NA	NA	NA	NA	NA	NA	NA	day1
Tr	Aspartate	3h	83.93	1.74	10.28	3.55	0.5	NA	NA	NA	NA	NA	NA	NA	NA	NA	NA	NA	NA	NA	NA	NA	NA	day1
Tr	Aspartate	3h	83.37	1.7	10.35	3.95	0.62	NA	NA	NA	NA	NA	NA	NA	NA	NA	NA	NA	NA	NA	NA	NA	NA	day1
Ctr	Aspartate	6h	77.88	2.21	11.97	6.75	1.19	NA	NA	NA	NA	NA	NA	NA	NA	NA	NA	NA	NA	NA	NA	NA	NA	day1
Ctr	Aspartate	6h	78.14	1.81	12.13	6.71	1.21	NA	NA	NA	NA	NA	NA	NA	NA	NA	NA	NA	NA	NA	NA	NA	NA	day1
Ctr	Aspartate	6h	78.23	2.2	11.76	6.58	1.23	NA	NA	NA	NA	NA	NA	NA	NA	NA	NA	NA	NA	NA	NA	NA	NA	day1
Tr	Aspartate	6h	79.68	2.61	11.9	5.01	0.81	NA	NA	NA	NA	NA	NA	NA	NA	NA	NA	NA	NA	NA	NA	NA	NA	day1
Tr	Aspartate	6h	79.42	2.49	12.27	5.03	0.8	NA	NA	NA	NA	NA	NA	NA	NA	NA	NA	NA	NA	NA	NA	NA	NA	day1
Tr	Aspartate	6h	81.26	2.19	11.11	4.68	0.76	NA	NA	NA	NA	NA	NA	NA	NA	NA	NA	NA	NA	NA	NA	NA	NA	day1
Ctr	Aspartate	24h	55.7	0	18.38	19.44	6.48	NA	NA	NA	NA	NA	NA	NA	NA	NA	NA	NA	NA	NA	NA	NA	NA	day1
Ctr	Aspartate	24h	54.4	0	18.32	20.06	7.22	NA	NA	NA	NA	NA	NA	NA	NA	NA	NA	NA	NA	NA	NA	NA	NA	day1
Ctr	Aspartate	24h	55.23	0	18.21	19.56	7	NA	NA	NA	NA	NA	NA	NA	NA	NA	NA	NA	NA	NA	NA	NA	NA	day1
Tr	Aspartate	24h	62.88	4.78	17.69	11.72	2.93	NA	NA	NA	NA	NA	NA	NA	NA	NA	NA	NA	NA	NA	NA	NA	NA	day1
Tr	Aspartate	24h	61.29	5.54	18.16	11.84	3.16	NA	NA	NA	NA	NA	NA	NA	NA	NA	NA	NA	NA	NA	NA	NA	NA	day1
Tr	Aspartate	24h	67.71	4.24	16.21	9.77	2.08	NA	NA	NA	NA	NA	NA	NA	NA	NA	NA	NA	NA	NA	NA	NA	NA	day1
Ctr	ATP	1h	94	0	0	0.08	0	5.77	0.14	0	0	0.01	0	NA	NA	NA	NA	NA	NA	NA	NA	NA	NA	day1
Ctr	ATP	1h	93.66	0	0	0.07	0	6.15	0.09	0	0.01	0.01	0	NA	NA	NA	NA	NA	NA	NA	NA	NA	NA	day1
Ctr	ATP	1h	94.08	0	0	0.04	0	5.71	0.12	0.01	0.03	0.01	0	NA	NA	NA	NA	NA	NA	NA	NA	NA	NA	day1
Tr	ATP	1h	95.09	0	0	0	0	4.63	0.22	0.03	0.02	0	0	NA	NA	NA	NA	NA	NA	NA	NA	NA	NA	day1
Tr	ATP	1h	94.92	0	0	0	0	4.82	0.2	0.01	0.03	0.01	0	NA	NA	NA	NA	NA	NA	NA	NA	NA	NA	day1
Tr	ATP	1h	95.63	0	0	0	0	3.99	0.24	0.04	0.07	0.03	0	NA	NA	NA	NA	NA	NA	NA	NA	NA	NA	day1
Ctr	ATP	3h	80.46	0	0	0.21	0	18.64	0.57	0.05	0.05	0.02	0	NA	NA	NA	NA	NA	NA	NA	NA	NA	NA	day1
Ctr	ATP	3h	80.14	0	0	0.16	0	18.86	0.71	0.05	0.05	0.03	0	NA	NA	NA	NA	NA	NA	NA	NA	NA	NA	day1
Ctr	ATP	3h	80.79	0	0	0.18	0	18.31	0.59	0.04	0.07	0.03	0	NA	NA	NA	NA	NA	NA	NA	NA	NA	NA	day1
Tr	ATP	3h	85.88	0	0	0.1	0	13.32	0.54	0.09	0.06	0.02	0	NA	NA	NA	NA	NA	NA	NA	NA	NA	NA	day1
Tr	ATP	3h	85.55	0	0	0.1	0	13.73	0.49	0.04	0.06	0.03	0	NA	NA	NA	NA	NA	NA	NA	NA	NA	NA	day1
Tr	ATP	3h	85.02	0	0	0.16	0	14.35	0.37	0.03	0.06	0	0	NA	NA	NA	NA	NA	NA	NA	NA	NA	NA	day1
Ctr	ATP	6h	62.06	0	0	0.16	0	34.92	2.46	0.25	0.12	0.03	0.01	NA	NA	NA	NA	NA	NA	NA	NA	NA	NA	day1
Ctr	ATP	6h	60.65	0	0	0.18	0	36.02	2.82	0.23	0.08	0.02	0.01	NA	NA	NA	NA	NA	NA	NA	NA	NA	NA	day1
Ctr	ATP	6h	61.45	0	0	0.16	0	35.33	2.67	0.25	0.1	0.03	0	NA	NA	NA	NA	NA	NA	NA	NA	NA	NA	day1
Tr	ATP	6h	76.3	0	0	0.06	0	22.03	1.26	0.16	0.13	0.04	0.02	NA	NA	NA	NA	NA	NA	NA	NA	NA	NA	day1
Tr	ATP	6h	75.64	0	0	0.08	0	22.52	1.45	0.18	0.1	0.04	0	NA	NA	NA	NA	NA	NA	NA	NA	NA	NA	day1
Tr	ATP	6h	78.65	0	0	0.1	0	20.18	0.67	0.15	0.19	0.06	0	NA	NA	NA	NA	NA	NA	NA	NA	NA	NA	day1
Ctr	ATP	24h	18.2	0	0.11	0.41	0	57.76	17.85	4.42	1.08	0.14	0.02	NA	NA	NA	NA	NA	NA	NA	NA	NA	NA	day1
Ctr	ATP	24h	17.61	0	0.19	0.38	0	56.58	18.87	4.8	1.38	0.18	0.02	NA	NA	NA	NA	NA	NA	NA	NA	NA	NA	day1
Ctr	ATP	24h	17.72	0	0.17	0.42	0	56.38	18.99	4.76	1.35	0.19	0.02	NA	NA	NA	NA	NA	NA	NA	NA	NA	NA	day1
Tr	ATP	24h	37.49	0	0	0.37	0	48.99	9.72	2.56	0.75	0.11	0.01	NA	NA	NA	NA	NA	NA	NA	NA	NA	NA	day1
Tr	ATP	24h	36.33	0	0.04	0.5	0	48.66	10.65	2.72	0.96	0.13	0.01	NA	NA	NA	NA	NA	NA	NA	NA	NA	NA	day1
Tr	ATP	24h	36.82	0	0.11	0.35	0	50.87	8.84	2.17	0.73	0.12	0	NA	NA	NA	NA	NA	NA	NA	NA	NA	NA	day1
Ctr	Citrate	1h	39.73	0.74	45.51	2.19	8.22	3.29	0.32	NA	NA	NA	NA	NA	NA	NA	NA	NA	NA	NA	NA	NA	NA	day1
Ctr	Citrate	1h	41.32	0	47.67	1.28	6.58	2.86	0.29	NA	NA	NA	NA	NA	NA	NA	NA	NA	NA	NA	NA	NA	NA	day1
Ctr	Citrate	1h	40.7	0	48.5	1.32	6.43	2.8	0.26	NA	NA	NA	NA	NA	NA	NA	NA	NA	NA	NA	NA	NA	NA	day1
Tr	Citrate	1h	42.23	0.29	47.69	1.23	6.36	2.06	0.15	NA	NA	NA	NA	NA	NA	NA	NA	NA	NA	NA	NA	NA	NA	day1
Tr	Citrate	1h	43.7	0.25	46.29	1.32	6.26	2.02	0.15	NA	NA	NA	NA	NA	NA	NA	NA	NA	NA	NA	NA	NA	NA	day1
Tr	Citrate	1h	42.39	0.06	46.61	1.34	7.05	2.34	0.2	NA	NA	NA	NA	NA	NA	NA	NA	NA	NA	NA	NA	NA	NA	day1
Ctr	Citrate	3h	30.38	0.83	48.45	2.95	10.43	5.9	1.06	NA	NA	NA	NA	NA	NA	NA	NA	NA	NA	NA	NA	NA	NA	day1
Ctr	Citrate	3h	29.38	0.9	49.6	2.95	10.42	5.75	0.99	NA	NA	NA	NA	NA	NA	NA	NA	NA	NA	NA	NA	NA	NA	day1
Ctr	Citrate	3h	29.34	0.87	49.46	3.06	10.54	5.74	1	NA	NA	NA	NA	NA	NA	NA	NA	NA	NA	NA	NA	NA	NA	day1
Tr	Citrate	3h	38.46	1.15	45.4	2.84	8.02	3.57	0.55	NA	NA	NA	NA	NA	NA	NA	NA	NA	NA	NA	NA	NA	NA	day1
Tr	Citrate	3h	36.16	1.04	46.83	2.87	8.57	3.92	0.6	NA	NA	NA	NA	NA	NA	NA	NA	NA	NA	NA	NA	NA	NA	day1
Tr	Citrate	3h	36.52	0.97	45.94	2.79	8.74	4.28	0.76	NA	NA	NA	NA	NA	NA	NA	NA	NA	NA	NA	NA	NA	NA	day1
Ctr	Citrate	6h	27.52	0.89	46.25	3.74	12.09	7.92	1.59	NA	NA	NA	NA	NA	NA	NA	NA	NA	NA	NA	NA	NA	NA	day1
Ctr	Citrate	6h	24.64	0.96	48.45	3.65	12.16	8.39	1.75	NA	NA	NA	NA	NA	NA	NA	NA	NA	NA	NA	NA	NA	NA	day1
Ctr	Citrate	6h	24.88	1	48.27	3.84	11.99	8.35	1.67	NA	NA	NA	NA	NA	NA	NA	NA	NA	NA	NA	NA	NA	NA	day1
Tr	Citrate	6h	32.15	1.76	43.62	4.42	11.15	5.76	1.14	NA	NA	NA	NA	NA	NA	NA	NA	NA	NA	NA	NA	NA	NA	day1
Tr	Citrate	6h	32.62	1.76	43.16	4.55	11.23	5.6	1.08	NA	NA	NA	NA	NA	NA	NA	NA	NA	NA	NA	NA	NA	NA	day1
Tr	Citrate	6h	33.3	1.68	43.14	4.07	11.01	5.66	1.14	NA	NA	NA	NA	NA	NA	NA	NA	NA	NA	NA	NA	NA	NA	day1
Ctr	Citrate	24h	17.2	0.79	35.11	5.79	16.21	18.6	6.3	NA	NA	NA	NA	NA	NA	NA	NA	NA	NA	NA	NA	NA	NA	day1
Ctr	Citrate	24h	16.58	0.73	32.58	6.01	16.44	20.24	7.42	NA	NA	NA	NA	NA	NA	NA	NA	NA	NA	NA	NA	NA	NA	day1
Ctr	Citrate	24h	17.23	0.71	32.52	5.95	16.48	19.92	7.19	NA	NA	NA	NA	NA	NA	NA	NA	NA	NA	NA	NA	NA	NA	day1
Tr	Citrate	24h	24.01	1.94	39.36	6.63	14.68	10.56	2.81	NA	NA	NA	NA	NA	NA	NA	NA	NA	NA	NA	NA	NA	NA	day1
Tr	Citrate	24h	24	1.89	37.8	6.93	15.4	11.01	2.96	NA	NA	NA	NA	NA	NA	NA	NA	NA	NA	NA	NA	NA	NA	day1
Tr	Citrate	24h	26	1.94	40.59	6.08	13.94	9.26	2.19	NA	NA	NA	NA	NA	NA	NA	NA	NA	NA	NA	NA	NA	NA	day1
Ctr	CMP-NANA	1h	96.34	0	0	3.29	0	0.22	0.03	0	0.08	0.04	0	0	0	0	0	0	0	0	0	0	0	day1
Ctr	CMP-NANA	1h	96.39	0	0	3.35	0	0.14	0	0	0.07	0.04	0.01	0	0	0	0	0	0	0	0	0	0	day1
Ctr	CMP-NANA	1h	96.44	0	0	3.27	0	0.17	0	0	0.07	0.05	0	0	0	0	0	0	0	0	0	0	0	day1
Tr	CMP-NANA	1h	93.23	0	0	6.14	0	0.21	0.03	0	0.15	0.18	0	0.06	0	0	0	0	0	0	0	0	0	day1
Tr	CMP-NANA	1h	93.18	0	0	6.08	0	0.31	0.03	0	0.17	0.18	0	0.05	0	0	0	0	0	0	0	0	0	day1
Tr	CMP-NANA	1h	92.61	0	0	6.63	0	0.23	0	0.06	0.2	0.18	0	0.08	0	0	0	0	0	0	0	0	0	day1
Ctr	CMP-NANA	3h	70.13	0	0	20.24	0	2.57	0.23	0.19	1.67	2.09	0.08	2.19	0.04	0	0.27	0	0.3	0	0	0	0	day1
Ctr	CMP-NANA	3h	69.4	0	0	20.23	0	2.83	0.23	0.21	1.82	2.32	0.09	2.19	0.02	0	0.32	0	0.33	0	0	0	0	day1
Ctr	CMP-NANA	3h	69.71	0	0	20.02	0	2.88	0.14	0.25	1.71	2.36	0.07	2.12	0.04	0	0.35	0.01	0.31	0	0	0	0	day1
Tr	CMP-NANA	3h	75.66	0	0	17.31	0	1.72	0.11	0.22	0.84	2.13	0.06	1.65	0.02	0	0.15	0	0.12	0	0	0	0	day1
Tr	CMP-NANA	3h	77.34	0	0	16.82	0	1.31	0.16	0.14	0.75	1.81	0.02	1.38	0.03	0	0.14	0	0.1	0	0	0	0	day1
Tr	CMP-NANA	3h	77.09	0	0	17.1	0	1.19	0.22	0.15	0.78	1.78	0.01	1.47	0.02	0	0.09	0	0.09	0	0	0	0	day1
Ctr	CMP-NANA	6h	33.24	0	0	19.28	0	9.41	0.55	0.63	7.03	8.61	0.24	11.24	0	0	3.49	0	5.07	0.49	0.54	0.18	0	day1
Ctr	CMP-NANA	6h	34.23	0	0	19.78	0	9.4	0.68	0.53	6.8	8.61	0.11	10.9	0	0	3.16	0	4.74	0.42	0.45	0.2	0	day1
Ctr	CMP-NANA	6h	34.58	0	0	19.93	0	9.41	0.57	0.56	6.94	8.41	0.01	10.94	0	0	3.13	0	4.5	0.47	0.4	0.16	0	day1
Tr	CMP-NANA	6h	51.56	0	0	21.61	0	4.65	0.46	0.43	3.02	8.06	0	7.14	0	0	1.34	0.09	1.35	0.14	0.15	0	0	day1
Tr	CMP-NANA	6h	56.16	0	0	20.91	0	4.63	0.39	0.27	2.62	6.61	0	6.07	0	0	1.01	0.07	1.05	0.12	0.11	0	0	day1
Tr	CMP-NANA	6h	46.63	0	0	23.75	0	3.8	0.59	0.33	2.81	10.01	0	8.76	0	0	1.48	0.1	1.38	0.17	0.14	0.05	0	day1
Ctr	CMP-NANA	24h	4.75	0	0	3.88	0	9.04	1.06	1.43	8.78	5.82	1.32	13.38	0	0.16	9.92	0	30.18	3.51	4.48	2.28	0	day1
Ctr	CMP-NANA	24h	4.73	0	0	3.67	0	9.26	1.16	1.53	8.84	5.68	1.52	12.78	0	0.09	9.47	0	30.46	3.71	4.65	2.46	0	day1
Ctr	CMP-NANA	24h	5.05	0	0.21	3.76	0	9.95	1.05	1.6	9.13	5.9	1.38	12.44	0	0.11	10.1	0	28.96	3.61	4.44	2.29	0	day1
Tr	CMP-NANA	24h	21.02	0	0	11.15	0	9.73	1.43	1.22	7.37	10.59	0.84	14.07	0	0.23	6.7	0.45	11.66	1.47	1.55	0.54	0	day1
Tr	CMP-NANA	24h	20.39	0	0	10.46	0	10.4	1.58	1.42	7.71	10.39	0.97	13.61	0	0.3	6.93	0.51	11.59	1.61	1.55	0.57	0	day1
Tr	CMP-NANA	24h	18.69	0	0.01	10.06	0	10.42	1.46	1.25	7.66	11.6	0.63	13.47	0	0.2	8.18	0.5	12.42	1.51	1.41	0.51	0.01	day1
Ctr	F16BP	1h	1.35	0	0	2.31	0	0	96.34	NA	NA	NA	NA	NA	NA	NA	NA	NA	NA	NA	NA	NA	NA	day1
Ctr	F16BP	1h	1.46	0	0	2.52	0	0	96.03	NA	NA	NA	NA	NA	NA	NA	NA	NA	NA	NA	NA	NA	NA	day1
Ctr	F16BP	1h	1.55	0	0	2.24	0	0	96.21	NA	NA	NA	NA	NA	NA	NA	NA	NA	NA	NA	NA	NA	NA	day1
Tr	F16BP	1h	1.11	0	0	1.66	0	0	97.23	NA	NA	NA	NA	NA	NA	NA	NA	NA	NA	NA	NA	NA	NA	day1
Tr	F16BP	1h	1.2	0	0	1.93	0	0	96.87	NA	NA	NA	NA	NA	NA	NA	NA	NA	NA	NA	NA	NA	NA	day1
Tr	F16BP	1h	0.88	0	0	1.26	0	0	97.86	NA	NA	NA	NA	NA	NA	NA	NA	NA	NA	NA	NA	NA	NA	day1
Ctr	F16BP	3h	0.74	0	0	1.22	0	0	98.04	NA	NA	NA	NA	NA	NA	NA	NA	NA	NA	NA	NA	NA	NA	day1
Ctr	F16BP	3h	0.89	0	0	1.37	0	0	97.74	NA	NA	NA	NA	NA	NA	NA	NA	NA	NA	NA	NA	NA	NA	day1
Ctr	F16BP	3h	0.87	0	0	1.13	0	0	97.99	NA	NA	NA	NA	NA	NA	NA	NA	NA	NA	NA	NA	NA	NA	day1
Tr	F16BP	3h	1.14	0	0	1.82	0	0	97.04	NA	NA	NA	NA	NA	NA	NA	NA	NA	NA	NA	NA	NA	NA	day1
Tr	F16BP	3h	1.09	0	0	1.73	0	0	97.19	NA	NA	NA	NA	NA	NA	NA	NA	NA	NA	NA	NA	NA	NA	day1
Tr	F16BP	3h	0.91	0	0	1.32	0	0	97.77	NA	NA	NA	NA	NA	NA	NA	NA	NA	NA	NA	NA	NA	NA	day1
Ctr	F16BP	6h	0.49	0	0	0.86	0	0	98.64	NA	NA	NA	NA	NA	NA	NA	NA	NA	NA	NA	NA	NA	NA	day1
Ctr	F16BP	6h	0.56	0	0	0.9	0	0	98.54	NA	NA	NA	NA	NA	NA	NA	NA	NA	NA	NA	NA	NA	NA	day1
Ctr	F16BP	6h	0.55	0	0	0.82	0	0	98.63	NA	NA	NA	NA	NA	NA	NA	NA	NA	NA	NA	NA	NA	NA	day1
Tr	F16BP	6h	0.78	0	0	1.22	0	0	98	NA	NA	NA	NA	NA	NA	NA	NA	NA	NA	NA	NA	NA	NA	day1
Tr	F16BP	6h	0.8	0	0	1.33	0	0	97.87	NA	NA	NA	NA	NA	NA	NA	NA	NA	NA	NA	NA	NA	NA	day1
Tr	F16BP	6h	0.45	0	0	0.83	0	0	98.72	NA	NA	NA	NA	NA	NA	NA	NA	NA	NA	NA	NA	NA	NA	day1
Ctr	F16BP	24h	0.38	0	0	1.09	0	0	98.54	NA	NA	NA	NA	NA	NA	NA	NA	NA	NA	NA	NA	NA	NA	day1
Ctr	F16BP	24h	0.38	0	0	0.95	0	0	98.67	NA	NA	NA	NA	NA	NA	NA	NA	NA	NA	NA	NA	NA	NA	day1
Ctr	F16BP	24h	0.42	0	0	0.99	0	0	98.59	NA	NA	NA	NA	NA	NA	NA	NA	NA	NA	NA	NA	NA	NA	day1
Tr	F16BP	24h	0.44	0	0	1.29	0	0	98.27	NA	NA	NA	NA	NA	NA	NA	NA	NA	NA	NA	NA	NA	NA	day1
Tr	F16BP	24h	0.53	0	0	1.47	0.02	0	97.99	NA	NA	NA	NA	NA	NA	NA	NA	NA	NA	NA	NA	NA	NA	day1
Tr	F16BP	24h	0.36	0.01	0	1.13	0.01	0	98.5	NA	NA	NA	NA	NA	NA	NA	NA	NA	NA	NA	NA	NA	NA	day1
Ctr	F6P	1h	0	0	0	0.47	0.03	0	99.5	NA	NA	NA	NA	NA	NA	NA	NA	NA	NA	NA	NA	NA	NA	day1
Ctr	F6P	1h	0.8	0.06	0	0.43	0.03	0	98.68	NA	NA	NA	NA	NA	NA	NA	NA	NA	NA	NA	NA	NA	NA	day1
Ctr	F6P	1h	1.4	0	0	0.55	0	0	98.05	NA	NA	NA	NA	NA	NA	NA	NA	NA	NA	NA	NA	NA	NA	day1
Tr	F6P	1h	1.32	0	0	0.3	0	0	98.38	NA	NA	NA	NA	NA	NA	NA	NA	NA	NA	NA	NA	NA	NA	day1
Tr	F6P	1h	0	0	0	0.91	0.04	0	99.05	NA	NA	NA	NA	NA	NA	NA	NA	NA	NA	NA	NA	NA	NA	day1
Tr	F6P	1h	0	0	0	0.36	0	0	99.64	NA	NA	NA	NA	NA	NA	NA	NA	NA	NA	NA	NA	NA	NA	day1
Ctr	F6P	3h	1.07	0	0	0.4	0	0	98.53	NA	NA	NA	NA	NA	NA	NA	NA	NA	NA	NA	NA	NA	NA	day1
Ctr	F6P	3h	1.12	0	0	0.35	0	0	98.53	NA	NA	NA	NA	NA	NA	NA	NA	NA	NA	NA	NA	NA	NA	day1
Ctr	F6P	3h	1.7	0.13	0	0.27	0	0	97.91	NA	NA	NA	NA	NA	NA	NA	NA	NA	NA	NA	NA	NA	NA	day1
Tr	F6P	3h	1.81	0	0	0.44	0	0	97.74	NA	NA	NA	NA	NA	NA	NA	NA	NA	NA	NA	NA	NA	NA	day1
Tr	F6P	3h	1.85	0.11	0	0.39	0	0	97.66	NA	NA	NA	NA	NA	NA	NA	NA	NA	NA	NA	NA	NA	NA	day1
Tr	F6P	3h	1.16	0.06	0	0.5	0	0	98.29	NA	NA	NA	NA	NA	NA	NA	NA	NA	NA	NA	NA	NA	NA	day1
Ctr	F6P	6h	1.06	0	0	0.21	0	0	98.73	NA	NA	NA	NA	NA	NA	NA	NA	NA	NA	NA	NA	NA	NA	day1
Ctr	F6P	6h	1.19	0	0	0.29	0	0	98.52	NA	NA	NA	NA	NA	NA	NA	NA	NA	NA	NA	NA	NA	NA	day1
Ctr	F6P	6h	1.33	0.02	0	0.15	0	0	98.49	NA	NA	NA	NA	NA	NA	NA	NA	NA	NA	NA	NA	NA	NA	day1
Tr	F6P	6h	1.68	0.02	0	0.24	0.07	0	97.99	NA	NA	NA	NA	NA	NA	NA	NA	NA	NA	NA	NA	NA	NA	day1
Tr	F6P	6h	1.91	0.01	0	0.4	0.01	0	97.67	NA	NA	NA	NA	NA	NA	NA	NA	NA	NA	NA	NA	NA	NA	day1
Tr	F6P	6h	1.17	0	0	0.21	0.02	0	98.6	NA	NA	NA	NA	NA	NA	NA	NA	NA	NA	NA	NA	NA	NA	day1
Ctr	F6P	24h	0.83	0.01	0	0.18	0	0	98.99	NA	NA	NA	NA	NA	NA	NA	NA	NA	NA	NA	NA	NA	NA	day1
Ctr	F6P	24h	0.74	0	0	0.04	0	0	99.22	NA	NA	NA	NA	NA	NA	NA	NA	NA	NA	NA	NA	NA	NA	day1
Ctr	F6P	24h	0.77	0	0	0.03	0	0	99.2	NA	NA	NA	NA	NA	NA	NA	NA	NA	NA	NA	NA	NA	NA	day1
Tr	F6P	24h	0.85	0.04	0	0.53	0.01	0	98.57	NA	NA	NA	NA	NA	NA	NA	NA	NA	NA	NA	NA	NA	NA	day1
Tr	F6P	24h	0.95	0.05	0	0.55	0.07	0	98.38	NA	NA	NA	NA	NA	NA	NA	NA	NA	NA	NA	NA	NA	NA	day1
Tr	F6P	24h	0.73	0	0	0.5	0.05	0	98.73	NA	NA	NA	NA	NA	NA	NA	NA	NA	NA	NA	NA	NA	NA	day1
Ctr	Fumarate	1h	84.27	0.37	10.99	3.81	0.56	NA	NA	NA	NA	NA	NA	NA	NA	NA	NA	NA	NA	NA	NA	NA	NA	day1
Ctr	Fumarate	1h	84.81	0.41	11.06	3.15	0.57	NA	NA	NA	NA	NA	NA	NA	NA	NA	NA	NA	NA	NA	NA	NA	NA	day1
Ctr	Fumarate	1h	84.85	0.57	10.81	3.32	0.45	NA	NA	NA	NA	NA	NA	NA	NA	NA	NA	NA	NA	NA	NA	NA	NA	day1
Tr	Fumarate	1h	85.82	0.27	10.82	2.8	0.29	NA	NA	NA	NA	NA	NA	NA	NA	NA	NA	NA	NA	NA	NA	NA	NA	day1
Tr	Fumarate	1h	80.82	0.62	14.6	3.6	0.36	NA	NA	NA	NA	NA	NA	NA	NA	NA	NA	NA	NA	NA	NA	NA	NA	day1
Tr	Fumarate	1h	81.94	1.01	12.73	3.84	0.48	NA	NA	NA	NA	NA	NA	NA	NA	NA	NA	NA	NA	NA	NA	NA	NA	day1
Ctr	Fumarate	3h	78.45	1.03	13.18	5.95	1.4	NA	NA	NA	NA	NA	NA	NA	NA	NA	NA	NA	NA	NA	NA	NA	NA	day1
Ctr	Fumarate	3h	78.89	1.19	13.2	5.34	1.38	NA	NA	NA	NA	NA	NA	NA	NA	NA	NA	NA	NA	NA	NA	NA	NA	day1
Ctr	Fumarate	3h	77.87	0.74	14.51	5.39	1.49	NA	NA	NA	NA	NA	NA	NA	NA	NA	NA	NA	NA	NA	NA	NA	NA	day1
Tr	Fumarate	3h	78.66	1.96	13.97	4.45	0.96	NA	NA	NA	NA	NA	NA	NA	NA	NA	NA	NA	NA	NA	NA	NA	NA	day1
Tr	Fumarate	3h	79.67	1.52	13.21	4.6	0.99	NA	NA	NA	NA	NA	NA	NA	NA	NA	NA	NA	NA	NA	NA	NA	NA	day1
Tr	Fumarate	3h	77.56	1.78	14.27	4.96	1.43	NA	NA	NA	NA	NA	NA	NA	NA	NA	NA	NA	NA	NA	NA	NA	NA	day1
Ctr	Fumarate	6h	71.98	1.72	14.94	8.95	2.4	NA	NA	NA	NA	NA	NA	NA	NA	NA	NA	NA	NA	NA	NA	NA	NA	day1
Ctr	Fumarate	6h	72.9	1.64	14.26	8.95	2.25	NA	NA	NA	NA	NA	NA	NA	NA	NA	NA	NA	NA	NA	NA	NA	NA	day1
Ctr	Fumarate	6h	72.65	1.57	14.8	8.7	2.29	NA	NA	NA	NA	NA	NA	NA	NA	NA	NA	NA	NA	NA	NA	NA	NA	day1
Tr	Fumarate	6h	75.43	2.41	13.81	6.77	1.59	NA	NA	NA	NA	NA	NA	NA	NA	NA	NA	NA	NA	NA	NA	NA	NA	day1
Tr	Fumarate	6h	76.07	2.2	13.5	6.69	1.54	NA	NA	NA	NA	NA	NA	NA	NA	NA	NA	NA	NA	NA	NA	NA	NA	day1
Tr	Fumarate	6h	74.72	2.08	14.66	6.77	1.77	NA	NA	NA	NA	NA	NA	NA	NA	NA	NA	NA	NA	NA	NA	NA	NA	day1
Ctr	Fumarate	24h	48.69	2.49	17.82	22.65	8.35	NA	NA	NA	NA	NA	NA	NA	NA	NA	NA	NA	NA	NA	NA	NA	NA	day1
Ctr	Fumarate	24h	45.59	2.45	17.72	24.39	9.84	NA	NA	NA	NA	NA	NA	NA	NA	NA	NA	NA	NA	NA	NA	NA	NA	day1
Ctr	Fumarate	24h	46.52	2.58	17.04	24.66	9.19	NA	NA	NA	NA	NA	NA	NA	NA	NA	NA	NA	NA	NA	NA	NA	NA	day1
Tr	Fumarate	24h	60.38	3.73	17.8	14.18	3.92	NA	NA	NA	NA	NA	NA	NA	NA	NA	NA	NA	NA	NA	NA	NA	NA	day1
Tr	Fumarate	24h	58.68	3.91	18.97	14.1	4.33	NA	NA	NA	NA	NA	NA	NA	NA	NA	NA	NA	NA	NA	NA	NA	NA	day1
Tr	Fumarate	24h	64.69	3.09	17.22	11.61	3.39	NA	NA	NA	NA	NA	NA	NA	NA	NA	NA	NA	NA	NA	NA	NA	NA	day1
Ctr	G1P	1h	30.02	0	0	2.4	0.12	0	67.46	NA	NA	NA	NA	NA	NA	NA	NA	NA	NA	NA	NA	NA	NA	day1
Ctr	G1P	1h	30.72	0	0	2.38	0	0	66.9	NA	NA	NA	NA	NA	NA	NA	NA	NA	NA	NA	NA	NA	NA	day1
Ctr	G1P	1h	33.47	0	0	2.47	0.24	0	63.82	NA	NA	NA	NA	NA	NA	NA	NA	NA	NA	NA	NA	NA	NA	day1
Tr	G1P	1h	47.68	0	0	1.52	0	0	50.8	NA	NA	NA	NA	NA	NA	NA	NA	NA	NA	NA	NA	NA	NA	day1
Tr	G1P	1h	44.32	0	0	1.58	0.11	0	53.99	NA	NA	NA	NA	NA	NA	NA	NA	NA	NA	NA	NA	NA	NA	day1
Tr	G1P	1h	47.03	0	0	1.41	0.12	0	51.44	NA	NA	NA	NA	NA	NA	NA	NA	NA	NA	NA	NA	NA	NA	day1
Ctr	G1P	3h	9.26	0	0	1.32	0	0	89.42	NA	NA	NA	NA	NA	NA	NA	NA	NA	NA	NA	NA	NA	NA	day1
Ctr	G1P	3h	11.49	0.06	0	0.93	0	0	87.51	NA	NA	NA	NA	NA	NA	NA	NA	NA	NA	NA	NA	NA	NA	day1
Ctr	G1P	3h	10.7	0.05	0.03	1.19	0.29	0	87.74	NA	NA	NA	NA	NA	NA	NA	NA	NA	NA	NA	NA	NA	NA	day1
Tr	G1P	3h	15.02	0.11	0	1.88	0	0	82.99	NA	NA	NA	NA	NA	NA	NA	NA	NA	NA	NA	NA	NA	NA	day1
Tr	G1P	3h	12.38	0.26	0.04	1.51	0.21	0	85.61	NA	NA	NA	NA	NA	NA	NA	NA	NA	NA	NA	NA	NA	NA	day1
Tr	G1P	3h	9.99	0.02	0.27	1.55	0.26	0	87.91	NA	NA	NA	NA	NA	NA	NA	NA	NA	NA	NA	NA	NA	NA	day1
Ctr	G1P	6h	0	0	0.42	0.9	0	0	98.68	NA	NA	NA	NA	NA	NA	NA	NA	NA	NA	NA	NA	NA	NA	day1
Ctr	G1P	6h	0	0	0	0.83	0	0	99.17	NA	NA	NA	NA	NA	NA	NA	NA	NA	NA	NA	NA	NA	NA	day1
Ctr	G1P	6h	0	0	0	0.82	0	0	99.18	NA	NA	NA	NA	NA	NA	NA	NA	NA	NA	NA	NA	NA	NA	day1
Tr	G1P	6h	0	0	0	1.38	0.67	0	97.95	NA	NA	NA	NA	NA	NA	NA	NA	NA	NA	NA	NA	NA	NA	day1
Tr	G1P	6h	0	0	0	1.32	0.33	0	98.35	NA	NA	NA	NA	NA	NA	NA	NA	NA	NA	NA	NA	NA	NA	day1
Tr	G1P	6h	0	0	0	0.95	0.25	0	98.81	NA	NA	NA	NA	NA	NA	NA	NA	NA	NA	NA	NA	NA	NA	day1
Ctr	G1P	24h	0	0	0	1.03	0	0	98.97	NA	NA	NA	NA	NA	NA	NA	NA	NA	NA	NA	NA	NA	NA	day1
Ctr	G1P	24h	0	0	0.04	1.01	0.23	0	98.72	NA	NA	NA	NA	NA	NA	NA	NA	NA	NA	NA	NA	NA	NA	day1
Ctr	G1P	24h	0	0	0	1.06	0	0	98.94	NA	NA	NA	NA	NA	NA	NA	NA	NA	NA	NA	NA	NA	NA	day1
Tr	G1P	24h	0.91	0.08	0.02	0.94	0.2	0	97.86	NA	NA	NA	NA	NA	NA	NA	NA	NA	NA	NA	NA	NA	NA	day1
Tr	G1P	24h	1.39	0.19	0	0.92	0.18	0	97.32	NA	NA	NA	NA	NA	NA	NA	NA	NA	NA	NA	NA	NA	NA	day1
Tr	G1P	24h	1.01	0	0.17	0.93	0.14	0	97.75	NA	NA	NA	NA	NA	NA	NA	NA	NA	NA	NA	NA	NA	NA	day1
Ctr	G6P	1h	0.85	0.05	0.1	0.26	0	0	98.74	NA	NA	NA	NA	NA	NA	NA	NA	NA	NA	NA	NA	NA	NA	day1
Ctr	G6P	1h	1.27	0	0.05	0.34	0	0	98.35	NA	NA	NA	NA	NA	NA	NA	NA	NA	NA	NA	NA	NA	NA	day1
Ctr	G6P	1h	1.17	0	0.06	0.23	0	0	98.53	NA	NA	NA	NA	NA	NA	NA	NA	NA	NA	NA	NA	NA	NA	day1
Tr	G6P	1h	0.73	0.1	0.12	0.34	0	0	98.71	NA	NA	NA	NA	NA	NA	NA	NA	NA	NA	NA	NA	NA	NA	day1
Tr	G6P	1h	0.83	0.06	0.17	0.32	0	0	98.62	NA	NA	NA	NA	NA	NA	NA	NA	NA	NA	NA	NA	NA	NA	day1
Tr	G6P	1h	0.74	0.12	0.2	0.27	0	0	98.67	NA	NA	NA	NA	NA	NA	NA	NA	NA	NA	NA	NA	NA	NA	day1
Ctr	G6P	3h	0.92	0	0.06	0.2	0	0	98.82	NA	NA	NA	NA	NA	NA	NA	NA	NA	NA	NA	NA	NA	NA	day1
Ctr	G6P	3h	1.07	0.08	0.13	0.2	0	0	98.53	NA	NA	NA	NA	NA	NA	NA	NA	NA	NA	NA	NA	NA	NA	day1
Ctr	G6P	3h	0.61	0	0.15	0.26	0	0	98.98	NA	NA	NA	NA	NA	NA	NA	NA	NA	NA	NA	NA	NA	NA	day1
Tr	G6P	3h	1.36	0.07	0.08	0.31	0	0	98.18	NA	NA	NA	NA	NA	NA	NA	NA	NA	NA	NA	NA	NA	NA	day1
Tr	G6P	3h	1.3	0	0.03	0.36	0	0	98.31	NA	NA	NA	NA	NA	NA	NA	NA	NA	NA	NA	NA	NA	NA	day1
Tr	G6P	3h	1.18	0.11	0.12	0.23	0	0	98.36	NA	NA	NA	NA	NA	NA	NA	NA	NA	NA	NA	NA	NA	NA	day1
Ctr	G6P	6h	0.67	0.05	0.15	0.22	0	0	98.91	NA	NA	NA	NA	NA	NA	NA	NA	NA	NA	NA	NA	NA	NA	day1
Ctr	G6P	6h	0.78	0.04	0.07	0.17	0	0	98.94	NA	NA	NA	NA	NA	NA	NA	NA	NA	NA	NA	NA	NA	NA	day1
Ctr	G6P	6h	0.76	0.05	0	0.24	0	0	98.95	NA	NA	NA	NA	NA	NA	NA	NA	NA	NA	NA	NA	NA	NA	day1
Tr	G6P	6h	1.13	0.02	0.15	0.37	0.13	0	98.21	NA	NA	NA	NA	NA	NA	NA	NA	NA	NA	NA	NA	NA	NA	day1
Tr	G6P	6h	1.34	0.05	0.1	0.37	0	0	98.15	NA	NA	NA	NA	NA	NA	NA	NA	NA	NA	NA	NA	NA	NA	day1
Tr	G6P	6h	0.55	0	0.3	0.31	0.04	0	98.81	NA	NA	NA	NA	NA	NA	NA	NA	NA	NA	NA	NA	NA	NA	day1
Ctr	G6P	24h	0.74	0.01	0.13	0.24	0	0	98.89	NA	NA	NA	NA	NA	NA	NA	NA	NA	NA	NA	NA	NA	NA	day1
Ctr	G6P	24h	0.57	0.04	0.07	0.18	0	0	99.14	NA	NA	NA	NA	NA	NA	NA	NA	NA	NA	NA	NA	NA	NA	day1
Ctr	G6P	24h	0.6	0.02	0.09	0.2	0	0	99.08	NA	NA	NA	NA	NA	NA	NA	NA	NA	NA	NA	NA	NA	NA	day1
Tr	G6P	24h	0.77	0.03	0.06	0.39	0.02	0	98.73	NA	NA	NA	NA	NA	NA	NA	NA	NA	NA	NA	NA	NA	NA	day1
Tr	G6P	24h	0.81	0	0.1	0.55	0.03	0	98.49	NA	NA	NA	NA	NA	NA	NA	NA	NA	NA	NA	NA	NA	NA	day1
Tr	G6P	24h	0.61	0.05	0.11	0.43	0.02	0	98.77	NA	NA	NA	NA	NA	NA	NA	NA	NA	NA	NA	NA	NA	NA	day1
Ctr	Glutamate	1h	79.33	0	17.38	1.31	1.62	0.36	NA	NA	NA	NA	NA	NA	NA	NA	NA	NA	NA	NA	NA	NA	NA	day1
Ctr	Glutamate	1h	79.13	0	17.52	1.34	1.66	0.36	NA	NA	NA	NA	NA	NA	NA	NA	NA	NA	NA	NA	NA	NA	NA	day1
Ctr	Glutamate	1h	79.45	0	17.43	1.24	1.55	0.33	NA	NA	NA	NA	NA	NA	NA	NA	NA	NA	NA	NA	NA	NA	NA	day1
Tr	Glutamate	1h	80.42	0	17.08	1.07	1.23	0.21	NA	NA	NA	NA	NA	NA	NA	NA	NA	NA	NA	NA	NA	NA	NA	day1
Tr	Glutamate	1h	80.54	0	16.87	1.1	1.26	0.23	NA	NA	NA	NA	NA	NA	NA	NA	NA	NA	NA	NA	NA	NA	NA	day1
Tr	Glutamate	1h	79.69	0	17.35	1.24	1.46	0.26	NA	NA	NA	NA	NA	NA	NA	NA	NA	NA	NA	NA	NA	NA	NA	day1
Ctr	Glutamate	3h	71.52	0.23	20.69	2.72	3.67	1.17	NA	NA	NA	NA	NA	NA	NA	NA	NA	NA	NA	NA	NA	NA	NA	day1
Ctr	Glutamate	3h	71.18	0.26	21.1	2.7	3.62	1.14	NA	NA	NA	NA	NA	NA	NA	NA	NA	NA	NA	NA	NA	NA	NA	day1
Ctr	Glutamate	3h	70.77	0.25	21.33	2.78	3.71	1.15	NA	NA	NA	NA	NA	NA	NA	NA	NA	NA	NA	NA	NA	NA	NA	day1
Tr	Glutamate	3h	72.66	0.83	19.91	2.74	3.09	0.77	NA	NA	NA	NA	NA	NA	NA	NA	NA	NA	NA	NA	NA	NA	NA	day1
Tr	Glutamate	3h	71.77	0.81	20.53	2.83	3.23	0.84	NA	NA	NA	NA	NA	NA	NA	NA	NA	NA	NA	NA	NA	NA	NA	day1
Tr	Glutamate	3h	70.63	0.78	20.7	3.13	3.74	1.02	NA	NA	NA	NA	NA	NA	NA	NA	NA	NA	NA	NA	NA	NA	NA	day1
Ctr	Glutamate	6h	65.56	0.53	23.18	3.57	5.08	2.08	NA	NA	NA	NA	NA	NA	NA	NA	NA	NA	NA	NA	NA	NA	NA	day1
Ctr	Glutamate	6h	64.9	0.52	23.38	3.69	5.34	2.16	NA	NA	NA	NA	NA	NA	NA	NA	NA	NA	NA	NA	NA	NA	NA	day1
Ctr	Glutamate	6h	64.56	0.62	23.46	3.75	5.42	2.19	NA	NA	NA	NA	NA	NA	NA	NA	NA	NA	NA	NA	NA	NA	NA	day1
Tr	Glutamate	6h	68.55	1.03	21.55	3.34	4.07	1.46	NA	NA	NA	NA	NA	NA	NA	NA	NA	NA	NA	NA	NA	NA	NA	day1
Tr	Glutamate	6h	68.49	0.96	21.73	3.37	4.05	1.4	NA	NA	NA	NA	NA	NA	NA	NA	NA	NA	NA	NA	NA	NA	NA	day1
Tr	Glutamate	6h	69.51	0.83	20.91	3.28	4.05	1.42	NA	NA	NA	NA	NA	NA	NA	NA	NA	NA	NA	NA	NA	NA	NA	day1
Ctr	Glutamate	24h	48.6	0.77	23.4	6.56	12.04	8.63	NA	NA	NA	NA	NA	NA	NA	NA	NA	NA	NA	NA	NA	NA	NA	day1
Ctr	Glutamate	24h	48.02	0.66	22.34	6.35	12.56	10.07	NA	NA	NA	NA	NA	NA	NA	NA	NA	NA	NA	NA	NA	NA	NA	day1
Ctr	Glutamate	24h	48.21	0.66	22.56	6.3	12.44	9.85	NA	NA	NA	NA	NA	NA	NA	NA	NA	NA	NA	NA	NA	NA	NA	day1
Tr	Glutamate	24h	55.04	1.71	25.24	6.06	8.03	3.93	NA	NA	NA	NA	NA	NA	NA	NA	NA	NA	NA	NA	NA	NA	NA	day1
Tr	Glutamate	24h	55	1.67	25.17	6.13	8.07	3.94	NA	NA	NA	NA	NA	NA	NA	NA	NA	NA	NA	NA	NA	NA	NA	day1
Tr	Glutamate	24h	58.02	1.5	25.29	5.29	6.84	3.07	NA	NA	NA	NA	NA	NA	NA	NA	NA	NA	NA	NA	NA	NA	NA	day1
Ctr	Glycine	1h	98.19	0	1.81	NA	NA	NA	NA	NA	NA	NA	NA	NA	NA	NA	NA	NA	NA	NA	NA	NA	NA	day1
Ctr	Glycine	1h	98.7	0	1.3	NA	NA	NA	NA	NA	NA	NA	NA	NA	NA	NA	NA	NA	NA	NA	NA	NA	NA	day1
Ctr	Glycine	1h	98.69	0	1.31	NA	NA	NA	NA	NA	NA	NA	NA	NA	NA	NA	NA	NA	NA	NA	NA	NA	NA	day1
Tr	Glycine	1h	98.5	0	1.5	NA	NA	NA	NA	NA	NA	NA	NA	NA	NA	NA	NA	NA	NA	NA	NA	NA	NA	day1
Tr	Glycine	1h	98.14	0	1.86	NA	NA	NA	NA	NA	NA	NA	NA	NA	NA	NA	NA	NA	NA	NA	NA	NA	NA	day1
Tr	Glycine	1h	98.7	0	1.3	NA	NA	NA	NA	NA	NA	NA	NA	NA	NA	NA	NA	NA	NA	NA	NA	NA	NA	day1
Ctr	Glycine	3h	97.67	0	2.33	NA	NA	NA	NA	NA	NA	NA	NA	NA	NA	NA	NA	NA	NA	NA	NA	NA	NA	day1
Ctr	Glycine	3h	97.62	0	2.38	NA	NA	NA	NA	NA	NA	NA	NA	NA	NA	NA	NA	NA	NA	NA	NA	NA	NA	day1
Ctr	Glycine	3h	97.61	0	2.39	NA	NA	NA	NA	NA	NA	NA	NA	NA	NA	NA	NA	NA	NA	NA	NA	NA	NA	day1
Tr	Glycine	3h	96.88	0	3.12	NA	NA	NA	NA	NA	NA	NA	NA	NA	NA	NA	NA	NA	NA	NA	NA	NA	NA	day1
Tr	Glycine	3h	97.28	0	2.72	NA	NA	NA	NA	NA	NA	NA	NA	NA	NA	NA	NA	NA	NA	NA	NA	NA	NA	day1
Tr	Glycine	3h	97.32	0	2.68	NA	NA	NA	NA	NA	NA	NA	NA	NA	NA	NA	NA	NA	NA	NA	NA	NA	NA	day1
Ctr	Glycine	6h	96.49	0	3.51	NA	NA	NA	NA	NA	NA	NA	NA	NA	NA	NA	NA	NA	NA	NA	NA	NA	NA	day1
Ctr	Glycine	6h	96.45	0	3.55	NA	NA	NA	NA	NA	NA	NA	NA	NA	NA	NA	NA	NA	NA	NA	NA	NA	NA	day1
Ctr	Glycine	6h	96.11	0	3.89	NA	NA	NA	NA	NA	NA	NA	NA	NA	NA	NA	NA	NA	NA	NA	NA	NA	NA	day1
Tr	Glycine	6h	96.06	0	3.94	NA	NA	NA	NA	NA	NA	NA	NA	NA	NA	NA	NA	NA	NA	NA	NA	NA	NA	day1
Tr	Glycine	6h	95.86	0	4.14	NA	NA	NA	NA	NA	NA	NA	NA	NA	NA	NA	NA	NA	NA	NA	NA	NA	NA	day1
Tr	Glycine	6h	97.13	0	2.87	NA	NA	NA	NA	NA	NA	NA	NA	NA	NA	NA	NA	NA	NA	NA	NA	NA	NA	day1
Ctr	Glycine	24h	86.81	0	13.19	NA	NA	NA	NA	NA	NA	NA	NA	NA	NA	NA	NA	NA	NA	NA	NA	NA	NA	day1
Ctr	Glycine	24h	86.14	0	13.86	NA	NA	NA	NA	NA	NA	NA	NA	NA	NA	NA	NA	NA	NA	NA	NA	NA	NA	day1
Ctr	Glycine	24h	86.59	0	13.41	NA	NA	NA	NA	NA	NA	NA	NA	NA	NA	NA	NA	NA	NA	NA	NA	NA	NA	day1
Tr	Glycine	24h	87.11	0	12.89	NA	NA	NA	NA	NA	NA	NA	NA	NA	NA	NA	NA	NA	NA	NA	NA	NA	NA	day1
Tr	Glycine	24h	86.83	0	13.17	NA	NA	NA	NA	NA	NA	NA	NA	NA	NA	NA	NA	NA	NA	NA	NA	NA	NA	day1
Tr	Glycine	24h	88.77	0	11.23	NA	NA	NA	NA	NA	NA	NA	NA	NA	NA	NA	NA	NA	NA	NA	NA	NA	NA	day1
Ctr	GSH	1h	99.98	0	0	0	0	0.01	0	0	0.01	0	0	NA	NA	NA	NA	NA	NA	NA	NA	NA	NA	day1
Ctr	GSH	1h	99.99	0	0	0	0	0.015	0	0	0	0	0	NA	NA	NA	NA	NA	NA	NA	NA	NA	NA	day1
Ctr	GSH	1h	99.99	0	0	0	0	0.01	0	0	0	0	0	NA	NA	NA	NA	NA	NA	NA	NA	NA	NA	day1
Tr	GSH	1h	99.98	0	0	0	0	0.01	0	0	0	0	0.01	NA	NA	NA	NA	NA	NA	NA	NA	NA	NA	day1
Tr	GSH	1h	99.99	0	0	0	0	0.01	0	0	0	0	0	NA	NA	NA	NA	NA	NA	NA	NA	NA	NA	day1
Tr	GSH	1h	99.98	0	0	0	0	0.01	0	0	0	0	0	NA	NA	NA	NA	NA	NA	NA	NA	NA	NA	day1
Ctr	GSH	3h	96.25	0	2.82	0.21	0.58	0.13	0	0	0.01	0	0	NA	NA	NA	NA	NA	NA	NA	NA	NA	NA	day1
Ctr	GSH	3h	96.44	0	2.72	0.19	0.54	0.11	0	0	0	0	0	NA	NA	NA	NA	NA	NA	NA	NA	NA	NA	day1
Ctr	GSH	3h	96.52	0	2.66	0.16	0.53	0.11	0	0	0.01	0	0	NA	NA	NA	NA	NA	NA	NA	NA	NA	NA	day1
Tr	GSH	3h	97.65	0	1.77	0.1	0.39	0.06	0	0	0.01	0	0	NA	NA	NA	NA	NA	NA	NA	NA	NA	NA	day1
Tr	GSH	3h	97.01	0	2.45	0.07	0.38	0.08	0	0	0	0	0.01	NA	NA	NA	NA	NA	NA	NA	NA	NA	NA	day1
Tr	GSH	3h	96.6	0	2.76	0.07	0.43	0.11	0	0	0.02	0	0.01	NA	NA	NA	NA	NA	NA	NA	NA	NA	NA	day1
Ctr	GSH	6h	75.06	1.94	18.74	0.24	2.69	1.12	0.22	0	0	0	0	NA	NA	NA	NA	NA	NA	NA	NA	NA	NA	day1
Ctr	GSH	6h	86.66	0	9.87	1.12	1.88	0.47	0	0	0	0	0	NA	NA	NA	NA	NA	NA	NA	NA	NA	NA	day1
Ctr	GSH	6h	85.65	0	11.04	1.04	1.81	0.45	0	0	0.01	0	0.01	NA	NA	NA	NA	NA	NA	NA	NA	NA	NA	day1
Tr	GSH	6h	90.48	0	7.59	0.56	1.08	0.27	0.01	0	0	0	0	NA	NA	NA	NA	NA	NA	NA	NA	NA	NA	day1
Tr	GSH	6h	89.17	0	8.46	0.87	1.27	0.23	0	0	0	0	0	NA	NA	NA	NA	NA	NA	NA	NA	NA	NA	day1
Tr	GSH	6h	89.55	0	8.2	0.73	1.22	0.31	0	0	0	0	0	NA	NA	NA	NA	NA	NA	NA	NA	NA	NA	day1
Ctr	GSH	24h	56.44	0	24.83	4.4	9.29	4.29	0.5	0.26	0	0	0	NA	NA	NA	NA	NA	NA	NA	NA	NA	NA	day1
Ctr	GSH	24h	53.81	0.26	25.71	4.58	9.97	4.82	0.56	0.3	0	0	0	NA	NA	NA	NA	NA	NA	NA	NA	NA	NA	day1
Ctr	GSH	24h	55.29	0.17	25.42	4.33	9.51	4.54	0.48	0.26	0	0	0	NA	NA	NA	NA	NA	NA	NA	NA	NA	NA	day1
Tr	GSH	24h	62.06	0.92	24.33	3.87	6.51	2.03	0.21	0.07	0	0	0	NA	NA	NA	NA	NA	NA	NA	NA	NA	NA	day1
Tr	GSH	24h	63.11	3.07	21.55	3.42	5.65	2.6	0.42	0.17	0	0	0	NA	NA	NA	NA	NA	NA	NA	NA	NA	NA	day1
Tr	GSH	24h	65.51	0.51	23.45	3.34	5.51	1.53	0.11	0.04	0	0	0	NA	NA	NA	NA	NA	NA	NA	NA	NA	NA	day1
Ctr	GSSG	1h	99.99	0	0	0	0	0	0	0.01	0	0	0	0	0	0	0	0	0	0	0	0	0	day1
Ctr	GSSG	1h	99.99	0	0	0	0	0	0	0	0	0	0	0	0	0	0	0	0	0	0	0	0	day1
Ctr	GSSG	1h	100	0	0	0	0	0	0	0	0	0	0	0	0	0	0	0	0	0	0	0	0	day1
Tr	GSSG	1h	100	0	0	0	0	0	0	0	0	0	0	0	0	0	0	0	0	0	0	0	0	day1
Tr	GSSG	1h	99.99	0	0	0	0	0	0	0.01	0	0	0	0	0	0	0	0	0	0	0	0	0	day1
Tr	GSSG	1h	99.99	0	0	0	0	0	0	0.01	0	0	0	0	0	0	0	0	0	0	0	0	0	day1
Ctr	GSSG	3h	89.12	0	9.27	0.12	1.25	0.22	0	0.02	0	0	0	0	0	0	0	0	0	0	0	0	0	day1
Ctr	GSSG	3h	89.07	0	9.26	0.21	1.25	0.2	0	0.01	0	0	0	0	0	0	0	0	0	0	0	0	0	day1
Ctr	GSSG	3h	89.66	0	9.02	0.02	1.09	0.19	0	0.02	0	0	0	0	0	0	0	0	0	0	0	0	0	day1
Tr	GSSG	3h	92.22	0	7.05	0	0.61	0.1	0.01	0.01	0	0	0	0	0	0	0	0	0	0	0	0	0	day1
Tr	GSSG	3h	90.93	0	7.9	0.18	0.91	0.07	0	0.01	0	0	0	0	0	0	0	0	0	0	0	0	0	day1
Tr	GSSG	3h	90.09	0	8.4	0.26	1.1	0.14	0	0.01	0	0	0	0	0	0	0	0	0	0	0	0	0	day1
Ctr	GSSG	6h	70.37	0	21.34	1.93	4.96	1	0.24	0.11	0.01	0.02	0.01	0	0	0	0	0	0	0	0	0	0	day1
Ctr	GSSG	6h	70.08	0	21.4	1.95	5.1	1.09	0.24	0.11	0.01	0.01	0.01	0	0	0	0	0	0	0	0	0	0	day1
Ctr	GSSG	6h	70.56	0	21.28	1.8	4.95	1.06	0.21	0.1	0.01	0.02	0.01	0	0	0	0	0	0	0	0	0	0	day1
Tr	GSSG	6h	75.93	0	17.94	1.79	3.59	0.58	0.11	0.05	0	0.01	0	0	0	0	0	0	0	0	0	0	0	day1
Tr	GSSG	6h	76.95	0	17.5	1.57	3.36	0.46	0.09	0.06	0	0.01	0.01	0	0	0	0	0	0	0	0	0	0	day1
Tr	GSSG	6h	75.28	0	18.48	1.69	3.78	0.6	0.07	0.08	0.01	0.01	0.01	0	0	0	0	0	0	0	0	0	0	day1
Ctr	GSSG	24h	28.48	0	29.43	4.8	18	7.22	6.14	3.66	1.25	0.79	0.16	0.05	0.02	0.01	0	0	0	0	0	0	0	day1
Ctr	GSSG	24h	27.56	0	28.81	4.83	18.21	7.58	6.4	4.02	1.38	0.93	0.19	0.07	0.03	0.01	0	0	0	0	0	0	0	day1
Ctr	GSSG	24h	28.79	0	29	4.86	17.79	7.33	5.93	3.84	1.35	0.85	0.19	0.05	0.02	0	0	0	0	0	0	0	0	day1
Tr	GSSG	24h	37.41	0.51	31.62	4.99	14.9	4.53	3.78	1.55	0.44	0.19	0.05	0.02	0.01	0	0	0	0	0	0	0	0	day1
Tr	GSSG	24h	37.5	0.67	31.05	5.24	14.67	4.6	3.93	1.57	0.49	0.21	0.04	0.02	0.01	0	0	0	0	0	0	0	0	day1
Tr	GSSG	24h	41.27	0.43	32.07	4.75	13.43	3.72	2.9	0.98	0.25	0.14	0.03	0.01	0	0	0	0	0	0	0	0	0	day1
Ctr	Hydroxyglutarate	1h	95.8	0	3.29	0.36	0.33	0.21	NA	NA	NA	NA	NA	NA	NA	NA	NA	NA	NA	NA	NA	NA	NA	day1
Ctr	Hydroxyglutarate	1h	96.67	0	2.62	0.29	0.24	0.18	NA	NA	NA	NA	NA	NA	NA	NA	NA	NA	NA	NA	NA	NA	NA	day1
Ctr	Hydroxyglutarate	1h	96.47	0	2.58	0.31	0.47	0.17	NA	NA	NA	NA	NA	NA	NA	NA	NA	NA	NA	NA	NA	NA	NA	day1
Tr	Hydroxyglutarate	1h	97.29	0	2.03	0.28	0.31	0.08	NA	NA	NA	NA	NA	NA	NA	NA	NA	NA	NA	NA	NA	NA	NA	day1
Tr	Hydroxyglutarate	1h	97.43	0	2.13	0.21	0.18	0.05	NA	NA	NA	NA	NA	NA	NA	NA	NA	NA	NA	NA	NA	NA	NA	day1
Tr	Hydroxyglutarate	1h	96.97	0	2.25	0.54	0.24	0	NA	NA	NA	NA	NA	NA	NA	NA	NA	NA	NA	NA	NA	NA	NA	day1
Ctr	Hydroxyglutarate	3h	86.46	0	10.17	1.01	1.66	0.7	NA	NA	NA	NA	NA	NA	NA	NA	NA	NA	NA	NA	NA	NA	NA	day1
Ctr	Hydroxyglutarate	3h	87.37	0	9.01	1.02	1.83	0.78	NA	NA	NA	NA	NA	NA	NA	NA	NA	NA	NA	NA	NA	NA	NA	day1
Ctr	Hydroxyglutarate	3h	83.98	0.32	11.7	1.21	2.1	0.69	NA	NA	NA	NA	NA	NA	NA	NA	NA	NA	NA	NA	NA	NA	NA	day1
Tr	Hydroxyglutarate	3h	89.23	0.9	7.74	0.88	1.02	0.23	NA	NA	NA	NA	NA	NA	NA	NA	NA	NA	NA	NA	NA	NA	NA	day1
Tr	Hydroxyglutarate	3h	88.68	0	7.54	2.06	1.21	0.51	NA	NA	NA	NA	NA	NA	NA	NA	NA	NA	NA	NA	NA	NA	NA	day1
Tr	Hydroxyglutarate	3h	85.8	0.13	9.57	1.68	2.2	0.63	NA	NA	NA	NA	NA	NA	NA	NA	NA	NA	NA	NA	NA	NA	NA	day1
Ctr	Hydroxyglutarate	6h	71.61	0	20.92	2.45	3.57	1.45	NA	NA	NA	NA	NA	NA	NA	NA	NA	NA	NA	NA	NA	NA	NA	day1
Ctr	Hydroxyglutarate	6h	73.26	0	19.33	3.01	3.14	1.26	NA	NA	NA	NA	NA	NA	NA	NA	NA	NA	NA	NA	NA	NA	NA	day1
Ctr	Hydroxyglutarate	6h	72.28	1.07	18.53	3.05	3.81	1.25	NA	NA	NA	NA	NA	NA	NA	NA	NA	NA	NA	NA	NA	NA	NA	day1
Tr	Hydroxyglutarate	6h	71.88	1.12	19.05	2.45	3.52	1.98	NA	NA	NA	NA	NA	NA	NA	NA	NA	NA	NA	NA	NA	NA	NA	day1
Tr	Hydroxyglutarate	6h	74.13	2.14	15.07	2.81	4.11	1.73	NA	NA	NA	NA	NA	NA	NA	NA	NA	NA	NA	NA	NA	NA	NA	day1
Tr	Hydroxyglutarate	6h	73.12	1.83	17.31	2.22	3.6	1.91	NA	NA	NA	NA	NA	NA	NA	NA	NA	NA	NA	NA	NA	NA	NA	day1
Ctr	Hydroxyglutarate	24h	53.18	0.06	25.89	5.67	9.62	5.58	NA	NA	NA	NA	NA	NA	NA	NA	NA	NA	NA	NA	NA	NA	NA	day1
Ctr	Hydroxyglutarate	24h	51.69	0	25.32	5.64	10.64	6.71	NA	NA	NA	NA	NA	NA	NA	NA	NA	NA	NA	NA	NA	NA	NA	day1
Ctr	Hydroxyglutarate	24h	52.55	0.48	25.37	5.9	9.29	6.4	NA	NA	NA	NA	NA	NA	NA	NA	NA	NA	NA	NA	NA	NA	NA	day1
Tr	Hydroxyglutarate	24h	60.21	0.9	25.15	4.98	5.99	2.76	NA	NA	NA	NA	NA	NA	NA	NA	NA	NA	NA	NA	NA	NA	NA	day1
Tr	Hydroxyglutarate	24h	60.8	1.13	23.33	5.19	6.6	2.95	NA	NA	NA	NA	NA	NA	NA	NA	NA	NA	NA	NA	NA	NA	NA	day1
Tr	Hydroxyglutarate	24h	64.21	1.09	21.5	5.43	4.83	2.95	NA	NA	NA	NA	NA	NA	NA	NA	NA	NA	NA	NA	NA	NA	NA	day1
Ctr	Lactate	1h	6.73	0.16	0	93.12	NA	NA	NA	NA	NA	NA	NA	NA	NA	NA	NA	NA	NA	NA	NA	NA	NA	day1
Ctr	Lactate	1h	6.86	0.13	0	93.01	NA	NA	NA	NA	NA	NA	NA	NA	NA	NA	NA	NA	NA	NA	NA	NA	NA	day1
Ctr	Lactate	1h	6.86	0.13	0	93.01	NA	NA	NA	NA	NA	NA	NA	NA	NA	NA	NA	NA	NA	NA	NA	NA	NA	day1
Tr	Lactate	1h	8.57	0.12	0	91.31	NA	NA	NA	NA	NA	NA	NA	NA	NA	NA	NA	NA	NA	NA	NA	NA	NA	day1
Tr	Lactate	1h	6.57	0.15	0	93.29	NA	NA	NA	NA	NA	NA	NA	NA	NA	NA	NA	NA	NA	NA	NA	NA	NA	day1
Tr	Lactate	1h	6.21	0.11	0	93.68	NA	NA	NA	NA	NA	NA	NA	NA	NA	NA	NA	NA	NA	NA	NA	NA	NA	day1
Ctr	Lactate	3h	4.43	0.15	0	95.42	NA	NA	NA	NA	NA	NA	NA	NA	NA	NA	NA	NA	NA	NA	NA	NA	NA	day1
Ctr	Lactate	3h	5.11	0.14	0	94.75	NA	NA	NA	NA	NA	NA	NA	NA	NA	NA	NA	NA	NA	NA	NA	NA	NA	day1
Ctr	Lactate	3h	4.67	0.14	0	95.19	NA	NA	NA	NA	NA	NA	NA	NA	NA	NA	NA	NA	NA	NA	NA	NA	NA	day1
Tr	Lactate	3h	7.3	0.21	0	92.49	NA	NA	NA	NA	NA	NA	NA	NA	NA	NA	NA	NA	NA	NA	NA	NA	NA	day1
Tr	Lactate	3h	6.17	0.24	0	93.59	NA	NA	NA	NA	NA	NA	NA	NA	NA	NA	NA	NA	NA	NA	NA	NA	NA	day1
Tr	Lactate	3h	6.03	0.22	0	93.76	NA	NA	NA	NA	NA	NA	NA	NA	NA	NA	NA	NA	NA	NA	NA	NA	NA	day1
Ctr	Lactate	6h	6.95	0.19	0	92.86	NA	NA	NA	NA	NA	NA	NA	NA	NA	NA	NA	NA	NA	NA	NA	NA	NA	day1
Ctr	Lactate	6h	4.87	0.21	0	94.92	NA	NA	NA	NA	NA	NA	NA	NA	NA	NA	NA	NA	NA	NA	NA	NA	NA	day1
Ctr	Lactate	6h	6.39	0.19	0	93.42	NA	NA	NA	NA	NA	NA	NA	NA	NA	NA	NA	NA	NA	NA	NA	NA	NA	day1
Tr	Lactate	6h	10.64	0.22	0	89.13	NA	NA	NA	NA	NA	NA	NA	NA	NA	NA	NA	NA	NA	NA	NA	NA	NA	day1
Tr	Lactate	6h	7.05	0.27	0	92.68	NA	NA	NA	NA	NA	NA	NA	NA	NA	NA	NA	NA	NA	NA	NA	NA	NA	day1
Tr	Lactate	6h	4.84	0.23	0	94.93	NA	NA	NA	NA	NA	NA	NA	NA	NA	NA	NA	NA	NA	NA	NA	NA	NA	day1
Ctr	Lactate	24h	4.65	0.46	0	94.89	NA	NA	NA	NA	NA	NA	NA	NA	NA	NA	NA	NA	NA	NA	NA	NA	NA	day1
Ctr	Lactate	24h	4.56	0.45	0	94.98	NA	NA	NA	NA	NA	NA	NA	NA	NA	NA	NA	NA	NA	NA	NA	NA	NA	day1
Ctr	Lactate	24h	5.08	0.45	0	94.47	NA	NA	NA	NA	NA	NA	NA	NA	NA	NA	NA	NA	NA	NA	NA	NA	NA	day1
Tr	Lactate	24h	8.42	0.67	0	90.91	NA	NA	NA	NA	NA	NA	NA	NA	NA	NA	NA	NA	NA	NA	NA	NA	NA	day1
Tr	Lactate	24h	9.24	0.72	0	90.04	NA	NA	NA	NA	NA	NA	NA	NA	NA	NA	NA	NA	NA	NA	NA	NA	NA	day1
Tr	Lactate	24h	8.74	0.61	0	90.65	NA	NA	NA	NA	NA	NA	NA	NA	NA	NA	NA	NA	NA	NA	NA	NA	NA	day1
Ctr	Malate	1h	85.78	0.63	9.73	3.51	0.35	NA	NA	NA	NA	NA	NA	NA	NA	NA	NA	NA	NA	NA	NA	NA	NA	day1
Ctr	Malate	1h	85.44	0.8	9.72	3.69	0.35	NA	NA	NA	NA	NA	NA	NA	NA	NA	NA	NA	NA	NA	NA	NA	NA	day1
Ctr	Malate	1h	85.43	0.8	9.78	3.66	0.33	NA	NA	NA	NA	NA	NA	NA	NA	NA	NA	NA	NA	NA	NA	NA	NA	day1
Tr	Malate	1h	86.87	0.64	9.42	2.87	0.19	NA	NA	NA	NA	NA	NA	NA	NA	NA	NA	NA	NA	NA	NA	NA	NA	day1
Tr	Malate	1h	86.34	0.61	9.88	2.97	0.21	NA	NA	NA	NA	NA	NA	NA	NA	NA	NA	NA	NA	NA	NA	NA	NA	day1
Tr	Malate	1h	85.22	0.55	10.6	3.37	0.26	NA	NA	NA	NA	NA	NA	NA	NA	NA	NA	NA	NA	NA	NA	NA	NA	day1
Ctr	Malate	3h	79.31	1.11	12.2	6.36	1.01	NA	NA	NA	NA	NA	NA	NA	NA	NA	NA	NA	NA	NA	NA	NA	NA	day1
Ctr	Malate	3h	79.3	1.26	12.35	6.09	1	NA	NA	NA	NA	NA	NA	NA	NA	NA	NA	NA	NA	NA	NA	NA	NA	day1
Ctr	Malate	3h	79.39	1.22	12.25	6.15	1	NA	NA	NA	NA	NA	NA	NA	NA	NA	NA	NA	NA	NA	NA	NA	NA	day1
Tr	Malate	3h	82	1.61	11.14	4.64	0.62	NA	NA	NA	NA	NA	NA	NA	NA	NA	NA	NA	NA	NA	NA	NA	NA	day1
Tr	Malate	3h	80.52	1.82	11.94	5.02	0.7	NA	NA	NA	NA	NA	NA	NA	NA	NA	NA	NA	NA	NA	NA	NA	NA	day1
Tr	Malate	3h	79.54	1.67	12.44	5.49	0.87	NA	NA	NA	NA	NA	NA	NA	NA	NA	NA	NA	NA	NA	NA	NA	NA	day1
Ctr	Malate	6h	73.45	1.55	14.07	9.12	1.8	NA	NA	NA	NA	NA	NA	NA	NA	NA	NA	NA	NA	NA	NA	NA	NA	day1
Ctr	Malate	6h	73.13	1.56	14.17	9.29	1.86	NA	NA	NA	NA	NA	NA	NA	NA	NA	NA	NA	NA	NA	NA	NA	NA	day1
Ctr	Malate	6h	72.93	1.72	14.19	9.27	1.89	NA	NA	NA	NA	NA	NA	NA	NA	NA	NA	NA	NA	NA	NA	NA	NA	day1
Tr	Malate	6h	76.47	2.19	13.46	6.71	1.17	NA	NA	NA	NA	NA	NA	NA	NA	NA	NA	NA	NA	NA	NA	NA	NA	day1
Tr	Malate	6h	75.89	2.32	13.92	6.71	1.17	NA	NA	NA	NA	NA	NA	NA	NA	NA	NA	NA	NA	NA	NA	NA	NA	day1
Tr	Malate	6h	77.34	1.87	13.06	6.6	1.13	NA	NA	NA	NA	NA	NA	NA	NA	NA	NA	NA	NA	NA	NA	NA	NA	day1
Ctr	Malate	24h	47.94	2.6	18.5	22.71	8.24	NA	NA	NA	NA	NA	NA	NA	NA	NA	NA	NA	NA	NA	NA	NA	NA	day1
Ctr	Malate	24h	45.94	2.52	18.07	23.96	9.52	NA	NA	NA	NA	NA	NA	NA	NA	NA	NA	NA	NA	NA	NA	NA	NA	day1
Ctr	Malate	24h	46.66	2.61	18.05	23.54	9.13	NA	NA	NA	NA	NA	NA	NA	NA	NA	NA	NA	NA	NA	NA	NA	NA	day1
Tr	Malate	24h	61.66	3.03	18.16	13.77	3.38	NA	NA	NA	NA	NA	NA	NA	NA	NA	NA	NA	NA	NA	NA	NA	NA	day1
Tr	Malate	24h	59.33	3.69	19.01	14.09	3.89	NA	NA	NA	NA	NA	NA	NA	NA	NA	NA	NA	NA	NA	NA	NA	NA	day1
Tr	Malate	24h	65.27	3.18	17.25	11.57	2.72	NA	NA	NA	NA	NA	NA	NA	NA	NA	NA	NA	NA	NA	NA	NA	NA	day1
Ctr	NAA	1h	98.39	0	1.38	0	0.16	0.07	0	NA	NA	NA	NA	NA	NA	NA	NA	NA	NA	NA	NA	NA	NA	day1
Ctr	NAA	1h	98.31	0	1.43	0	0.18	0.07	0.01	NA	NA	NA	NA	NA	NA	NA	NA	NA	NA	NA	NA	NA	NA	day1
Ctr	NAA	1h	98.4	0	1.37	0	0.14	0.07	0.01	NA	NA	NA	NA	NA	NA	NA	NA	NA	NA	NA	NA	NA	NA	day1
Tr	NAA	1h	98.66	0	1.15	0	0.13	0.05	0	NA	NA	NA	NA	NA	NA	NA	NA	NA	NA	NA	NA	NA	NA	day1
Tr	NAA	1h	98.46	0	1.33	0	0.16	0.06	0	NA	NA	NA	NA	NA	NA	NA	NA	NA	NA	NA	NA	NA	NA	day1
Tr	NAA	1h	98.76	0	1.04	0	0.13	0.07	0	NA	NA	NA	NA	NA	NA	NA	NA	NA	NA	NA	NA	NA	NA	day1
Ctr	NAA	3h	90.48	0	7.91	0.24	0.92	0.37	0.08	NA	NA	NA	NA	NA	NA	NA	NA	NA	NA	NA	NA	NA	NA	day1
Ctr	NAA	3h	90.24	0	8.16	0.29	0.84	0.4	0.07	NA	NA	NA	NA	NA	NA	NA	NA	NA	NA	NA	NA	NA	NA	day1
Ctr	NAA	3h	90.81	0	7.66	0.22	0.86	0.37	0.09	NA	NA	NA	NA	NA	NA	NA	NA	NA	NA	NA	NA	NA	NA	day1
Tr	NAA	3h	90.94	0	7.59	0.32	0.82	0.29	0.05	NA	NA	NA	NA	NA	NA	NA	NA	NA	NA	NA	NA	NA	NA	day1
Tr	NAA	3h	90.65	0	7.83	0.27	0.89	0.31	0.05	NA	NA	NA	NA	NA	NA	NA	NA	NA	NA	NA	NA	NA	NA	day1
Tr	NAA	3h	90.49	0	7.7	0.38	0.99	0.38	0.06	NA	NA	NA	NA	NA	NA	NA	NA	NA	NA	NA	NA	NA	NA	day1
Ctr	NAA	6h	72.42	0	22.02	0.86	3.01	1.4	0.29	NA	NA	NA	NA	NA	NA	NA	NA	NA	NA	NA	NA	NA	NA	day1
Ctr	NAA	6h	72.38	0	21.96	0.95	3.08	1.33	0.29	NA	NA	NA	NA	NA	NA	NA	NA	NA	NA	NA	NA	NA	NA	day1
Ctr	NAA	6h	73.61	0	21.01	0.98	2.78	1.33	0.28	NA	NA	NA	NA	NA	NA	NA	NA	NA	NA	NA	NA	NA	NA	day1
Tr	NAA	6h	77.73	0	17.85	0.96	2.42	0.87	0.17	NA	NA	NA	NA	NA	NA	NA	NA	NA	NA	NA	NA	NA	NA	day1
Tr	NAA	6h	77.73	0	18.14	0.79	2.37	0.81	0.16	NA	NA	NA	NA	NA	NA	NA	NA	NA	NA	NA	NA	NA	NA	day1
Tr	NAA	6h	76.93	0	18.19	1.1	2.59	0.96	0.22	NA	NA	NA	NA	NA	NA	NA	NA	NA	NA	NA	NA	NA	NA	day1
Ctr	NAA	24h	27.9	0.78	44.4	4.5	11.51	8.39	2.53	NA	NA	NA	NA	NA	NA	NA	NA	NA	NA	NA	NA	NA	NA	day1
Ctr	NAA	24h	27.46	0.82	43.55	4.63	11.86	8.87	2.81	NA	NA	NA	NA	NA	NA	NA	NA	NA	NA	NA	NA	NA	NA	day1
Ctr	NAA	24h	29.88	0.71	42.66	4.38	11.33	8.39	2.65	NA	NA	NA	NA	NA	NA	NA	NA	NA	NA	NA	NA	NA	NA	day1
Tr	NAA	24h	42.04	1.41	39.36	3.99	8.33	3.95	0.93	NA	NA	NA	NA	NA	NA	NA	NA	NA	NA	NA	NA	NA	NA	day1
Tr	NAA	24h	43.24	1.42	38.27	3.93	8.34	3.96	0.84	NA	NA	NA	NA	NA	NA	NA	NA	NA	NA	NA	NA	NA	NA	day1
Tr	NAA	24h	45.36	1.26	38.82	3.34	7.32	3.17	0.73	NA	NA	NA	NA	NA	NA	NA	NA	NA	NA	NA	NA	NA	NA	day1
Ctr	NANA	1h	79.43	0	0	13.76	0	0	3.66	0.19	0	2.53	0	0.43	NA	NA	NA	NA	NA	NA	NA	NA	NA	day1
Ctr	NANA	1h	83.28	0	0	15.6	0	0	0	0	0	0.78	0.03	0.31	NA	NA	NA	NA	NA	NA	NA	NA	NA	day1
Ctr	NANA	1h	83.95	0	0	15.45	0	0	0	0	0	0.27	0.03	0.29	NA	NA	NA	NA	NA	NA	NA	NA	NA	day1
Tr	NANA	1h	73.3	0	0	25.18	0	0	0	0	0	0.98	0.06	0.47	NA	NA	NA	NA	NA	NA	NA	NA	NA	day1
Tr	NANA	1h	74.55	0	0	22.07	0	0	0	0.37	0.05	2.31	0.09	0.57	NA	NA	NA	NA	NA	NA	NA	NA	NA	day1
Tr	NANA	1h	70.16	0	0	28.03	0	0	0	0	0	1.25	0.01	0.56	NA	NA	NA	NA	NA	NA	NA	NA	NA	day1
Ctr	NANA	3h	54.16	0	0	33.56	0	0	0	0	0	6.03	0	6.24	NA	NA	NA	NA	NA	NA	NA	NA	NA	day1
Ctr	NANA	3h	54	0	0	33.59	0	0	0	0	0.06	6.02	0	6.33	NA	NA	NA	NA	NA	NA	NA	NA	NA	day1
Ctr	NANA	3h	53.54	0	0	34.45	0	0	0	0	0	6.02	0	5.98	NA	NA	NA	NA	NA	NA	NA	NA	NA	day1
Tr	NANA	3h	63.4	0	0	27.09	0	0	0	0	0.05	5.35	0	4.11	NA	NA	NA	NA	NA	NA	NA	NA	NA	day1
Tr	NANA	3h	62.2	0	0	28.72	0	0	0	0	0	5.31	0	3.77	NA	NA	NA	NA	NA	NA	NA	NA	NA	day1
Tr	NANA	3h	62.92	0	0	28.63	0	0	0	0	0.07	4.55	0	3.83	NA	NA	NA	NA	NA	NA	NA	NA	NA	day1
Ctr	NANA	6h	32.21	0	0	28.2	0	0	0	0	0	15.7	0	23.9	NA	NA	NA	NA	NA	NA	NA	NA	NA	day1
Ctr	NANA	6h	32.95	0	0	28.34	0	0	0	0	0	14.65	0	24.06	NA	NA	NA	NA	NA	NA	NA	NA	NA	day1
Ctr	NANA	6h	32.05	0	0	28.63	0	0	0	0.04	0	15.84	0	23.45	NA	NA	NA	NA	NA	NA	NA	NA	NA	day1
Tr	NANA	6h	45.14	0	0	28.63	0	0	0.02	0.1	0	13.15	0	12.95	NA	NA	NA	NA	NA	NA	NA	NA	NA	day1
Tr	NANA	6h	49.25	0	0	28.19	0	0	0	0.05	0	11.31	0	11.19	NA	NA	NA	NA	NA	NA	NA	NA	NA	day1
Tr	NANA	6h	38.46	0	0	29.3	0	0	0.19	0.02	0	16.34	0	15.69	NA	NA	NA	NA	NA	NA	NA	NA	NA	day1
Ctr	NANA	24h	11.34	0	0	14.33	0	0	0.23	0	0.29	18.7	0	55.11	NA	NA	NA	NA	NA	NA	NA	NA	NA	day1
Ctr	NANA	24h	11.14	0	0	14.79	0	0	0.22	0.03	0	19.27	0	54.55	NA	NA	NA	NA	NA	NA	NA	NA	NA	day1
Ctr	NANA	24h	13.04	0	0	14.91	0	0	0.22	0.03	0.09	19.85	0	51.86	NA	NA	NA	NA	NA	NA	NA	NA	NA	day1
Tr	NANA	24h	27.53	0	0	19.89	0	0	0.79	0.19	1.05	19.21	0	31.35	NA	NA	NA	NA	NA	NA	NA	NA	NA	day1
Tr	NANA	24h	28.55	0	0	19.9	0	0	0.73	0.25	0.82	19.23	0	30.53	NA	NA	NA	NA	NA	NA	NA	NA	NA	day1
Tr	NANA	24h	26.53	0	0	18.83	0	0	0.87	0.22	0.37	22.17	0	31.01	NA	NA	NA	NA	NA	NA	NA	NA	NA	day1
Ctr	PEP	1h	5.41	0.24	0	94.35	NA	NA	NA	NA	NA	NA	NA	NA	NA	NA	NA	NA	NA	NA	NA	NA	NA	day1
Ctr	PEP	1h	5.51	0.18	0	94.31	NA	NA	NA	NA	NA	NA	NA	NA	NA	NA	NA	NA	NA	NA	NA	NA	NA	day1
Ctr	PEP	1h	5	0.29	0	94.71	NA	NA	NA	NA	NA	NA	NA	NA	NA	NA	NA	NA	NA	NA	NA	NA	NA	day1
Tr	PEP	1h	4.58	0.31	0	95.11	NA	NA	NA	NA	NA	NA	NA	NA	NA	NA	NA	NA	NA	NA	NA	NA	NA	day1
Tr	PEP	1h	4.46	0.26	0	95.29	NA	NA	NA	NA	NA	NA	NA	NA	NA	NA	NA	NA	NA	NA	NA	NA	NA	day1
Tr	PEP	1h	4.07	0.24	0	95.69	NA	NA	NA	NA	NA	NA	NA	NA	NA	NA	NA	NA	NA	NA	NA	NA	NA	day1
Ctr	PEP	3h	3.98	0.23	0	95.79	NA	NA	NA	NA	NA	NA	NA	NA	NA	NA	NA	NA	NA	NA	NA	NA	NA	day1
Ctr	PEP	3h	3.62	0.25	0	96.13	NA	NA	NA	NA	NA	NA	NA	NA	NA	NA	NA	NA	NA	NA	NA	NA	NA	day1
Ctr	PEP	3h	4.14	0.31	0	95.55	NA	NA	NA	NA	NA	NA	NA	NA	NA	NA	NA	NA	NA	NA	NA	NA	NA	day1
Tr	PEP	3h	4.98	0.5	0	94.52	NA	NA	NA	NA	NA	NA	NA	NA	NA	NA	NA	NA	NA	NA	NA	NA	NA	day1
Tr	PEP	3h	4.16	0.34	0	95.5	NA	NA	NA	NA	NA	NA	NA	NA	NA	NA	NA	NA	NA	NA	NA	NA	NA	day1
Tr	PEP	3h	4.51	0.41	0	95.08	NA	NA	NA	NA	NA	NA	NA	NA	NA	NA	NA	NA	NA	NA	NA	NA	NA	day1
Ctr	PEP	6h	3.66	0.27	0	96.07	NA	NA	NA	NA	NA	NA	NA	NA	NA	NA	NA	NA	NA	NA	NA	NA	NA	day1
Ctr	PEP	6h	2.94	0.25	0	96.8	NA	NA	NA	NA	NA	NA	NA	NA	NA	NA	NA	NA	NA	NA	NA	NA	NA	day1
Ctr	PEP	6h	2.95	0.28	0	96.78	NA	NA	NA	NA	NA	NA	NA	NA	NA	NA	NA	NA	NA	NA	NA	NA	NA	day1
Tr	PEP	6h	4.17	0.33	0	95.5	NA	NA	NA	NA	NA	NA	NA	NA	NA	NA	NA	NA	NA	NA	NA	NA	NA	day1
Tr	PEP	6h	3.8	0.34	0	95.86	NA	NA	NA	NA	NA	NA	NA	NA	NA	NA	NA	NA	NA	NA	NA	NA	NA	day1
Tr	PEP	6h	4.74	0.33	0	94.94	NA	NA	NA	NA	NA	NA	NA	NA	NA	NA	NA	NA	NA	NA	NA	NA	NA	day1
Ctr	PEP	24h	1.84	0.14	0	98.02	NA	NA	NA	NA	NA	NA	NA	NA	NA	NA	NA	NA	NA	NA	NA	NA	NA	day1
Ctr	PEP	24h	1.74	0.17	0	98.09	NA	NA	NA	NA	NA	NA	NA	NA	NA	NA	NA	NA	NA	NA	NA	NA	NA	day1
Ctr	PEP	24h	1.8	0.17	0	98.03	NA	NA	NA	NA	NA	NA	NA	NA	NA	NA	NA	NA	NA	NA	NA	NA	NA	day1
Tr	PEP	24h	2.47	0.27	0	97.26	NA	NA	NA	NA	NA	NA	NA	NA	NA	NA	NA	NA	NA	NA	NA	NA	NA	day1
Tr	PEP	24h	2.63	0.33	0	97.04	NA	NA	NA	NA	NA	NA	NA	NA	NA	NA	NA	NA	NA	NA	NA	NA	NA	day1
Tr	PEP	24h	2.56	0.33	0	97.11	NA	NA	NA	NA	NA	NA	NA	NA	NA	NA	NA	NA	NA	NA	NA	NA	NA	day1
Ctr	Proline	1h	99.27	0	0	0.33	0.32	0.08	NA	NA	NA	NA	NA	NA	NA	NA	NA	NA	NA	NA	NA	NA	NA	day1
Ctr	Proline	1h	96.95	0	2.43	0.24	0.3	0.08	NA	NA	NA	NA	NA	NA	NA	NA	NA	NA	NA	NA	NA	NA	NA	day1
Ctr	Proline	1h	97.31	0	2.12	0.22	0.28	0.07	NA	NA	NA	NA	NA	NA	NA	NA	NA	NA	NA	NA	NA	NA	NA	day1
Tr	Proline	1h	99.55	0	0	0.23	0.22	0	NA	NA	NA	NA	NA	NA	NA	NA	NA	NA	NA	NA	NA	NA	NA	day1
Tr	Proline	1h	99.63	0	0	0.13	0.2	0.03	NA	NA	NA	NA	NA	NA	NA	NA	NA	NA	NA	NA	NA	NA	NA	day1
Tr	Proline	1h	98.55	0	1.09	0.16	0.2	0	NA	NA	NA	NA	NA	NA	NA	NA	NA	NA	NA	NA	NA	NA	NA	day1
Ctr	Proline	3h	95.59	0	2.9	0.55	0.69	0.27	NA	NA	NA	NA	NA	NA	NA	NA	NA	NA	NA	NA	NA	NA	NA	day1
Ctr	Proline	3h	94.87	0	3.57	0.58	0.73	0.25	NA	NA	NA	NA	NA	NA	NA	NA	NA	NA	NA	NA	NA	NA	NA	day1
Ctr	Proline	3h	94.28	0	4.13	0.64	0.68	0.27	NA	NA	NA	NA	NA	NA	NA	NA	NA	NA	NA	NA	NA	NA	NA	day1
Tr	Proline	3h	93.57	0	4.67	0.74	0.8	0.22	NA	NA	NA	NA	NA	NA	NA	NA	NA	NA	NA	NA	NA	NA	NA	day1
Tr	Proline	3h	92.76	0	5.31	0.82	0.89	0.23	NA	NA	NA	NA	NA	NA	NA	NA	NA	NA	NA	NA	NA	NA	NA	day1
Tr	Proline	3h	93.26	0	4.76	0.84	0.84	0.3	NA	NA	NA	NA	NA	NA	NA	NA	NA	NA	NA	NA	NA	NA	NA	day1
Ctr	Proline	6h	93.38	0	4.37	0.78	1.07	0.39	NA	NA	NA	NA	NA	NA	NA	NA	NA	NA	NA	NA	NA	NA	NA	day1
Ctr	Proline	6h	92.7	0	4.9	0.83	1.12	0.46	NA	NA	NA	NA	NA	NA	NA	NA	NA	NA	NA	NA	NA	NA	NA	day1
Ctr	Proline	6h	91.98	0	5.36	0.9	1.27	0.5	NA	NA	NA	NA	NA	NA	NA	NA	NA	NA	NA	NA	NA	NA	NA	day1
Tr	Proline	6h	92.81	0	4.93	0.95	0.97	0.34	NA	NA	NA	NA	NA	NA	NA	NA	NA	NA	NA	NA	NA	NA	NA	day1
Tr	Proline	6h	92.34	0	5.43	0.88	0.99	0.36	NA	NA	NA	NA	NA	NA	NA	NA	NA	NA	NA	NA	NA	NA	NA	day1
Tr	Proline	6h	93.44	0	4.38	0.84	1	0.34	NA	NA	NA	NA	NA	NA	NA	NA	NA	NA	NA	NA	NA	NA	NA	day1
Ctr	Proline	24h	88.98	0	5.48	1.49	2.47	1.58	NA	NA	NA	NA	NA	NA	NA	NA	NA	NA	NA	NA	NA	NA	NA	day1
Ctr	Proline	24h	88.58	0	5.35	1.54	2.75	1.79	NA	NA	NA	NA	NA	NA	NA	NA	NA	NA	NA	NA	NA	NA	NA	day1
Ctr	Proline	24h	89.28	0	5.05	1.38	2.57	1.72	NA	NA	NA	NA	NA	NA	NA	NA	NA	NA	NA	NA	NA	NA	NA	day1
Tr	Proline	24h	90.63	0	5.39	1.42	1.78	0.79	NA	NA	NA	NA	NA	NA	NA	NA	NA	NA	NA	NA	NA	NA	NA	day1
Tr	Proline	24h	88.57	0	6.8	1.67	2.08	0.88	NA	NA	NA	NA	NA	NA	NA	NA	NA	NA	NA	NA	NA	NA	NA	day1
Tr	Proline	24h	90.55	0	5.75	1.35	1.65	0.7	NA	NA	NA	NA	NA	NA	NA	NA	NA	NA	NA	NA	NA	NA	NA	day1
Ctr	Pyruvate	1h	14.16	0	0	85.84	NA	NA	NA	NA	NA	NA	NA	NA	NA	NA	NA	NA	NA	NA	NA	NA	NA	day1
Ctr	Pyruvate	1h	12.14	0.1	0	87.76	NA	NA	NA	NA	NA	NA	NA	NA	NA	NA	NA	NA	NA	NA	NA	NA	NA	day1
Ctr	Pyruvate	1h	12.33	0.34	0	87.33	NA	NA	NA	NA	NA	NA	NA	NA	NA	NA	NA	NA	NA	NA	NA	NA	NA	day1
Tr	Pyruvate	1h	14.23	0	0	85.77	NA	NA	NA	NA	NA	NA	NA	NA	NA	NA	NA	NA	NA	NA	NA	NA	NA	day1
Tr	Pyruvate	1h	16.18	0	0	83.82	NA	NA	NA	NA	NA	NA	NA	NA	NA	NA	NA	NA	NA	NA	NA	NA	NA	day1
Tr	Pyruvate	1h	15.39	0	0	84.61	NA	NA	NA	NA	NA	NA	NA	NA	NA	NA	NA	NA	NA	NA	NA	NA	NA	day1
Ctr	Pyruvate	3h	9.33	0.42	0	90.25	NA	NA	NA	NA	NA	NA	NA	NA	NA	NA	NA	NA	NA	NA	NA	NA	NA	day1
Ctr	Pyruvate	3h	10.11	0.33	0	89.56	NA	NA	NA	NA	NA	NA	NA	NA	NA	NA	NA	NA	NA	NA	NA	NA	NA	day1
Ctr	Pyruvate	3h	8.96	0	0	91.04	NA	NA	NA	NA	NA	NA	NA	NA	NA	NA	NA	NA	NA	NA	NA	NA	NA	day1
Tr	Pyruvate	3h	15.01	0.58	0	84.41	NA	NA	NA	NA	NA	NA	NA	NA	NA	NA	NA	NA	NA	NA	NA	NA	NA	day1
Tr	Pyruvate	3h	10.32	0.77	0	88.92	NA	NA	NA	NA	NA	NA	NA	NA	NA	NA	NA	NA	NA	NA	NA	NA	NA	day1
Tr	Pyruvate	3h	10.35	0.25	0	89.41	NA	NA	NA	NA	NA	NA	NA	NA	NA	NA	NA	NA	NA	NA	NA	NA	NA	day1
Ctr	Pyruvate	6h	13.55	1.02	0	85.42	NA	NA	NA	NA	NA	NA	NA	NA	NA	NA	NA	NA	NA	NA	NA	NA	NA	day1
Ctr	Pyruvate	6h	8.17	0.72	0	91.12	NA	NA	NA	NA	NA	NA	NA	NA	NA	NA	NA	NA	NA	NA	NA	NA	NA	day1
Ctr	Pyruvate	6h	12.35	0.55	0	87.09	NA	NA	NA	NA	NA	NA	NA	NA	NA	NA	NA	NA	NA	NA	NA	NA	NA	day1
Tr	Pyruvate	6h	14.99	1.32	0	83.68	NA	NA	NA	NA	NA	NA	NA	NA	NA	NA	NA	NA	NA	NA	NA	NA	NA	day1
Tr	Pyruvate	6h	10.91	1.42	0	87.67	NA	NA	NA	NA	NA	NA	NA	NA	NA	NA	NA	NA	NA	NA	NA	NA	NA	day1
Tr	Pyruvate	6h	10.78	0.92	0	88.29	NA	NA	NA	NA	NA	NA	NA	NA	NA	NA	NA	NA	NA	NA	NA	NA	NA	day1
Ctr	Pyruvate	24h	5.93	1.01	0	93.07	NA	NA	NA	NA	NA	NA	NA	NA	NA	NA	NA	NA	NA	NA	NA	NA	NA	day1
Ctr	Pyruvate	24h	6.23	1.06	0	92.71	NA	NA	NA	NA	NA	NA	NA	NA	NA	NA	NA	NA	NA	NA	NA	NA	NA	day1
Ctr	Pyruvate	24h	6.84	0.99	0	92.17	NA	NA	NA	NA	NA	NA	NA	NA	NA	NA	NA	NA	NA	NA	NA	NA	NA	day1
Tr	Pyruvate	24h	10.06	1.27	0	88.66	NA	NA	NA	NA	NA	NA	NA	NA	NA	NA	NA	NA	NA	NA	NA	NA	NA	day1
Tr	Pyruvate	24h	10.69	1.45	0	87.86	NA	NA	NA	NA	NA	NA	NA	NA	NA	NA	NA	NA	NA	NA	NA	NA	NA	day1
Tr	Pyruvate	24h	10.75	1.5	0	87.74	NA	NA	NA	NA	NA	NA	NA	NA	NA	NA	NA	NA	NA	NA	NA	NA	NA	day1
Ctr	Serine	1h	96.48	0	0	3.52	NA	NA	NA	NA	NA	NA	NA	NA	NA	NA	NA	NA	NA	NA	NA	NA	NA	day1
Ctr	Serine	1h	96.35	0	0	3.65	NA	NA	NA	NA	NA	NA	NA	NA	NA	NA	NA	NA	NA	NA	NA	NA	NA	day1
Ctr	Serine	1h	96.29	0	0	3.71	NA	NA	NA	NA	NA	NA	NA	NA	NA	NA	NA	NA	NA	NA	NA	NA	NA	day1
Tr	Serine	1h	95.76	0	0	4.24	NA	NA	NA	NA	NA	NA	NA	NA	NA	NA	NA	NA	NA	NA	NA	NA	NA	day1
Tr	Serine	1h	95.77	0	0.05	4.18	NA	NA	NA	NA	NA	NA	NA	NA	NA	NA	NA	NA	NA	NA	NA	NA	NA	day1
Tr	Serine	1h	96.49	0	0	3.51	NA	NA	NA	NA	NA	NA	NA	NA	NA	NA	NA	NA	NA	NA	NA	NA	NA	day1
Ctr	Serine	3h	94.67	0	0	5.33	NA	NA	NA	NA	NA	NA	NA	NA	NA	NA	NA	NA	NA	NA	NA	NA	NA	day1
Ctr	Serine	3h	94.22	0	0	5.78	NA	NA	NA	NA	NA	NA	NA	NA	NA	NA	NA	NA	NA	NA	NA	NA	NA	day1
Ctr	Serine	3h	94.39	0	0	5.61	NA	NA	NA	NA	NA	NA	NA	NA	NA	NA	NA	NA	NA	NA	NA	NA	NA	day1
Tr	Serine	3h	93.49	0	0.09	6.42	NA	NA	NA	NA	NA	NA	NA	NA	NA	NA	NA	NA	NA	NA	NA	NA	NA	day1
Tr	Serine	3h	93.63	0	0	6.37	NA	NA	NA	NA	NA	NA	NA	NA	NA	NA	NA	NA	NA	NA	NA	NA	NA	day1
Tr	Serine	3h	94.3	0	0.04	5.66	NA	NA	NA	NA	NA	NA	NA	NA	NA	NA	NA	NA	NA	NA	NA	NA	NA	day1
Ctr	Serine	6h	91.49	0.19	0.17	8.15	NA	NA	NA	NA	NA	NA	NA	NA	NA	NA	NA	NA	NA	NA	NA	NA	NA	day1
Ctr	Serine	6h	90.77	0.21	0.19	8.83	NA	NA	NA	NA	NA	NA	NA	NA	NA	NA	NA	NA	NA	NA	NA	NA	NA	day1
Ctr	Serine	6h	91.15	0.12	0.13	8.61	NA	NA	NA	NA	NA	NA	NA	NA	NA	NA	NA	NA	NA	NA	NA	NA	NA	day1
Tr	Serine	6h	90.56	0.78	0.39	8.28	NA	NA	NA	NA	NA	NA	NA	NA	NA	NA	NA	NA	NA	NA	NA	NA	NA	day1
Tr	Serine	6h	89.28	0.96	0.51	9.24	NA	NA	NA	NA	NA	NA	NA	NA	NA	NA	NA	NA	NA	NA	NA	NA	NA	day1
Tr	Serine	6h	92.78	0.27	0.15	6.8	NA	NA	NA	NA	NA	NA	NA	NA	NA	NA	NA	NA	NA	NA	NA	NA	NA	day1
Ctr	Serine	24h	69.43	6.63	2.62	21.32	NA	NA	NA	NA	NA	NA	NA	NA	NA	NA	NA	NA	NA	NA	NA	NA	NA	day1
Ctr	Serine	24h	68.17	7.15	2.74	21.95	NA	NA	NA	NA	NA	NA	NA	NA	NA	NA	NA	NA	NA	NA	NA	NA	NA	day1
Ctr	Serine	24h	67.72	7.71	2.96	21.61	NA	NA	NA	NA	NA	NA	NA	NA	NA	NA	NA	NA	NA	NA	NA	NA	NA	day1
Tr	Serine	24h	73.13	5.62	3.29	17.96	NA	NA	NA	NA	NA	NA	NA	NA	NA	NA	NA	NA	NA	NA	NA	NA	NA	day1
Tr	Serine	24h	72.2	6.21	3.47	18.12	NA	NA	NA	NA	NA	NA	NA	NA	NA	NA	NA	NA	NA	NA	NA	NA	NA	day1
Tr	Serine	24h	77.14	4.67	2.83	15.35	NA	NA	NA	NA	NA	NA	NA	NA	NA	NA	NA	NA	NA	NA	NA	NA	NA	day1
Ctr	Succinate	1h	78.64	0.13	17.71	2.59	0.93	NA	NA	NA	NA	NA	NA	NA	NA	NA	NA	NA	NA	NA	NA	NA	NA	day1
Ctr	Succinate	1h	77.55	0.18	18.63	2.67	0.97	NA	NA	NA	NA	NA	NA	NA	NA	NA	NA	NA	NA	NA	NA	NA	NA	day1
Ctr	Succinate	1h	78.49	0.11	17.96	2.51	0.93	NA	NA	NA	NA	NA	NA	NA	NA	NA	NA	NA	NA	NA	NA	NA	NA	day1
Tr	Succinate	1h	82.91	0.07	14.73	1.81	0.48	NA	NA	NA	NA	NA	NA	NA	NA	NA	NA	NA	NA	NA	NA	NA	NA	day1
Tr	Succinate	1h	79.06	0.25	17.86	2.22	0.61	NA	NA	NA	NA	NA	NA	NA	NA	NA	NA	NA	NA	NA	NA	NA	NA	day1
Tr	Succinate	1h	79.53	0.1	17.28	2.44	0.64	NA	NA	NA	NA	NA	NA	NA	NA	NA	NA	NA	NA	NA	NA	NA	NA	day1
Ctr	Succinate	3h	70.4	0.51	21.78	5.03	2.28	NA	NA	NA	NA	NA	NA	NA	NA	NA	NA	NA	NA	NA	NA	NA	NA	day1
Ctr	Succinate	3h	70.15	0.71	22	4.97	2.17	NA	NA	NA	NA	NA	NA	NA	NA	NA	NA	NA	NA	NA	NA	NA	NA	day1
Ctr	Succinate	3h	69.74	0.68	22.17	5.12	2.3	NA	NA	NA	NA	NA	NA	NA	NA	NA	NA	NA	NA	NA	NA	NA	NA	day1
Tr	Succinate	3h	73.62	1.21	19.47	4.27	1.43	NA	NA	NA	NA	NA	NA	NA	NA	NA	NA	NA	NA	NA	NA	NA	NA	day1
Tr	Succinate	3h	72.12	1.3	20.28	4.71	1.59	NA	NA	NA	NA	NA	NA	NA	NA	NA	NA	NA	NA	NA	NA	NA	NA	day1
Tr	Succinate	3h	70.65	1.2	21.02	5.26	1.87	NA	NA	NA	NA	NA	NA	NA	NA	NA	NA	NA	NA	NA	NA	NA	NA	day1
Ctr	Succinate	6h	66.15	0.7	23.12	6.33	3.7	NA	NA	NA	NA	NA	NA	NA	NA	NA	NA	NA	NA	NA	NA	NA	NA	day1
Ctr	Succinate	6h	65.12	0.93	23.66	6.51	3.78	NA	NA	NA	NA	NA	NA	NA	NA	NA	NA	NA	NA	NA	NA	NA	NA	day1
Ctr	Succinate	6h	68.22	0.8	21.56	5.92	3.5	NA	NA	NA	NA	NA	NA	NA	NA	NA	NA	NA	NA	NA	NA	NA	NA	day1
Tr	Succinate	6h	76.65	0.88	16.15	4.46	1.86	NA	NA	NA	NA	NA	NA	NA	NA	NA	NA	NA	NA	NA	NA	NA	NA	day1
Tr	Succinate	6h	72.32	1.16	19.23	5.1	2.19	NA	NA	NA	NA	NA	NA	NA	NA	NA	NA	NA	NA	NA	NA	NA	NA	day1
Tr	Succinate	6h	71.6	1.04	19.44	5.58	2.33	NA	NA	NA	NA	NA	NA	NA	NA	NA	NA	NA	NA	NA	NA	NA	NA	day1
Ctr	Succinate	24h	49.91	1.18	23.81	11.05	14.05	NA	NA	NA	NA	NA	NA	NA	NA	NA	NA	NA	NA	NA	NA	NA	NA	day1
Ctr	Succinate	24h	49.98	1.05	22.42	10.83	15.73	NA	NA	NA	NA	NA	NA	NA	NA	NA	NA	NA	NA	NA	NA	NA	NA	day1
Ctr	Succinate	24h	51.27	1.04	22.19	10.57	14.93	NA	NA	NA	NA	NA	NA	NA	NA	NA	NA	NA	NA	NA	NA	NA	NA	day1
Tr	Succinate	24h	60.12	2	23.27	8.94	5.67	NA	NA	NA	NA	NA	NA	NA	NA	NA	NA	NA	NA	NA	NA	NA	NA	day1
Tr	Succinate	24h	61.06	2.04	22.6	8.75	5.55	NA	NA	NA	NA	NA	NA	NA	NA	NA	NA	NA	NA	NA	NA	NA	NA	day1
Tr	Succinate	24h	62.41	1.83	23.33	7.81	4.62	NA	NA	NA	NA	NA	NA	NA	NA	NA	NA	NA	NA	NA	NA	NA	NA	day1
Ctr	UDP-GlcNAc	1h	92.99	0	0	0	0	0.53	3.44	0	2.64	0	0	0.2	0.01	0.17	0	0.01	0	0	NA	NA	NA	day1
Ctr	UDP-GlcNAc	1h	92.67	0	0	0	0	0.56	3.61	0	2.77	0	0	0.21	0	0.16	0	0.02	0	0	NA	NA	NA	day1
Ctr	UDP-GlcNAc	1h	92.56	0	0	0	0	0.57	3.67	0	2.81	0	0	0.21	0	0.18	0	0	0	0	NA	NA	NA	day1
Tr	UDP-GlcNAc	1h	83.52	0	0	0	0	1.14	8.82	0	5.04	0	0	0.86	0.04	0.54	0	0.03	0	0	NA	NA	NA	day1
Tr	UDP-GlcNAc	1h	82.77	0	0	0	0	1.24	9.23	0	5.11	0	0	1.01	0	0.61	0	0.01	0.01	0	NA	NA	NA	day1
Tr	UDP-GlcNAc	1h	82.6	0	0	0	0	1.46	9.22	0	4.8	0	0	1.19	0	0.74	0	0	0	0	NA	NA	NA	day1
Ctr	UDP-GlcNAc	3h	51.83	0	0	0	0	7.33	13.68	0	16.08	0	0	4.55	0	5.91	0.25	0.26	0.1	0	NA	NA	NA	day1
Ctr	UDP-GlcNAc	3h	49.42	0	0	0.01	0	7.9	13.92	0	16.47	0	0	5.03	0	6.65	0.22	0.29	0.09	0	NA	NA	NA	day1
Ctr	UDP-GlcNAc	3h	51.01	0	0	0.01	0	7.56	13.98	0	16.05	0	0	4.66	0	6.14	0.23	0.28	0.09	0	NA	NA	NA	day1
Tr	UDP-GlcNAc	3h	58.06	0	0	0	0	5.33	16.61	0	14.34	0	0	2.82	0	2.6	0.09	0.1	0.04	0	NA	NA	NA	day1
Tr	UDP-GlcNAc	3h	58.41	0	0	0.04	0	5.42	15.93	0	14.59	0	0	2.74	0	2.71	0.06	0.08	0.02	0	NA	NA	NA	day1
Tr	UDP-GlcNAc	3h	61.37	0	0	0.01	0	4.56	15.07	0	14.28	0	0	2.26	0	2.23	0.08	0.1	0.04	0	NA	NA	NA	day1
Ctr	UDP-GlcNAc	6h	17.7	0	0	0.07	0	13.61	11.93	1.08	17.63	0	0	12.49	0	21.61	1.68	1.71	0.48	0	NA	NA	NA	day1
Ctr	UDP-GlcNAc	6h	17.66	0	0	0.1	0	13.91	12.08	1.32	17.31	0	0	12.42	0	21.15	1.8	1.75	0.5	0	NA	NA	NA	day1
Ctr	UDP-GlcNAc	6h	17.92	0	0	0.08	0	14.1	12.16	1.31	17.1	0	0	12.53	0	20.89	1.72	1.69	0.49	0	NA	NA	NA	day1
Tr	UDP-GlcNAc	6h	32.05	0	0	0.14	0	11.53	18.5	0.9	18.12	0	0	8.35	0	9.28	0.52	0.48	0.13	0	NA	NA	NA	day1
Tr	UDP-GlcNAc	6h	34.98	0	0	0.1	0	11.74	18.24	0.81	17.46	0	0	7.51	0	8.27	0.43	0.36	0.1	0	NA	NA	NA	day1
Tr	UDP-GlcNAc	6h	31.7	0	0	0.07	0	9.23	21.44	0	19.69	0	0	7.99	0	8.58	0.61	0.49	0.21	0	NA	NA	NA	day1
Ctr	UDP-GlcNAc	24h	1.27	0	0.08	0.06	0	8.05	3.39	2.39	7.95	0.06	0	13.63	1.09	38.96	8.06	9.61	5.4	0	NA	NA	NA	day1
Ctr	UDP-GlcNAc	24h	1.17	0	0.07	0.05	0	7.93	3.28	2.44	7.69	0.02	0	13.23	1.11	38.56	8.36	10.2	5.88	0	NA	NA	NA	day1
Ctr	UDP-GlcNAc	24h	1.26	0	0.07	0.06	0	8.4	3.47	2.43	7.47	0.07	0	14.15	1.18	38.18	8.12	9.66	5.47	0	NA	NA	NA	day1
Tr	UDP-GlcNAc	24h	7.51	0	0.13	0.16	0	11.89	10.25	2.43	13.19	0.02	0	15.58	1.77	27.24	4.47	4.1	1.26	0	NA	NA	NA	day1
Tr	UDP-GlcNAc	24h	7.36	0	0.16	0.18	0	12.14	10.1	2.5	12.39	0.11	0	15.82	2.03	27.15	4.62	4.19	1.25	0	NA	NA	NA	day1
Tr	UDP-GlcNAc	24h	5.94	0	0.1	0.14	0	12.12	9.77	1.87	11.44	0	0	18.94	1.33	29.9	3.97	3.54	0.94	0	NA	NA	NA	day1
Ctr	UDP-Glucose	1h	11.23	0	0	0.48	0.02	0	83.99	0	0	0	0	4.1	0.05	0.09	0.04	0.01	NA	NA	NA	NA	NA	day1
Ctr	UDP-Glucose	1h	11.63	0	0	0.56	0.04	0	83.03	0	0	0	0	4.58	0.04	0.1	0.03	0	NA	NA	NA	NA	NA	day1
Ctr	UDP-Glucose	1h	11.06	0	0	0.57	0.04	0	83.48	0	0	0	0	4.7	0.03	0.08	0.03	0	NA	NA	NA	NA	NA	day1
Tr	UDP-Glucose	1h	4.23	0	0	0.44	0.06	0	86.6	0	0	0	0	8.59	0	0.04	0.04	0	NA	NA	NA	NA	NA	day1
Tr	UDP-Glucose	1h	3.66	0	0	0.46	0.07	0	86	0	0	0	0	9.73	0	0.04	0.04	0.01	NA	NA	NA	NA	NA	day1
Tr	UDP-Glucose	1h	2.13	0	0.02	0.35	0.05	0	85.89	0	0	0	0	11.34	0	0.13	0.08	0.01	NA	NA	NA	NA	NA	day1
Ctr	UDP-Glucose	3h	0.55	0	0.01	0.22	0	0	63.6	0	0	0.19	0	31.24	1.5	2.16	0.53	0	NA	NA	NA	NA	NA	day1
Ctr	UDP-Glucose	3h	0.56	0	0.02	0.22	0	0	62.09	0	0	0.23	0	32.53	1.59	2.24	0.52	0	NA	NA	NA	NA	NA	day1
Ctr	UDP-Glucose	3h	0.5	0	0.03	0.22	0.02	0	63.34	0	0	0.17	0	32.28	1.2	1.78	0.46	0	NA	NA	NA	NA	NA	day1
Tr	UDP-Glucose	3h	0.75	0	0.05	0.48	0.12	0	79.7	0	0	0.11	0	17.64	0.43	0.56	0.16	0	NA	NA	NA	NA	NA	day1
Tr	UDP-Glucose	3h	0.82	0	0.04	0.48	0.09	0	79.72	0	0	0.14	0	17.21	0.58	0.75	0.16	0	NA	NA	NA	NA	NA	day1
Tr	UDP-Glucose	3h	0.76	0	0.04	0.38	0.07	0	81.94	0	0	0.08	0	15.21	0.55	0.78	0.2	0	NA	NA	NA	NA	NA	day1
Ctr	UDP-Glucose	6h	0.19	0	0.02	0.1	0	0	35.06	0	0	0.14	0	53.89	3.69	5.42	1.48	0	NA	NA	NA	NA	NA	day1
Ctr	UDP-Glucose	6h	0.2	0	0.01	0.1	0	0	34.85	0	0.25	0.19	0	51.89	4.46	6.19	1.85	0	NA	NA	NA	NA	NA	day1
Ctr	UDP-Glucose	6h	0.19	0	0.01	0.11	0	0	35.53	0	0.11	0.18	0	52.1	4.15	5.95	1.67	0	NA	NA	NA	NA	NA	day1
Tr	UDP-Glucose	6h	0.41	0.01	0.05	0.34	0.1	0	59.95	0	0	0.2	0	34.18	1.84	2.38	0.55	0	NA	NA	NA	NA	NA	day1
Tr	UDP-Glucose	6h	0.4	0	0.03	0.35	0.08	0	60.95	0	0	0.15	0	33.39	1.92	2.29	0.46	0	NA	NA	NA	NA	NA	day1
Tr	UDP-Glucose	6h	0.33	0.02	0.05	0.31	0.07	0	64.82	0	0	0.07	0	30.53	1.3	1.93	0.55	0.01	NA	NA	NA	NA	NA	day1
Ctr	UDP-Glucose	24h	0.06	0	0.01	0.04	0.02	0.07	8.92	0	0.92	0.5	0	55.08	8.75	16.01	9.62	0	NA	NA	NA	NA	NA	day1
Ctr	UDP-Glucose	24h	0.05	0	0.01	0.04	0.01	0.06	8.16	0	0.81	0.38	0	54.38	8.93	16.68	10.49	0	NA	NA	NA	NA	NA	day1
Ctr	UDP-Glucose	24h	0.05	0	0.01	0.05	0.02	0.08	8.13	0	0.85	0.42	0	55.41	8.7	16.17	10.12	0	NA	NA	NA	NA	NA	day1
Tr	UDP-Glucose	24h	0.13	0	0.02	0.19	0.07	0	23.48	0	1.07	0.56	0	53.61	7.41	9.92	3.55	0	NA	NA	NA	NA	NA	day1
Tr	UDP-Glucose	24h	0.13	0.01	0.025	0.2	0.08	0	22.17	0	1.15	0.6	0	55.15	7.41	9.73	3.35	0	NA	NA	NA	NA	NA	day1
Tr	UDP-Glucose	24h	0.11	0.01	0.02	0.18	0.06	0	20.78	0	0.81	0.36	0	61.41	5.93	7.99	2.33	0	NA	NA	NA	NA	NA	day1
Ctr	UDP	1h	90.21	0	0	0.24	0	8.47	0.31	0.61	0.1	0.06	NA	NA	NA	NA	NA	NA	NA	NA	NA	NA	NA	day1
Ctr	UDP	1h	90.08	0	0	0.26	0	8.68	0.3	0.57	0.1	0	NA	NA	NA	NA	NA	NA	NA	NA	NA	NA	NA	day1
Ctr	UDP	1h	89.91	0	0	0.24	0	8.65	0.36	0.63	0.12	0.1	NA	NA	NA	NA	NA	NA	NA	NA	NA	NA	NA	day1
Tr	UDP	1h	84.47	0	0	0.88	0	12.86	0.58	0.9	0.3	0	NA	NA	NA	NA	NA	NA	NA	NA	NA	NA	NA	day1
Tr	UDP	1h	85.12	0	0	0.31	0	13.49	0.26	0.63	0.13	0.06	NA	NA	NA	NA	NA	NA	NA	NA	NA	NA	NA	day1
Tr	UDP	1h	80.59	0	0	0.82	0	16.06	0.85	1.37	0.3	0	NA	NA	NA	NA	NA	NA	NA	NA	NA	NA	NA	day1
Ctr	UDP	3h	62.32	0	0	0.42	0	32.44	1.4	2.55	0.81	0.07	NA	NA	NA	NA	NA	NA	NA	NA	NA	NA	NA	day1
Ctr	UDP	3h	60.72	0	0	0.48	0	34.16	1.28	2.56	0.74	0.06	NA	NA	NA	NA	NA	NA	NA	NA	NA	NA	NA	day1
Ctr	UDP	3h	59.82	0	0	0.97	0	33.59	1.65	3.02	0.91	0.04	NA	NA	NA	NA	NA	NA	NA	NA	NA	NA	NA	day1
Tr	UDP	3h	77.98	0	0	0.32	0	18.78	0.82	1.51	0.37	0.21	NA	NA	NA	NA	NA	NA	NA	NA	NA	NA	NA	day1
Tr	UDP	3h	78.53	0	0	0.53	0	17.7	0.92	1.74	0.42	0.15	NA	NA	NA	NA	NA	NA	NA	NA	NA	NA	NA	day1
Tr	UDP	3h	79.96	0	0	0.56	0	16.19	1.02	1.67	0.47	0.13	NA	NA	NA	NA	NA	NA	NA	NA	NA	NA	NA	day1
Ctr	UDP	6h	32.58	0	0.4	0.63	0	55.61	3.18	5.59	2.01	0	NA	NA	NA	NA	NA	NA	NA	NA	NA	NA	NA	day1
Ctr	UDP	6h	32.79	0	0.03	0.34	0	56.87	2.89	5.14	1.86	0.09	NA	NA	NA	NA	NA	NA	NA	NA	NA	NA	NA	day1
Ctr	UDP	6h	32.41	0	0.4	0.77	0	54.86	3.21	6.01	2.08	0.26	NA	NA	NA	NA	NA	NA	NA	NA	NA	NA	NA	day1
Tr	UDP	6h	56.59	0.37	0.59	0.62	0	33.4	2.43	3.89	1.23	0.88	NA	NA	NA	NA	NA	NA	NA	NA	NA	NA	NA	day1
Tr	UDP	6h	58.22	0	0.32	1.02	0	33.41	2.34	3.37	1.12	0.2	NA	NA	NA	NA	NA	NA	NA	NA	NA	NA	NA	day1
Tr	UDP	6h	57.75	0.66	1.01	2.87	0	28.69	2.71	4.12	1.27	0.92	NA	NA	NA	NA	NA	NA	NA	NA	NA	NA	NA	day1
Ctr	UDP	24h	7.77	0.22	0.45	0.66	0	60.82	6.62	14.65	8.81	0	NA	NA	NA	NA	NA	NA	NA	NA	NA	NA	NA	day1
Ctr	UDP	24h	7.28	0.44	0.54	0.79	0	57.91	7.61	15.57	9.71	0.13	NA	NA	NA	NA	NA	NA	NA	NA	NA	NA	NA	day1
Ctr	UDP	24h	7.56	0.88	0.56	1.11	0	57.84	7.46	15.11	8.94	0.54	NA	NA	NA	NA	NA	NA	NA	NA	NA	NA	NA	day1
Tr	UDP	24h	20.01	0	0.66	0.73	0	60	5.94	9.13	3.52	0	NA	NA	NA	NA	NA	NA	NA	NA	NA	NA	NA	day1
Tr	UDP	24h	19.12	0.3	0.8	1.13	0	58.85	6.37	9.43	3.9	0.11	NA	NA	NA	NA	NA	NA	NA	NA	NA	NA	NA	day1
Tr	UDP	24h	17.73	0.3	0.64	1.21	0	61.52	6.09	8.66	3.41	0.45	NA	NA	NA	NA	NA	NA	NA	NA	NA	NA	NA	day1
Ctr	UTP	1h	89.9	0	0	0.13	0	8.81	0.27	0.69	0.17	0.03	NA	NA	NA	NA	NA	NA	NA	NA	NA	NA	NA	day1
Ctr	UTP	1h	89.1	0	0	0.16	0	9.74	0.23	0.63	0.15	0	NA	NA	NA	NA	NA	NA	NA	NA	NA	NA	NA	day1
Ctr	UTP	1h	89.41	0	0	0.17	0	9.38	0.24	0.64	0.16	0.01	NA	NA	NA	NA	NA	NA	NA	NA	NA	NA	NA	day1
Tr	UTP	1h	86.14	0	0	0.17	0	12.51	0.18	0.77	0.16	0.07	NA	NA	NA	NA	NA	NA	NA	NA	NA	NA	NA	day1
Tr	UTP	1h	84.7	0	0	0.12	0	14.11	0.19	0.66	0.2	0.01	NA	NA	NA	NA	NA	NA	NA	NA	NA	NA	NA	day1
Tr	UTP	1h	81.31	0	0	0.34	0	16.43	0.44	1.1	0.28	0.1	NA	NA	NA	NA	NA	NA	NA	NA	NA	NA	NA	day1
Ctr	UTP	3h	61.17	0	0	0.39	0	33.41	1.39	2.72	0.88	0.04	NA	NA	NA	NA	NA	NA	NA	NA	NA	NA	NA	day1
Ctr	UTP	3h	59.31	0	0	0.37	0	35.8	1.18	2.53	0.79	0.02	NA	NA	NA	NA	NA	NA	NA	NA	NA	NA	NA	day1
Ctr	UTP	3h	60.01	0	0	0.43	0	34.45	1.39	2.86	0.81	0.06	NA	NA	NA	NA	NA	NA	NA	NA	NA	NA	NA	day1
Tr	UTP	3h	77.71	0	0	0.42	0	18.92	0.91	1.52	0.43	0.09	NA	NA	NA	NA	NA	NA	NA	NA	NA	NA	NA	day1
Tr	UTP	3h	78.98	0	0	0.31	0	17.91	0.74	1.58	0.42	0.05	NA	NA	NA	NA	NA	NA	NA	NA	NA	NA	NA	day1
Tr	UTP	3h	80.01	0	0	0.21	0	16.47	0.99	1.79	0.51	0.02	NA	NA	NA	NA	NA	NA	NA	NA	NA	NA	NA	day1
Ctr	UTP	6h	31.47	0	0	0.37	0	57.55	3.03	5.54	2.04	0	NA	NA	NA	NA	NA	NA	NA	NA	NA	NA	NA	day1
Ctr	UTP	6h	32.12	0	0	0.3	0	57.7	2.73	5.38	1.77	0	NA	NA	NA	NA	NA	NA	NA	NA	NA	NA	NA	day1
Ctr	UTP	6h	32.1	0	0	0.39	0	57.72	2.7	5.28	1.81	0.01	NA	NA	NA	NA	NA	NA	NA	NA	NA	NA	NA	day1
Tr	UTP	6h	58.32	0	0	0.36	0	34.61	2.2	3.52	0.93	0.06	NA	NA	NA	NA	NA	NA	NA	NA	NA	NA	NA	day1
Tr	UTP	6h	60.58	0	0	0.45	0	33.15	1.89	2.93	0.9	0.11	NA	NA	NA	NA	NA	NA	NA	NA	NA	NA	NA	day1
Tr	UTP	6h	59.89	0	0.08	1.06	0	31.09	2.81	3.74	1.33	0	NA	NA	NA	NA	NA	NA	NA	NA	NA	NA	NA	day1
Ctr	UTP	24h	6.95	0	0.37	0.46	0	61.65	6.84	15.31	8.42	0	NA	NA	NA	NA	NA	NA	NA	NA	NA	NA	NA	day1
Ctr	UTP	24h	6.58	0	0.39	0.42	0	60.25	7.12	16.05	9.19	0	NA	NA	NA	NA	NA	NA	NA	NA	NA	NA	NA	day1
Ctr	UTP	24h	6.61	0.08	0.52	0.48	0	61.07	7.09	15.31	8.85	0	NA	NA	NA	NA	NA	NA	NA	NA	NA	NA	NA	day1
Tr	UTP	24h	20.97	0	0.41	0.5	0	60.12	5.63	9.13	3.25	0	NA	NA	NA	NA	NA	NA	NA	NA	NA	NA	NA	day1
Tr	UTP	24h	19.62	0	0.65	0.68	0	60.05	6.24	9.27	3.49	0	NA	NA	NA	NA	NA	NA	NA	NA	NA	NA	NA	day1
Tr	UTP	24h	18.07	0.47	0.72	0.71	0	62.83	5.59	8.38	3.14	0.11	NA	NA	NA	NA	NA	NA	NA	NA	NA	NA	NA	day1
Ctr	2PG	1h	4.83	0.14	0	95.03	NA	NA	NA	NA	NA	NA	NA	NA	NA	NA	NA	NA	NA	NA	NA	NA	NA	day2
Ctr	2PG	1h	5.21	0.1	0	94.7	NA	NA	NA	NA	NA	NA	NA	NA	NA	NA	NA	NA	NA	NA	NA	NA	NA	day2
Ctr	2PG	1h	5.26	0	0	94.74	NA	NA	NA	NA	NA	NA	NA	NA	NA	NA	NA	NA	NA	NA	NA	NA	NA	day2
Tr	2PG	1h	5.7	0.07	0	94.22	NA	NA	NA	NA	NA	NA	NA	NA	NA	NA	NA	NA	NA	NA	NA	NA	NA	day2
Tr	2PG	1h	4.3	0.07	0	95.63	NA	NA	NA	NA	NA	NA	NA	NA	NA	NA	NA	NA	NA	NA	NA	NA	NA	day2
Tr	2PG	1h	4.31	0.22	0	95.47	NA	NA	NA	NA	NA	NA	NA	NA	NA	NA	NA	NA	NA	NA	NA	NA	NA	day2
Ctr	2PG	3h	4	0.07	0	95.92	NA	NA	NA	NA	NA	NA	NA	NA	NA	NA	NA	NA	NA	NA	NA	NA	NA	day2
Ctr	2PG	3h	4.33	0.08	0	95.58	NA	NA	NA	NA	NA	NA	NA	NA	NA	NA	NA	NA	NA	NA	NA	NA	NA	day2
Ctr	2PG	3h	3.37	0	0	96.63	NA	NA	NA	NA	NA	NA	NA	NA	NA	NA	NA	NA	NA	NA	NA	NA	NA	day2
Tr	2PG	3h	4.14	0.21	0	95.65	NA	NA	NA	NA	NA	NA	NA	NA	NA	NA	NA	NA	NA	NA	NA	NA	NA	day2
Tr	2PG	3h	4.08	0.08	0	95.84	NA	NA	NA	NA	NA	NA	NA	NA	NA	NA	NA	NA	NA	NA	NA	NA	NA	day2
Tr	2PG	3h	3.56	0.24	0	96.21	NA	NA	NA	NA	NA	NA	NA	NA	NA	NA	NA	NA	NA	NA	NA	NA	NA	day2
Ctr	3H3MG	1h	90.39	0	5.16	0	4.45	0	0	NA	NA	NA	NA	NA	NA	NA	NA	NA	NA	NA	NA	NA	NA	day2
Ctr	3H3MG	1h	90.55	0	5.17	0	4.28	0	0	NA	NA	NA	NA	NA	NA	NA	NA	NA	NA	NA	NA	NA	NA	day2
Ctr	3H3MG	1h	90.22	0	5.4	0.03	4.34	0	0	NA	NA	NA	NA	NA	NA	NA	NA	NA	NA	NA	NA	NA	NA	day2
Tr	3H3MG	1h	89.26	0	6.28	0.11	4.35	0	0	NA	NA	NA	NA	NA	NA	NA	NA	NA	NA	NA	NA	NA	NA	day2
Tr	3H3MG	1h	89.5	0	5.81	0.17	4.53	0	0	NA	NA	NA	NA	NA	NA	NA	NA	NA	NA	NA	NA	NA	NA	day2
Tr	3H3MG	1h	89.86	0	6.04	0	4.1	0	0	NA	NA	NA	NA	NA	NA	NA	NA	NA	NA	NA	NA	NA	NA	day2
Ctr	3H3MG	3h	58.72	0.27	13.62	0.66	17.51	0	9.23	NA	NA	NA	NA	NA	NA	NA	NA	NA	NA	NA	NA	NA	NA	day2
Ctr	3H3MG	3h	62.98	0.09	12.72	0.49	15.64	0	8.07	NA	NA	NA	NA	NA	NA	NA	NA	NA	NA	NA	NA	NA	NA	day2
Ctr	3H3MG	3h	58.85	0.13	14.08	0.54	17.46	0	8.94	NA	NA	NA	NA	NA	NA	NA	NA	NA	NA	NA	NA	NA	NA	day2
Tr	3H3MG	3h	58.26	0.62	15.97	1.08	16.75	0	7.31	NA	NA	NA	NA	NA	NA	NA	NA	NA	NA	NA	NA	NA	NA	day2
Tr	3H3MG	3h	59.58	0.54	15.77	1.09	16.33	0	6.7	NA	NA	NA	NA	NA	NA	NA	NA	NA	NA	NA	NA	NA	NA	day2
Tr	3H3MG	3h	60.38	0.76	15.71	1	15.66	0	6.49	NA	NA	NA	NA	NA	NA	NA	NA	NA	NA	NA	NA	NA	NA	day2
Ctr	3PG	1h	4.36	0.11	0	95.52	NA	NA	NA	NA	NA	NA	NA	NA	NA	NA	NA	NA	NA	NA	NA	NA	NA	day2
Ctr	3PG	1h	4.62	0.12	0	95.26	NA	NA	NA	NA	NA	NA	NA	NA	NA	NA	NA	NA	NA	NA	NA	NA	NA	day2
Ctr	3PG	1h	4.61	0.11	0	95.28	NA	NA	NA	NA	NA	NA	NA	NA	NA	NA	NA	NA	NA	NA	NA	NA	NA	day2
Tr	3PG	1h	4.88	0.23	0	94.89	NA	NA	NA	NA	NA	NA	NA	NA	NA	NA	NA	NA	NA	NA	NA	NA	NA	day2
Tr	3PG	1h	3.74	0.16	0	96.1	NA	NA	NA	NA	NA	NA	NA	NA	NA	NA	NA	NA	NA	NA	NA	NA	NA	day2
Tr	3PG	1h	3.32	0.24	0	96.44	NA	NA	NA	NA	NA	NA	NA	NA	NA	NA	NA	NA	NA	NA	NA	NA	NA	day2
Ctr	3PG	3h	3.04	0.09	0	96.87	NA	NA	NA	NA	NA	NA	NA	NA	NA	NA	NA	NA	NA	NA	NA	NA	NA	day2
Ctr	3PG	3h	3.42	0.15	0	96.42	NA	NA	NA	NA	NA	NA	NA	NA	NA	NA	NA	NA	NA	NA	NA	NA	NA	day2
Ctr	3PG	3h	3.29	0.12	0	96.59	NA	NA	NA	NA	NA	NA	NA	NA	NA	NA	NA	NA	NA	NA	NA	NA	NA	day2
Tr	3PG	3h	2.86	0.21	0	96.92	NA	NA	NA	NA	NA	NA	NA	NA	NA	NA	NA	NA	NA	NA	NA	NA	NA	day2
Tr	3PG	3h	3.05	0.19	0	96.76	NA	NA	NA	NA	NA	NA	NA	NA	NA	NA	NA	NA	NA	NA	NA	NA	NA	day2
Tr	3PG	3h	2.81	0.27	0	96.92	NA	NA	NA	NA	NA	NA	NA	NA	NA	NA	NA	NA	NA	NA	NA	NA	NA	day2
Ctr	a-Ketoglutarate	1h	76.73	0.35	18.74	1.56	1.99	0.62	NA	NA	NA	NA	NA	NA	NA	NA	NA	NA	NA	NA	NA	NA	NA	day2
Ctr	a-Ketoglutarate	1h	75.88	0.42	19.04	1.73	2.21	0.71	NA	NA	NA	NA	NA	NA	NA	NA	NA	NA	NA	NA	NA	NA	NA	day2
Ctr	a-Ketoglutarate	1h	76.55	0.18	19.07	1.6	2	0.6	NA	NA	NA	NA	NA	NA	NA	NA	NA	NA	NA	NA	NA	NA	NA	day2
Tr	a-Ketoglutarate	1h	76.58	0.46	18.76	1.7	1.95	0.55	NA	NA	NA	NA	NA	NA	NA	NA	NA	NA	NA	NA	NA	NA	NA	day2
Tr	a-Ketoglutarate	1h	76.68	0.46	18.63	1.73	1.98	0.52	NA	NA	NA	NA	NA	NA	NA	NA	NA	NA	NA	NA	NA	NA	NA	day2
Tr	a-Ketoglutarate	1h	77.38	0.41	18.35	1.6	1.81	0.46	NA	NA	NA	NA	NA	NA	NA	NA	NA	NA	NA	NA	NA	NA	NA	day2
Ctr	a-Ketoglutarate	3h	67.21	0.74	22.45	3.28	4.56	1.76	NA	NA	NA	NA	NA	NA	NA	NA	NA	NA	NA	NA	NA	NA	NA	day2
Ctr	a-Ketoglutarate	3h	67.12	0.83	22.6	3.27	4.46	1.72	NA	NA	NA	NA	NA	NA	NA	NA	NA	NA	NA	NA	NA	NA	NA	day2
Ctr	a-Ketoglutarate	3h	67.7	0.76	22.12	3.26	4.44	1.71	NA	NA	NA	NA	NA	NA	NA	NA	NA	NA	NA	NA	NA	NA	NA	day2
Tr	a-Ketoglutarate	3h	68.71	1.18	21.6	3.3	3.9	1.31	NA	NA	NA	NA	NA	NA	NA	NA	NA	NA	NA	NA	NA	NA	NA	day2
Tr	a-Ketoglutarate	3h	69.29	1.25	21.32	3.19	3.69	1.25	NA	NA	NA	NA	NA	NA	NA	NA	NA	NA	NA	NA	NA	NA	NA	day2
Tr	a-Ketoglutarate	3h	69.67	1.32	21.07	3.13	3.64	1.17	NA	NA	NA	NA	NA	NA	NA	NA	NA	NA	NA	NA	NA	NA	NA	day2
Ctr	Aconitate	1h	40.84	0.23	47.86	1.78	6.04	2.84	0.43	NA	NA	NA	NA	NA	NA	NA	NA	NA	NA	NA	NA	NA	NA	day2
Ctr	Aconitate	1h	40.54	0.28	47.95	1.81	6.37	3.05	0	NA	NA	NA	NA	NA	NA	NA	NA	NA	NA	NA	NA	NA	NA	day2
Ctr	Aconitate	1h	40.63	0.63	47.75	1.67	6.19	2.73	0.4	NA	NA	NA	NA	NA	NA	NA	NA	NA	NA	NA	NA	NA	NA	day2
Tr	Aconitate	1h	41.74	0.93	46.76	1.85	6.33	2.39	0	NA	NA	NA	NA	NA	NA	NA	NA	NA	NA	NA	NA	NA	NA	day2
Tr	Aconitate	1h	40.73	1.04	46.79	2.16	6.41	2.41	0.46	NA	NA	NA	NA	NA	NA	NA	NA	NA	NA	NA	NA	NA	NA	day2
Tr	Aconitate	1h	44.1	0.88	45.33	1.72	5.95	2.03	0	NA	NA	NA	NA	NA	NA	NA	NA	NA	NA	NA	NA	NA	NA	day2
Ctr	Aconitate	3h	32.58	0.88	47.93	3.22	9.28	5.03	1.08	NA	NA	NA	NA	NA	NA	NA	NA	NA	NA	NA	NA	NA	NA	day2
Ctr	Aconitate	3h	32.68	0.89	48.18	3.19	9.31	5.15	0.59	NA	NA	NA	NA	NA	NA	NA	NA	NA	NA	NA	NA	NA	NA	day2
Ctr	Aconitate	3h	32.57	0.93	47.7	3.31	9.41	4.99	1.09	NA	NA	NA	NA	NA	NA	NA	NA	NA	NA	NA	NA	NA	NA	day2
Tr	Aconitate	3h	34.99	1.68	46	3.56	8.92	3.85	1	NA	NA	NA	NA	NA	NA	NA	NA	NA	NA	NA	NA	NA	NA	day2
Tr	Aconitate	3h	35.12	1.76	46.26	3.49	8.75	3.71	0.91	NA	NA	NA	NA	NA	NA	NA	NA	NA	NA	NA	NA	NA	NA	day2
Tr	Aconitate	3h	36.73	1.82	44.98	3.58	8.5	3.54	0.84	NA	NA	NA	NA	NA	NA	NA	NA	NA	NA	NA	NA	NA	NA	day2
Ctr	ADP	1h	91.96	0	0.03	0.36	0	7.04	0.61	0	0	0	0	NA	NA	NA	NA	NA	NA	NA	NA	NA	NA	day2
Ctr	ADP	1h	92.24	0	0.01	0.33	0	6.93	0.49	0	0	0	0	NA	NA	NA	NA	NA	NA	NA	NA	NA	NA	day2
Ctr	ADP	1h	92.16	0	0	0.23	0.01	6.7	0.62	0.28	0	0	0	NA	NA	NA	NA	NA	NA	NA	NA	NA	NA	day2
Tr	ADP	1h	93.02	0	0	0.32	0.05	5.84	0.45	0.32	0	0	0	NA	NA	NA	NA	NA	NA	NA	NA	NA	NA	day2
Tr	ADP	1h	93.24	0	0.03	0.25	0.04	5.78	0.5	0.06	0.1	0	0	NA	NA	NA	NA	NA	NA	NA	NA	NA	NA	day2
Tr	ADP	1h	93.64	0	0.04	0.29	0.04	5.36	0.55	0.07	0	0	0	NA	NA	NA	NA	NA	NA	NA	NA	NA	NA	day2
Ctr	ADP	3h	79.12	0	0.11	0.44	0	18.52	1.48	0.22	0.11	0	0	NA	NA	NA	NA	NA	NA	NA	NA	NA	NA	day2
Ctr	ADP	3h	79.71	0	0.12	0.38	0	17.8	1.53	0.33	0.13	0	0	NA	NA	NA	NA	NA	NA	NA	NA	NA	NA	day2
Ctr	ADP	3h	79.33	0	0.19	0.46	0	18.24	1.52	0.15	0.1	0	0	NA	NA	NA	NA	NA	NA	NA	NA	NA	NA	day2
Tr	ADP	3h	84.42	0	0.09	0.29	0	13.88	1.1	0.09	0.13	0	0	NA	NA	NA	NA	NA	NA	NA	NA	NA	NA	day2
Tr	ADP	3h	84.56	0	0.02	0.34	0	13.57	1.1	0.29	0.11	0	0	NA	NA	NA	NA	NA	NA	NA	NA	NA	NA	day2
Tr	ADP	3h	84.66	0	0.13	0.29	0	13.57	1.1	0.15	0.1	0	0	NA	NA	NA	NA	NA	NA	NA	NA	NA	NA	day2
Ctr	Alanine	1h	12.35	0	0	87.65	NA	NA	NA	NA	NA	NA	NA	NA	NA	NA	NA	NA	NA	NA	NA	NA	NA	day2
Ctr	Alanine	1h	11.68	1.03	0	87.28	NA	NA	NA	NA	NA	NA	NA	NA	NA	NA	NA	NA	NA	NA	NA	NA	NA	day2
Ctr	Alanine	1h	12.36	0.87	0	86.76	NA	NA	NA	NA	NA	NA	NA	NA	NA	NA	NA	NA	NA	NA	NA	NA	NA	day2
Tr	Alanine	1h	13.85	1.32	0	84.82	NA	NA	NA	NA	NA	NA	NA	NA	NA	NA	NA	NA	NA	NA	NA	NA	NA	day2
Tr	Alanine	1h	14.7	1.26	0	84.03	NA	NA	NA	NA	NA	NA	NA	NA	NA	NA	NA	NA	NA	NA	NA	NA	NA	day2
Tr	Alanine	1h	16.27	1.63	0.22	81.89	NA	NA	NA	NA	NA	NA	NA	NA	NA	NA	NA	NA	NA	NA	NA	NA	NA	day2
Ctr	Alanine	3h	11.45	1.57	0.12	86.86	NA	NA	NA	NA	NA	NA	NA	NA	NA	NA	NA	NA	NA	NA	NA	NA	NA	day2
Ctr	Alanine	3h	11.57	1.1	0	87.33	NA	NA	NA	NA	NA	NA	NA	NA	NA	NA	NA	NA	NA	NA	NA	NA	NA	day2
Ctr	Alanine	3h	11.93	1.47	0	86.61	NA	NA	NA	NA	NA	NA	NA	NA	NA	NA	NA	NA	NA	NA	NA	NA	NA	day2
Tr	Alanine	3h	14.92	1.73	0.34	83.02	NA	NA	NA	NA	NA	NA	NA	NA	NA	NA	NA	NA	NA	NA	NA	NA	NA	day2
Tr	Alanine	3h	14.79	1.81	0.33	83.08	NA	NA	NA	NA	NA	NA	NA	NA	NA	NA	NA	NA	NA	NA	NA	NA	NA	day2
Tr	Alanine	3h	15.45	1.94	0.34	82.27	NA	NA	NA	NA	NA	NA	NA	NA	NA	NA	NA	NA	NA	NA	NA	NA	NA	day2
Ctr	Aspartate	1h	85.86	2.21	8.08	3.49	0.36	NA	NA	NA	NA	NA	NA	NA	NA	NA	NA	NA	NA	NA	NA	NA	NA	day2
Ctr	Aspartate	1h	85.84	2.2	8.03	3.52	0.41	NA	NA	NA	NA	NA	NA	NA	NA	NA	NA	NA	NA	NA	NA	NA	NA	day2
Ctr	Aspartate	1h	86.65	1.26	8.36	3.41	0.33	NA	NA	NA	NA	NA	NA	NA	NA	NA	NA	NA	NA	NA	NA	NA	NA	day2
Tr	Aspartate	1h	84.65	1.92	9.84	3.21	0.38	NA	NA	NA	NA	NA	NA	NA	NA	NA	NA	NA	NA	NA	NA	NA	NA	day2
Tr	Aspartate	1h	84.32	1.96	9.91	3.5	0.31	NA	NA	NA	NA	NA	NA	NA	NA	NA	NA	NA	NA	NA	NA	NA	NA	day2
Tr	Aspartate	1h	84.54	2.11	10.08	2.92	0.34	NA	NA	NA	NA	NA	NA	NA	NA	NA	NA	NA	NA	NA	NA	NA	NA	day2
Ctr	Aspartate	3h	78.7	3.15	11.3	5.77	1.08	NA	NA	NA	NA	NA	NA	NA	NA	NA	NA	NA	NA	NA	NA	NA	NA	day2
Ctr	Aspartate	3h	78.34	3.28	11.41	5.87	1.08	NA	NA	NA	NA	NA	NA	NA	NA	NA	NA	NA	NA	NA	NA	NA	NA	day2
Ctr	Aspartate	3h	78.67	3.34	11.37	5.57	1.05	NA	NA	NA	NA	NA	NA	NA	NA	NA	NA	NA	NA	NA	NA	NA	NA	day2
Tr	Aspartate	3h	78.61	2.84	12.87	4.8	0.87	NA	NA	NA	NA	NA	NA	NA	NA	NA	NA	NA	NA	NA	NA	NA	NA	day2
Tr	Aspartate	3h	79.09	2.51	12.86	4.73	0.81	NA	NA	NA	NA	NA	NA	NA	NA	NA	NA	NA	NA	NA	NA	NA	NA	day2
Tr	Aspartate	3h	79.28	2.73	12.54	4.64	0.81	NA	NA	NA	NA	NA	NA	NA	NA	NA	NA	NA	NA	NA	NA	NA	NA	day2
Ctr	ATP	1h	92.05	0	0.06	0.3	0	7.11	0.41	0.07	0	0	0	NA	NA	NA	NA	NA	NA	NA	NA	NA	NA	day2
Ctr	ATP	1h	92.07	0	0.05	0.34	0	7.08	0.39	0.06	0	0	0	NA	NA	NA	NA	NA	NA	NA	NA	NA	NA	day2
Ctr	ATP	1h	92.45	0	0.02	0.29	0	6.72	0.44	0.07	0.01	0	0	NA	NA	NA	NA	NA	NA	NA	NA	NA	NA	day2
Tr	ATP	1h	93.3	0	0.07	0.25	0	5.93	0.4	0.05	0	0	0	NA	NA	NA	NA	NA	NA	NA	NA	NA	NA	day2
Tr	ATP	1h	93.37	0	0.06	0.26	0	5.88	0.37	0.07	0	0	0	NA	NA	NA	NA	NA	NA	NA	NA	NA	NA	day2
Tr	ATP	1h	93.83	0	0.04	0.23	0	5.47	0.36	0.06	0	0	0	NA	NA	NA	NA	NA	NA	NA	NA	NA	NA	day2
Ctr	ATP	3h	78.97	0	0.2	0.36	0	18.74	1.44	0.27	0.01	0.01	0	NA	NA	NA	NA	NA	NA	NA	NA	NA	NA	day2
Ctr	ATP	3h	79.51	0	0.11	0.4	0	18.29	1.4	0.27	0.01	0.01	0	NA	NA	NA	NA	NA	NA	NA	NA	NA	NA	day2
Ctr	ATP	3h	79.15	0	0.16	0.42	0	18.56	1.45	0.26	0	0.01	0	NA	NA	NA	NA	NA	NA	NA	NA	NA	NA	day2
Tr	ATP	3h	84.48	0	0.09	0.28	0	13.89	1.04	0.21	0	0.01	0	NA	NA	NA	NA	NA	NA	NA	NA	NA	NA	day2
Tr	ATP	3h	84.7	0	0.04	0.27	0	13.77	1.01	0.2	0	0.01	0	NA	NA	NA	NA	NA	NA	NA	NA	NA	NA	day2
Tr	ATP	3h	84.6	0	0.06	0.29	0	13.81	1.03	0.2	0	0.01	0	NA	NA	NA	NA	NA	NA	NA	NA	NA	NA	day2
Ctr	Citrate	1h	42.92	0.05	46.27	1.67	5.91	2.93	0.26	NA	NA	NA	NA	NA	NA	NA	NA	NA	NA	NA	NA	NA	NA	day2
Ctr	Citrate	1h	41.38	0.2	46.82	1.81	6.28	3.22	0.3	NA	NA	NA	NA	NA	NA	NA	NA	NA	NA	NA	NA	NA	NA	day2
Ctr	Citrate	1h	42.72	0.23	46.32	1.72	5.94	2.84	0.23	NA	NA	NA	NA	NA	NA	NA	NA	NA	NA	NA	NA	NA	NA	day2
Tr	Citrate	1h	43.41	0.65	45.7	1.73	5.91	2.38	0.22	NA	NA	NA	NA	NA	NA	NA	NA	NA	NA	NA	NA	NA	NA	day2
Tr	Citrate	1h	43.66	0.59	45.33	1.8	6.03	2.37	0.22	NA	NA	NA	NA	NA	NA	NA	NA	NA	NA	NA	NA	NA	NA	day2
Tr	Citrate	1h	45.18	0.74	44.4	1.79	5.66	2.05	0.18	NA	NA	NA	NA	NA	NA	NA	NA	NA	NA	NA	NA	NA	NA	day2
Ctr	Citrate	3h	35.33	0.61	45.88	3.08	8.97	5.22	0.91	NA	NA	NA	NA	NA	NA	NA	NA	NA	NA	NA	NA	NA	NA	day2
Ctr	Citrate	3h	35.09	0.63	45.97	3.11	9.04	5.18	0.97	NA	NA	NA	NA	NA	NA	NA	NA	NA	NA	NA	NA	NA	NA	day2
Ctr	Citrate	3h	34.79	0.67	46.15	3.19	9.15	5.14	0.9	NA	NA	NA	NA	NA	NA	NA	NA	NA	NA	NA	NA	NA	NA	day2
Tr	Citrate	3h	38.1	1.43	43.84	3.51	8.52	3.95	0.64	NA	NA	NA	NA	NA	NA	NA	NA	NA	NA	NA	NA	NA	NA	day2
Tr	Citrate	3h	38.16	1.45	44.04	3.48	8.46	3.82	0.6	NA	NA	NA	NA	NA	NA	NA	NA	NA	NA	NA	NA	NA	NA	day2
Tr	Citrate	3h	39.14	1.57	43.74	3.4	8.02	3.56	0.56	NA	NA	NA	NA	NA	NA	NA	NA	NA	NA	NA	NA	NA	NA	day2
Ctr	CMP-NANA	1h	94.13	0	0	5.56	0	0.32	0	0	0	0	0	0	0	0	0	0	0	0	0	0	0	day2
Ctr	CMP-NANA	1h	94.97	0	0	4.4	0	0.63	0	0	0	0	0	0	0	0	0	0	0	0	0	0	0	day2
Ctr	CMP-NANA	1h	99.77	0	0	0.23	0	0	0	0	0	0	0	0	0	0	0	0	0	0	0	0	0	day2
Tr	CMP-NANA	1h	97.05	0	0	2.11	0	0.84	0	0	0	0	0	0	0	0	0	0	0	0	0	0	0	day2
Tr	CMP-NANA	1h	98.82	0	0	0.72	0	0.46	0	0	0	0	0	0	0	0	0	0	0	0	0	0	0	day2
Tr	CMP-NANA	1h	98.38	0	0	1.29	0	0.33	0	0	0	0	0	0	0	0	0	0	0	0	0	0	0	day2
Ctr	CMP-NANA	3h	62.82	0	0	20.2	0	5.02	0.55	0.31	3	4.19	0.75	0	1.7	0.34	0.51	0	0.63	0	0	0	0	day2
Ctr	CMP-NANA	3h	63.85	0	0	20.59	0	5.17	0.84	0.3	2.65	3.85	0.5	0	1.06	0.25	0.39	0	0.54	0	0	0	0	day2
Ctr	CMP-NANA	3h	63.18	0	0	20.28	0	5.12	0.79	0.49	2.96	4.21	0.57	0	1.15	0	0.63	0	0.63	0	0	0	0	day2
Tr	CMP-NANA	3h	73.49	0	0	16.45	0	4.01	0.31	0.13	1.22	3.38	0.38	0	0	0.63	0	0	0	0	0	0	0	day2
Tr	CMP-NANA	3h	75.3	0	0	15.92	0	2.4	0.91	0	1.4	3.24	0.05	0	0	0.77	0	0	0	0	0	0	0	day2
Tr	CMP-NANA	3h	74.63	0	0	16.32	0	3.57	0.52	0	1.28	3.52	0.16	0	0	0	0	0	0	0	0	0	0	day2
Ctr	F16BP	1h	1.37	0.03	0	4.23	0.07	0	94.29	NA	NA	NA	NA	NA	NA	NA	NA	NA	NA	NA	NA	NA	NA	day2
Ctr	F16BP	1h	1.54	0.03	0	4.49	0.05	0	93.89	NA	NA	NA	NA	NA	NA	NA	NA	NA	NA	NA	NA	NA	NA	day2
Ctr	F16BP	1h	1.66	0.07	0	4.38	0.1	0	93.79	NA	NA	NA	NA	NA	NA	NA	NA	NA	NA	NA	NA	NA	NA	day2
Tr	F16BP	1h	1.49	0.05	0.02	4.39	0.16	0	93.89	NA	NA	NA	NA	NA	NA	NA	NA	NA	NA	NA	NA	NA	NA	day2
Tr	F16BP	1h	1.41	0.08	0.02	3.43	0.11	0	94.94	NA	NA	NA	NA	NA	NA	NA	NA	NA	NA	NA	NA	NA	NA	day2
Tr	F16BP	1h	1.21	0.11	0.02	2.9	0.2	0	95.57	NA	NA	NA	NA	NA	NA	NA	NA	NA	NA	NA	NA	NA	NA	day2
Ctr	F16BP	3h	0.83	0.05	0.02	2.62	0.06	0	96.42	NA	NA	NA	NA	NA	NA	NA	NA	NA	NA	NA	NA	NA	NA	day2
Ctr	F16BP	3h	1.04	0.05	0.01	2.96	0.06	0	95.88	NA	NA	NA	NA	NA	NA	NA	NA	NA	NA	NA	NA	NA	NA	day2
Ctr	F16BP	3h	1.18	0.04	0.01	2.51	0.02	0	96.24	NA	NA	NA	NA	NA	NA	NA	NA	NA	NA	NA	NA	NA	NA	day2
Tr	F16BP	3h	1.05	0.07	0.05	2.85	0.2	0	95.77	NA	NA	NA	NA	NA	NA	NA	NA	NA	NA	NA	NA	NA	NA	day2
Tr	F16BP	3h	1.09	0.07	0.05	2.64	0.16	0	96	NA	NA	NA	NA	NA	NA	NA	NA	NA	NA	NA	NA	NA	NA	day2
Tr	F16BP	3h	0.97	0.08	0.06	2.5	0.29	0	96.1	NA	NA	NA	NA	NA	NA	NA	NA	NA	NA	NA	NA	NA	NA	day2
Ctr	F6P	1h	3	0	0.22	1.4	1.31	0	94.07	NA	NA	NA	NA	NA	NA	NA	NA	NA	NA	NA	NA	NA	NA	day2
Ctr	F6P	1h	2.92	0.29	0.74	2.02	0.65	0	93.39	NA	NA	NA	NA	NA	NA	NA	NA	NA	NA	NA	NA	NA	NA	day2
Ctr	F6P	1h	3.79	0	0	2.95	0	0	93.26	NA	NA	NA	NA	NA	NA	NA	NA	NA	NA	NA	NA	NA	NA	day2
Tr	F6P	1h	2.35	0.32	0	2.65	1.12	0	93.56	NA	NA	NA	NA	NA	NA	NA	NA	NA	NA	NA	NA	NA	NA	day2
Tr	F6P	1h	3.43	1.63	0	2.35	0.8	0	91.78	NA	NA	NA	NA	NA	NA	NA	NA	NA	NA	NA	NA	NA	NA	day2
Tr	F6P	1h	2.34	0.39	0	2.22	2.25	0	92.8	NA	NA	NA	NA	NA	NA	NA	NA	NA	NA	NA	NA	NA	NA	day2
Ctr	F6P	3h	3.44	0	0	1.77	0.93	0	93.86	NA	NA	NA	NA	NA	NA	NA	NA	NA	NA	NA	NA	NA	NA	day2
Ctr	F6P	3h	3.61	0.72	0.4	1.95	1.24	0	92.08	NA	NA	NA	NA	NA	NA	NA	NA	NA	NA	NA	NA	NA	NA	day2
Ctr	F6P	3h	3.24	1.06	1.35	1.71	0	0	92.64	NA	NA	NA	NA	NA	NA	NA	NA	NA	NA	NA	NA	NA	NA	day2
Tr	F6P	3h	1.82	0.93	0.17	2.1	1.02	0	93.97	NA	NA	NA	NA	NA	NA	NA	NA	NA	NA	NA	NA	NA	NA	day2
Tr	F6P	3h	2.57	0.68	0.26	1.19	1.59	0	93.7	NA	NA	NA	NA	NA	NA	NA	NA	NA	NA	NA	NA	NA	NA	day2
Tr	F6P	3h	2.48	0	0.61	1.67	1.15	0	94.09	NA	NA	NA	NA	NA	NA	NA	NA	NA	NA	NA	NA	NA	NA	day2
Ctr	Fumarate	1h	89.76	1.99	0	8.25	0	NA	NA	NA	NA	NA	NA	NA	NA	NA	NA	NA	NA	NA	NA	NA	NA	day2
Ctr	Fumarate	1h	88.77	2.88	0	8.34	0	NA	NA	NA	NA	NA	NA	NA	NA	NA	NA	NA	NA	NA	NA	NA	NA	day2
Ctr	Fumarate	1h	89.23	2.83	0	7.93	0	NA	NA	NA	NA	NA	NA	NA	NA	NA	NA	NA	NA	NA	NA	NA	NA	day2
Tr	Fumarate	1h	88.35	3.79	0	7.86	0	NA	NA	NA	NA	NA	NA	NA	NA	NA	NA	NA	NA	NA	NA	NA	NA	day2
Tr	Fumarate	1h	87.13	4.62	0	8.25	0	NA	NA	NA	NA	NA	NA	NA	NA	NA	NA	NA	NA	NA	NA	NA	NA	day2
Tr	Fumarate	1h	85.14	3.48	0	11.38	0	NA	NA	NA	NA	NA	NA	NA	NA	NA	NA	NA	NA	NA	NA	NA	NA	day2
Ctr	Fumarate	3h	85.34	3.22	0	11.44	0	NA	NA	NA	NA	NA	NA	NA	NA	NA	NA	NA	NA	NA	NA	NA	NA	day2
Ctr	Fumarate	3h	85.4	3.25	0	11.35	0	NA	NA	NA	NA	NA	NA	NA	NA	NA	NA	NA	NA	NA	NA	NA	NA	day2
Ctr	Fumarate	3h	85.9	2.16	0	11.94	0	NA	NA	NA	NA	NA	NA	NA	NA	NA	NA	NA	NA	NA	NA	NA	NA	day2
Tr	Fumarate	3h	84.58	4.33	0	11.08	0	NA	NA	NA	NA	NA	NA	NA	NA	NA	NA	NA	NA	NA	NA	NA	NA	day2
Tr	Fumarate	3h	87.7	3.14	0	9.16	0	NA	NA	NA	NA	NA	NA	NA	NA	NA	NA	NA	NA	NA	NA	NA	NA	day2
Tr	Fumarate	3h	84.17	4.91	0	10.91	0	NA	NA	NA	NA	NA	NA	NA	NA	NA	NA	NA	NA	NA	NA	NA	NA	day2
Ctr	G1P	1h	40.9	0.16	0.45	2	0.49	0	56	NA	NA	NA	NA	NA	NA	NA	NA	NA	NA	NA	NA	NA	NA	day2
Ctr	G1P	1h	37.93	0.2	0.71	2.02	0.08	0	59.05	NA	NA	NA	NA	NA	NA	NA	NA	NA	NA	NA	NA	NA	NA	day2
Ctr	G1P	1h	44.49	0	0.55	2.41	0	0	52.55	NA	NA	NA	NA	NA	NA	NA	NA	NA	NA	NA	NA	NA	NA	day2
Tr	G1P	1h	46.11	0.39	1.34	2.5	1.06	0	48.62	NA	NA	NA	NA	NA	NA	NA	NA	NA	NA	NA	NA	NA	NA	day2
Tr	G1P	1h	48.22	0.33	0.68	2.44	0	0	48.33	NA	NA	NA	NA	NA	NA	NA	NA	NA	NA	NA	NA	NA	NA	day2
Tr	G1P	1h	47.55	0.34	0.35	1.83	0.75	0	49.18	NA	NA	NA	NA	NA	NA	NA	NA	NA	NA	NA	NA	NA	NA	day2
Ctr	G1P	3h	17.32	0.4	1.33	1.81	0	0	79.14	NA	NA	NA	NA	NA	NA	NA	NA	NA	NA	NA	NA	NA	NA	day2
Ctr	G1P	3h	19.21	0.71	0.15	2.13	0	0	77.81	NA	NA	NA	NA	NA	NA	NA	NA	NA	NA	NA	NA	NA	NA	day2
Ctr	G1P	3h	18.51	0.71	1.12	2.02	0	0	77.63	NA	NA	NA	NA	NA	NA	NA	NA	NA	NA	NA	NA	NA	NA	day2
Tr	G1P	3h	17.65	0.92	0.84	2.11	0.36	0	78.12	NA	NA	NA	NA	NA	NA	NA	NA	NA	NA	NA	NA	NA	NA	day2
Tr	G1P	3h	17.77	1.01	0.83	1.65	1.68	0	77.05	NA	NA	NA	NA	NA	NA	NA	NA	NA	NA	NA	NA	NA	NA	day2
Tr	G1P	3h	18.35	0.74	0.25	1.78	1.19	0	77.68	NA	NA	NA	NA	NA	NA	NA	NA	NA	NA	NA	NA	NA	NA	day2
Ctr	G6P	1h	0.35	0.34	1.02	1.58	1.07	0	95.64	NA	NA	NA	NA	NA	NA	NA	NA	NA	NA	NA	NA	NA	NA	day2
Ctr	G6P	1h	0.3	0	1.5	1.36	1.21	0	95.62	NA	NA	NA	NA	NA	NA	NA	NA	NA	NA	NA	NA	NA	NA	day2
Ctr	G6P	1h	0	0	1.74	2.01	1.79	0	94.45	NA	NA	NA	NA	NA	NA	NA	NA	NA	NA	NA	NA	NA	NA	day2
Tr	G6P	1h	0	0.24	1.49	2.04	1.53	0	94.7	NA	NA	NA	NA	NA	NA	NA	NA	NA	NA	NA	NA	NA	NA	day2
Tr	G6P	1h	0	0.59	1.23	1.89	0.36	0	95.94	NA	NA	NA	NA	NA	NA	NA	NA	NA	NA	NA	NA	NA	NA	day2
Tr	G6P	1h	0	0.12	1.16	2.02	1.91	0	94.79	NA	NA	NA	NA	NA	NA	NA	NA	NA	NA	NA	NA	NA	NA	day2
Ctr	G6P	3h	0	0.52	0	1.94	0	0	97.54	NA	NA	NA	NA	NA	NA	NA	NA	NA	NA	NA	NA	NA	NA	day2
Ctr	G6P	3h	0.81	0	0	2	0	0	97.19	NA	NA	NA	NA	NA	NA	NA	NA	NA	NA	NA	NA	NA	NA	day2
Ctr	G6P	3h	0	0	0	1.67	0	0	98.33	NA	NA	NA	NA	NA	NA	NA	NA	NA	NA	NA	NA	NA	NA	day2
Tr	G6P	3h	0	0	0	2.06	0	0	97.94	NA	NA	NA	NA	NA	NA	NA	NA	NA	NA	NA	NA	NA	NA	day2
Tr	G6P	3h	0	0	0	1.99	0	0	98.01	NA	NA	NA	NA	NA	NA	NA	NA	NA	NA	NA	NA	NA	NA	day2
Tr	G6P	3h	0	0	0	2.09	0	0	97.91	NA	NA	NA	NA	NA	NA	NA	NA	NA	NA	NA	NA	NA	NA	day2
Ctr	Glutamate	1h	78.35	0.12	18.37	1.22	1.51	0.43	NA	NA	NA	NA	NA	NA	NA	NA	NA	NA	NA	NA	NA	NA	NA	day2
Ctr	Glutamate	1h	77.89	0.18	18.46	1.34	1.66	0.47	NA	NA	NA	NA	NA	NA	NA	NA	NA	NA	NA	NA	NA	NA	NA	day2
Ctr	Glutamate	1h	79.02	0.17	17.86	1.15	1.4	0.4	NA	NA	NA	NA	NA	NA	NA	NA	NA	NA	NA	NA	NA	NA	NA	day2
Tr	Glutamate	1h	77.71	0.52	18.69	1.25	1.45	0.38	NA	NA	NA	NA	NA	NA	NA	NA	NA	NA	NA	NA	NA	NA	NA	day2
Tr	Glutamate	1h	77.73	0.38	18.81	1.26	1.46	0.37	NA	NA	NA	NA	NA	NA	NA	NA	NA	NA	NA	NA	NA	NA	NA	day2
Tr	Glutamate	1h	78.18	0.42	18.56	1.18	1.33	0.33	NA	NA	NA	NA	NA	NA	NA	NA	NA	NA	NA	NA	NA	NA	NA	day2
Ctr	Glutamate	3h	68.33	0.67	22.71	2.95	3.88	1.45	NA	NA	NA	NA	NA	NA	NA	NA	NA	NA	NA	NA	NA	NA	NA	day2
Ctr	Glutamate	3h	68.53	0.73	22.47	2.97	3.86	1.44	NA	NA	NA	NA	NA	NA	NA	NA	NA	NA	NA	NA	NA	NA	NA	day2
Ctr	Glutamate	3h	68.49	0.67	22.7	2.92	3.82	1.39	NA	NA	NA	NA	NA	NA	NA	NA	NA	NA	NA	NA	NA	NA	NA	day2
Tr	Glutamate	3h	69.28	1.25	21.92	3.05	3.46	1.05	NA	NA	NA	NA	NA	NA	NA	NA	NA	NA	NA	NA	NA	NA	NA	day2
Tr	Glutamate	3h	69.81	1.18	21.83	2.9	3.31	0.97	NA	NA	NA	NA	NA	NA	NA	NA	NA	NA	NA	NA	NA	NA	NA	day2
Tr	Glutamate	3h	70.14	1.26	21.53	2.9	3.22	0.95	NA	NA	NA	NA	NA	NA	NA	NA	NA	NA	NA	NA	NA	NA	NA	day2
Ctr	GSH	1h	99.95	0	0	0	0.03	0.02	0	0	0	0	0	NA	NA	NA	NA	NA	NA	NA	NA	NA	NA	day2
Ctr	GSH	1h	99.93	0	0	0	0.05	0.02	0	0	0	0	0	NA	NA	NA	NA	NA	NA	NA	NA	NA	NA	day2
Ctr	GSH	1h	99.98	0	0	0	0	0.02	0	0	0	0	0	NA	NA	NA	NA	NA	NA	NA	NA	NA	NA	day2
Tr	GSH	1h	99.98	0	0	0	0	0.02	0	0	0	0	0	NA	NA	NA	NA	NA	NA	NA	NA	NA	NA	day2
Tr	GSH	1h	99.98	0	0	0	0	0.02	0	0	0	0	0	NA	NA	NA	NA	NA	NA	NA	NA	NA	NA	day2
Tr	GSH	1h	99.98	0	0	0	0	0.02	0	0	0	0	0	NA	NA	NA	NA	NA	NA	NA	NA	NA	NA	day2
Ctr	GSH	3h	94.95	0	3.68	0.45	0.71	0.2	0	0	0	0	0	NA	NA	NA	NA	NA	NA	NA	NA	NA	NA	day2
Ctr	GSH	3h	95.01	0	3.65	0.44	0.68	0.21	0.01	0	0	0	0	NA	NA	NA	NA	NA	NA	NA	NA	NA	NA	day2
Ctr	GSH	3h	94.87	0	3.75	0.46	0.7	0.21	0.01	0	0	0	0	NA	NA	NA	NA	NA	NA	NA	NA	NA	NA	day2
Tr	GSH	3h	95.63	0	3.25	0.36	0.6	0.16	0	0	0	0	0	NA	NA	NA	NA	NA	NA	NA	NA	NA	NA	day2
Tr	GSH	3h	95.71	0	3.19	0.37	0.58	0.15	0	0	0	0	0	NA	NA	NA	NA	NA	NA	NA	NA	NA	NA	day2
Tr	GSH	3h	95.76	0	3.18	0.36	0.57	0.13	0.01	0	0	0	0	NA	NA	NA	NA	NA	NA	NA	NA	NA	NA	day2
Ctr	GSSG	1h	99.77	0	0.23	0	0	0	0	0	0	0	0	0	0	0	0	0	0	0	0	0	0	day2
Ctr	GSSG	1h	99.86	0	0.14	0	0	0	0	0	0	0	0	0	0	0	0	0	0	0	0	0	0	day2
Ctr	GSSG	1h	98.48	0	1.48	0.01	0	0	0.03	0	0	0	0	0	0	0	0	0	0	0	0	0	0	day2
Tr	GSSG	1h	97.86	0	1.85	0	0	0	0	0.29	0	0	0	0	0	0	0	0	0	0	0	0	0	day2
Tr	GSSG	1h	98.2	0	1.8	0	0	0	0	0	0	0	0	0	0	0	0	0	0	0	0	0	0	day2
Tr	GSSG	1h	98.18	0	1.82	0	0	0	0	0	0	0	0	0	0	0	0	0	0	0	0	0	0	day2
Ctr	GSSG	3h	87.24	0	9.47	0.71	1.33	0.5	0.69	0.02	0.04	0	0	0	0	0	0	0	0	0	0	0	0	day2
Ctr	GSSG	3h	86.98	0	9.95	0.92	1.09	0.39	0.47	0.16	0.05	0	0	0	0	0	0	0	0	0	0	0	0	day2
Ctr	GSSG	3h	87.43	0	10.15	0.91	0.25	0.57	0.57	0.07	0.04	0	0	0	0	0	0	0	0	0	0	0	0	day2
Tr	GSSG	3h	87.33	0	9.11	0.8	1.75	0.58	0.44	0	0	0	0	0	0	0	0	0	0	0	0	0	0	day2
Tr	GSSG	3h	87.93	0	9.31	0.86	1.62	0.16	0.12	0	0	0	0	0	0	0	0	0	0	0	0	0	0	day2
Tr	GSSG	3h	88.11	0	8.7	0.91	1.58	0.42	0.16	0.12	0	0	0	0	0	0	0	0	0	0	0	0	0	day2
Ctr	Hydroxyglutarate	1h	91.79	0	7.08	0.43	0.54	0.17	NA	NA	NA	NA	NA	NA	NA	NA	NA	NA	NA	NA	NA	NA	NA	day2
Ctr	Hydroxyglutarate	1h	90.99	0	7.63	0.52	0.67	0.2	NA	NA	NA	NA	NA	NA	NA	NA	NA	NA	NA	NA	NA	NA	NA	day2
Ctr	Hydroxyglutarate	1h	92.53	0	6.42	0.38	0.51	0.15	NA	NA	NA	NA	NA	NA	NA	NA	NA	NA	NA	NA	NA	NA	NA	day2
Tr	Hydroxyglutarate	1h	92.94	0	6.14	0.36	0.48	0.08	NA	NA	NA	NA	NA	NA	NA	NA	NA	NA	NA	NA	NA	NA	NA	day2
Tr	Hydroxyglutarate	1h	92.88	0.01	6.13	0.38	0.52	0.09	NA	NA	NA	NA	NA	NA	NA	NA	NA	NA	NA	NA	NA	NA	NA	day2
Tr	Hydroxyglutarate	1h	93.61	0	5.58	0.32	0.41	0.07	NA	NA	NA	NA	NA	NA	NA	NA	NA	NA	NA	NA	NA	NA	NA	day2
Ctr	Hydroxyglutarate	3h	75.78	0.38	17.99	2.12	2.67	1.06	NA	NA	NA	NA	NA	NA	NA	NA	NA	NA	NA	NA	NA	NA	NA	day2
Ctr	Hydroxyglutarate	3h	76.43	0.32	17.63	2.05	2.56	1.02	NA	NA	NA	NA	NA	NA	NA	NA	NA	NA	NA	NA	NA	NA	NA	day2
Ctr	Hydroxyglutarate	3h	75.8	0.36	17.97	2.16	2.67	1.04	NA	NA	NA	NA	NA	NA	NA	NA	NA	NA	NA	NA	NA	NA	NA	day2
Tr	Hydroxyglutarate	3h	79.15	0.64	15.3	1.97	2.23	0.7	NA	NA	NA	NA	NA	NA	NA	NA	NA	NA	NA	NA	NA	NA	NA	day2
Tr	Hydroxyglutarate	3h	79.61	0.63	15.2	1.82	2.07	0.68	NA	NA	NA	NA	NA	NA	NA	NA	NA	NA	NA	NA	NA	NA	NA	day2
Tr	Hydroxyglutarate	3h	79.75	0.76	14.93	1.84	2.07	0.64	NA	NA	NA	NA	NA	NA	NA	NA	NA	NA	NA	NA	NA	NA	NA	day2
Ctr	Lactate	1h	7.13	0.32	0	92.55	NA	NA	NA	NA	NA	NA	NA	NA	NA	NA	NA	NA	NA	NA	NA	NA	NA	day2
Ctr	Lactate	1h	6.89	0.3	0	92.81	NA	NA	NA	NA	NA	NA	NA	NA	NA	NA	NA	NA	NA	NA	NA	NA	NA	day2
Ctr	Lactate	1h	7.48	0.3	0	92.22	NA	NA	NA	NA	NA	NA	NA	NA	NA	NA	NA	NA	NA	NA	NA	NA	NA	day2
Tr	Lactate	1h	7.87	0.4	0	91.73	NA	NA	NA	NA	NA	NA	NA	NA	NA	NA	NA	NA	NA	NA	NA	NA	NA	day2
Tr	Lactate	1h	6.92	0.4	0	92.68	NA	NA	NA	NA	NA	NA	NA	NA	NA	NA	NA	NA	NA	NA	NA	NA	NA	day2
Tr	Lactate	1h	7.6	0.48	0	91.92	NA	NA	NA	NA	NA	NA	NA	NA	NA	NA	NA	NA	NA	NA	NA	NA	NA	day2
Ctr	Lactate	3h	7.72	0.37	0	91.9	NA	NA	NA	NA	NA	NA	NA	NA	NA	NA	NA	NA	NA	NA	NA	NA	NA	day2
Ctr	Lactate	3h	8.87	0.34	0	90.79	NA	NA	NA	NA	NA	NA	NA	NA	NA	NA	NA	NA	NA	NA	NA	NA	NA	day2
Ctr	Lactate	3h	7.27	0.35	0	92.38	NA	NA	NA	NA	NA	NA	NA	NA	NA	NA	NA	NA	NA	NA	NA	NA	NA	day2
Tr	Lactate	3h	9.56	0.53	0	89.91	NA	NA	NA	NA	NA	NA	NA	NA	NA	NA	NA	NA	NA	NA	NA	NA	NA	day2
Tr	Lactate	3h	6.92	0.53	0	92.55	NA	NA	NA	NA	NA	NA	NA	NA	NA	NA	NA	NA	NA	NA	NA	NA	NA	day2
Tr	Lactate	3h	7.37	0.57	0	92.06	NA	NA	NA	NA	NA	NA	NA	NA	NA	NA	NA	NA	NA	NA	NA	NA	NA	day2
Ctr	Malate	1h	90.04	0.57	7.01	2.3	0.08	NA	NA	NA	NA	NA	NA	NA	NA	NA	NA	NA	NA	NA	NA	NA	NA	day2
Ctr	Malate	1h	83.6	1.12	10.17	4.72	0.39	NA	NA	NA	NA	NA	NA	NA	NA	NA	NA	NA	NA	NA	NA	NA	NA	day2
Ctr	Malate	1h	83.23	1.08	10.35	4.9	0.44	NA	NA	NA	NA	NA	NA	NA	NA	NA	NA	NA	NA	NA	NA	NA	NA	day2
Tr	Malate	1h	84.09	1.07	9.96	4.51	0.37	NA	NA	NA	NA	NA	NA	NA	NA	NA	NA	NA	NA	NA	NA	NA	NA	day2
Tr	Malate	1h	83.69	1.32	10.58	4.09	0.33	NA	NA	NA	NA	NA	NA	NA	NA	NA	NA	NA	NA	NA	NA	NA	NA	day2
Tr	Malate	1h	83.97	1.23	10.48	4	0.32	NA	NA	NA	NA	NA	NA	NA	NA	NA	NA	NA	NA	NA	NA	NA	NA	day2
Ctr	Malate	3h	80.67	2.02	11.8	4.87	0.64	NA	NA	NA	NA	NA	NA	NA	NA	NA	NA	NA	NA	NA	NA	NA	NA	day2
Ctr	Malate	3h	76.37	1.8	12.99	7.46	1.38	NA	NA	NA	NA	NA	NA	NA	NA	NA	NA	NA	NA	NA	NA	NA	NA	day2
Ctr	Malate	3h	76.58	1.8	12.9	7.38	1.34	NA	NA	NA	NA	NA	NA	NA	NA	NA	NA	NA	NA	NA	NA	NA	NA	day2
Tr	Malate	3h	76.56	1.83	12.99	7.29	1.33	NA	NA	NA	NA	NA	NA	NA	NA	NA	NA	NA	NA	NA	NA	NA	NA	day2
Tr	Malate	3h	77.82	2.36	12.93	5.93	0.97	NA	NA	NA	NA	NA	NA	NA	NA	NA	NA	NA	NA	NA	NA	NA	NA	day2
Tr	Malate	3h	78.24	2.35	12.76	5.74	0.91	NA	NA	NA	NA	NA	NA	NA	NA	NA	NA	NA	NA	NA	NA	NA	NA	day2
Ctr	NAA	1h	97.32	0.31	2.03	0.02	0.21	0.09	0.02	NA	NA	NA	NA	NA	NA	NA	NA	NA	NA	NA	NA	NA	NA	day2
Ctr	NAA	1h	97.04	0.59	2.03	0	0.24	0.1	0	NA	NA	NA	NA	NA	NA	NA	NA	NA	NA	NA	NA	NA	NA	day2
Ctr	NAA	1h	96.88	0.87	1.94	0	0.19	0.1	0.02	NA	NA	NA	NA	NA	NA	NA	NA	NA	NA	NA	NA	NA	NA	day2
Tr	NAA	1h	96.8	0.85	2.03	0	0.21	0.08	0.02	NA	NA	NA	NA	NA	NA	NA	NA	NA	NA	NA	NA	NA	NA	day2
Tr	NAA	1h	96.9	0.75	2.06	0	0.2	0.09	0	NA	NA	NA	NA	NA	NA	NA	NA	NA	NA	NA	NA	NA	NA	day2
Tr	NAA	1h	96.98	0.7	2.01	0.01	0.2	0.07	0.02	NA	NA	NA	NA	NA	NA	NA	NA	NA	NA	NA	NA	NA	NA	day2
Ctr	NAA	3h	87.95	0.36	9.06	0.59	1.28	0.63	0.12	NA	NA	NA	NA	NA	NA	NA	NA	NA	NA	NA	NA	NA	NA	day2
Ctr	NAA	3h	88.75	0.29	8.89	0.08	1.25	0.61	0.12	NA	NA	NA	NA	NA	NA	NA	NA	NA	NA	NA	NA	NA	NA	day2
Ctr	NAA	3h	88.39	0.33	8.73	0.63	1.25	0.57	0.11	NA	NA	NA	NA	NA	NA	NA	NA	NA	NA	NA	NA	NA	NA	day2
Tr	NAA	3h	88.04	0.61	8.78	0.71	1.26	0.49	0.1	NA	NA	NA	NA	NA	NA	NA	NA	NA	NA	NA	NA	NA	NA	day2
Tr	NAA	3h	88.46	0.45	8.66	0.68	1.19	0.49	0.08	NA	NA	NA	NA	NA	NA	NA	NA	NA	NA	NA	NA	NA	NA	day2
Tr	NAA	3h	88.39	0.74	8.46	0.74	1.15	0.45	0.07	NA	NA	NA	NA	NA	NA	NA	NA	NA	NA	NA	NA	NA	NA	day2
Ctr	NANA	1h	80.94	0	0.14	17.72	0.11	0	0	0	0	0.78	0	0.31	NA	NA	NA	NA	NA	NA	NA	NA	NA	day2
Ctr	NANA	1h	82.74	0	0.05	16.16	0	0	0	0	0	0.57	0	0.47	NA	NA	NA	NA	NA	NA	NA	NA	NA	day2
Ctr	NANA	1h	80.72	0	0	17.94	0.07	0	0	0	0	0.71	0.04	0.51	NA	NA	NA	NA	NA	NA	NA	NA	NA	day2
Tr	NANA	1h	80.98	0	0	17.43	0.05	0	0	0	0	0.97	0.01	0.57	NA	NA	NA	NA	NA	NA	NA	NA	NA	day2
Tr	NANA	1h	82.42	0	0	16.26	0	0	0	0	0	0.87	0	0.46	NA	NA	NA	NA	NA	NA	NA	NA	NA	day2
Tr	NANA	1h	81.48	0	0	17.26	0.05	0	0	0	0	0.72	0.03	0.46	NA	NA	NA	NA	NA	NA	NA	NA	NA	day2
Ctr	NANA	3h	52.82	0.21	0.27	28.33	0	0	0	0	0.64	7.74	0	9.99	NA	NA	NA	NA	NA	NA	NA	NA	NA	day2
Ctr	NANA	3h	54.94	2.21	0	26.86	0	0	0	0	0.12	7.94	0.21	7.73	NA	NA	NA	NA	NA	NA	NA	NA	NA	day2
Ctr	NANA	3h	54.79	0	0	29.59	0.01	0	0	0	0.25	8.4	0.34	6.62	NA	NA	NA	NA	NA	NA	NA	NA	NA	day2
Tr	NANA	3h	63.75	1.73	0	24.26	0	0	0	0	0	5.1	0.36	4.79	NA	NA	NA	NA	NA	NA	NA	NA	NA	day2
Tr	NANA	3h	66.31	0.04	0	23.92	0	0	0	0	0	5.24	0.07	4.42	NA	NA	NA	NA	NA	NA	NA	NA	NA	day2
Tr	NANA	3h	64.87	0	0.28	24.32	0	0	0	0	0.11	6.19	0.12	4.09	NA	NA	NA	NA	NA	NA	NA	NA	NA	day2
Ctr	PEP	1h	8.56	0	1.42	90.01	NA	NA	NA	NA	NA	NA	NA	NA	NA	NA	NA	NA	NA	NA	NA	NA	NA	day2
Ctr	PEP	1h	8.87	0.41	1.31	89.41	NA	NA	NA	NA	NA	NA	NA	NA	NA	NA	NA	NA	NA	NA	NA	NA	NA	day2
Ctr	PEP	1h	11.35	0	0	88.65	NA	NA	NA	NA	NA	NA	NA	NA	NA	NA	NA	NA	NA	NA	NA	NA	NA	day2
Tr	PEP	1h	12.84	0.68	0	86.48	NA	NA	NA	NA	NA	NA	NA	NA	NA	NA	NA	NA	NA	NA	NA	NA	NA	day2
Tr	PEP	1h	12.2	0	0	87.8	NA	NA	NA	NA	NA	NA	NA	NA	NA	NA	NA	NA	NA	NA	NA	NA	NA	day2
Tr	PEP	1h	9.74	0	1.37	88.89	NA	NA	NA	NA	NA	NA	NA	NA	NA	NA	NA	NA	NA	NA	NA	NA	NA	day2
Ctr	PEP	3h	7.45	0.5	0	92.05	NA	NA	NA	NA	NA	NA	NA	NA	NA	NA	NA	NA	NA	NA	NA	NA	NA	day2
Ctr	PEP	3h	8.24	0.52	1.33	89.9	NA	NA	NA	NA	NA	NA	NA	NA	NA	NA	NA	NA	NA	NA	NA	NA	NA	day2
Ctr	PEP	3h	8.87	0	1.7	89.44	NA	NA	NA	NA	NA	NA	NA	NA	NA	NA	NA	NA	NA	NA	NA	NA	NA	day2
Tr	PEP	3h	0	0	3.34	96.66	NA	NA	NA	NA	NA	NA	NA	NA	NA	NA	NA	NA	NA	NA	NA	NA	NA	day2
Tr	PEP	3h	0	0	2.73	97.27	NA	NA	NA	NA	NA	NA	NA	NA	NA	NA	NA	NA	NA	NA	NA	NA	NA	day2
Tr	PEP	3h	8.98	0	0.34	90.68	NA	NA	NA	NA	NA	NA	NA	NA	NA	NA	NA	NA	NA	NA	NA	NA	NA	day2
Ctr	Proline	1h	94.37	0.36	5.01	0	0.25	0	NA	NA	NA	NA	NA	NA	NA	NA	NA	NA	NA	NA	NA	NA	NA	day2
Ctr	Proline	1h	94.22	0.18	5.23	0.07	0.31	0	NA	NA	NA	NA	NA	NA	NA	NA	NA	NA	NA	NA	NA	NA	NA	day2
Ctr	Proline	1h	94.57	0.26	4.94	0	0.23	0	NA	NA	NA	NA	NA	NA	NA	NA	NA	NA	NA	NA	NA	NA	NA	day2
Tr	Proline	1h	93.91	0.19	5.59	0	0.31	0	NA	NA	NA	NA	NA	NA	NA	NA	NA	NA	NA	NA	NA	NA	NA	day2
Tr	Proline	1h	94.09	0.45	5.34	0	0.12	0	NA	NA	NA	NA	NA	NA	NA	NA	NA	NA	NA	NA	NA	NA	NA	day2
Tr	Proline	1h	94.01	0.33	5.66	0	0	0	NA	NA	NA	NA	NA	NA	NA	NA	NA	NA	NA	NA	NA	NA	NA	day2
Ctr	Proline	3h	90.94	0.06	7.01	0.51	1.09	0.38	NA	NA	NA	NA	NA	NA	NA	NA	NA	NA	NA	NA	NA	NA	NA	day2
Ctr	Proline	3h	90.4	0.45	6.8	0.65	1.14	0.55	NA	NA	NA	NA	NA	NA	NA	NA	NA	NA	NA	NA	NA	NA	NA	day2
Ctr	Proline	3h	90.56	0.45	7.04	0.39	1.05	0.5	NA	NA	NA	NA	NA	NA	NA	NA	NA	NA	NA	NA	NA	NA	NA	day2
Tr	Proline	3h	88.22	0.89	8.72	0.58	1.18	0.41	NA	NA	NA	NA	NA	NA	NA	NA	NA	NA	NA	NA	NA	NA	NA	day2
Tr	Proline	3h	88.69	0.67	8.93	0	1.31	0.4	NA	NA	NA	NA	NA	NA	NA	NA	NA	NA	NA	NA	NA	NA	NA	day2
Tr	Proline	3h	88.72	0.65	8.59	0.6	1.16	0.28	NA	NA	NA	NA	NA	NA	NA	NA	NA	NA	NA	NA	NA	NA	NA	day2
Ctr	Pyruvate	1h	19.91	0	0	80.09	NA	NA	NA	NA	NA	NA	NA	NA	NA	NA	NA	NA	NA	NA	NA	NA	NA	day2
Ctr	Pyruvate	1h	16.81	0	0	83.19	NA	NA	NA	NA	NA	NA	NA	NA	NA	NA	NA	NA	NA	NA	NA	NA	NA	day2
Ctr	Pyruvate	1h	20.71	0	0	79.29	NA	NA	NA	NA	NA	NA	NA	NA	NA	NA	NA	NA	NA	NA	NA	NA	NA	day2
Tr	Pyruvate	1h	24.9	0	0	75.1	NA	NA	NA	NA	NA	NA	NA	NA	NA	NA	NA	NA	NA	NA	NA	NA	NA	day2
Tr	Pyruvate	1h	24.53	0	0	75.47	NA	NA	NA	NA	NA	NA	NA	NA	NA	NA	NA	NA	NA	NA	NA	NA	NA	day2
Tr	Pyruvate	1h	33.81	0	0	66.19	NA	NA	NA	NA	NA	NA	NA	NA	NA	NA	NA	NA	NA	NA	NA	NA	NA	day2
Ctr	Pyruvate	3h	21.22	0	0	78.78	NA	NA	NA	NA	NA	NA	NA	NA	NA	NA	NA	NA	NA	NA	NA	NA	NA	day2
Ctr	Pyruvate	3h	11.86	0	0	88.14	NA	NA	NA	NA	NA	NA	NA	NA	NA	NA	NA	NA	NA	NA	NA	NA	NA	day2
Ctr	Pyruvate	3h	18.52	0	0	81.48	NA	NA	NA	NA	NA	NA	NA	NA	NA	NA	NA	NA	NA	NA	NA	NA	NA	day2
Tr	Pyruvate	3h	18.79	0	0	81.21	NA	NA	NA	NA	NA	NA	NA	NA	NA	NA	NA	NA	NA	NA	NA	NA	NA	day2
Tr	Pyruvate	3h	18.14	0	0	81.86	NA	NA	NA	NA	NA	NA	NA	NA	NA	NA	NA	NA	NA	NA	NA	NA	NA	day2
Tr	Pyruvate	3h	20.94	0	0	79.06	NA	NA	NA	NA	NA	NA	NA	NA	NA	NA	NA	NA	NA	NA	NA	NA	NA	day2
Ctr	Serine	1h	95.11	0.31	0.11	4.46	NA	NA	NA	NA	NA	NA	NA	NA	NA	NA	NA	NA	NA	NA	NA	NA	NA	day2
Ctr	Serine	1h	95.21	0.31	0.13	4.35	NA	NA	NA	NA	NA	NA	NA	NA	NA	NA	NA	NA	NA	NA	NA	NA	NA	day2
Ctr	Serine	1h	94.65	0.65	0.1	4.6	NA	NA	NA	NA	NA	NA	NA	NA	NA	NA	NA	NA	NA	NA	NA	NA	NA	day2
Tr	Serine	1h	94.17	0.64	0.13	5.07	NA	NA	NA	NA	NA	NA	NA	NA	NA	NA	NA	NA	NA	NA	NA	NA	NA	day2
Tr	Serine	1h	94.18	0.72	0.15	4.95	NA	NA	NA	NA	NA	NA	NA	NA	NA	NA	NA	NA	NA	NA	NA	NA	NA	day2
Tr	Serine	1h	93.72	0.89	0.23	5.16	NA	NA	NA	NA	NA	NA	NA	NA	NA	NA	NA	NA	NA	NA	NA	NA	NA	day2
Ctr	Serine	3h	93.13	0.69	0.32	5.85	NA	NA	NA	NA	NA	NA	NA	NA	NA	NA	NA	NA	NA	NA	NA	NA	NA	day2
Ctr	Serine	3h	92.77	0.8	0.34	6.09	NA	NA	NA	NA	NA	NA	NA	NA	NA	NA	NA	NA	NA	NA	NA	NA	NA	day2
Ctr	Serine	3h	92.91	0.76	0.32	6.01	NA	NA	NA	NA	NA	NA	NA	NA	NA	NA	NA	NA	NA	NA	NA	NA	NA	day2
Tr	Serine	3h	91.84	0.91	0.48	6.77	NA	NA	NA	NA	NA	NA	NA	NA	NA	NA	NA	NA	NA	NA	NA	NA	NA	day2
Tr	Serine	3h	91.52	1.1	0.49	6.89	NA	NA	NA	NA	NA	NA	NA	NA	NA	NA	NA	NA	NA	NA	NA	NA	NA	day2
Tr	Serine	3h	91.56	1.01	0.47	6.96	NA	NA	NA	NA	NA	NA	NA	NA	NA	NA	NA	NA	NA	NA	NA	NA	NA	day2
Ctr	Succinate	1h	78.92	0.52	16.21	2.51	1.85	NA	NA	NA	NA	NA	NA	NA	NA	NA	NA	NA	NA	NA	NA	NA	NA	day2
Ctr	Succinate	1h	77.88	0.7	16.98	2.58	1.86	NA	NA	NA	NA	NA	NA	NA	NA	NA	NA	NA	NA	NA	NA	NA	NA	day2
Ctr	Succinate	1h	79.47	0.76	14.45	2.2	3.12	NA	NA	NA	NA	NA	NA	NA	NA	NA	NA	NA	NA	NA	NA	NA	NA	day2
Tr	Succinate	1h	90.67	2.11	0	2.92	4.3	NA	NA	NA	NA	NA	NA	NA	NA	NA	NA	NA	NA	NA	NA	NA	NA	day2
Tr	Succinate	1h	91.44	1.96	0	3.4	3.2	NA	NA	NA	NA	NA	NA	NA	NA	NA	NA	NA	NA	NA	NA	NA	NA	day2
Tr	Succinate	1h	78.58	1.52	15.77	2.28	1.85	NA	NA	NA	NA	NA	NA	NA	NA	NA	NA	NA	NA	NA	NA	NA	NA	day2
Ctr	Succinate	3h	68.61	1.5	21	5.37	3.51	NA	NA	NA	NA	NA	NA	NA	NA	NA	NA	NA	NA	NA	NA	NA	NA	day2
Ctr	Succinate	3h	74.6	1.29	17.23	4.39	2.49	NA	NA	NA	NA	NA	NA	NA	NA	NA	NA	NA	NA	NA	NA	NA	NA	day2
Ctr	Succinate	3h	70.06	1.42	19.95	5.24	3.33	NA	NA	NA	NA	NA	NA	NA	NA	NA	NA	NA	NA	NA	NA	NA	NA	day2
Tr	Succinate	3h	71.81	2.34	17.85	5.02	2.97	NA	NA	NA	NA	NA	NA	NA	NA	NA	NA	NA	NA	NA	NA	NA	NA	day2
Tr	Succinate	3h	71.35	2.22	18.87	4.79	2.77	NA	NA	NA	NA	NA	NA	NA	NA	NA	NA	NA	NA	NA	NA	NA	NA	day2
Tr	Succinate	3h	73.04	2.33	17.75	4.86	2.02	NA	NA	NA	NA	NA	NA	NA	NA	NA	NA	NA	NA	NA	NA	NA	NA	day2
Ctr	UDP-GlcNAc	1h	86.17	0	0	0.13	0.03	1.39	6.19	0	4.62	0.04	0	0.77	0.02	0.58	0.03	0.03	0.01	0	NA	NA	NA	day2
Ctr	UDP-GlcNAc	1h	88.03	0	0	0.14	0.03	1.16	5.38	0.02	4.08	0.04	0	0.6	0.02	0.45	0.03	0.02	0.01	0	NA	NA	NA	day2
Ctr	UDP-GlcNAc	1h	85.81	0	0	0.08	0.03	1.34	6.49	0	4.66	0.06	0	0.82	0.02	0.6	0.04	0.03	0.01	0	NA	NA	NA	day2
Tr	UDP-GlcNAc	1h	85.4	0	0	0.07	0.07	1.21	7.14	0.05	4.63	0.06	0	0.78	0.02	0.51	0.03	0.02	0.01	0	NA	NA	NA	day2
Tr	UDP-GlcNAc	1h	85.84	0	0	0.11	0.05	1.16	6.96	0.03	4.47	0.06	0.02	0.74	0.03	0.48	0.03	0.02	0.01	0	NA	NA	NA	day2
Tr	UDP-GlcNAc	1h	84.44	0	0	0.16	0.06	1.25	7.77	0.02	4.79	0.03	0.02	0.85	0.02	0.53	0.03	0.02	0.01	0	NA	NA	NA	day2
Ctr	UDP-GlcNAc	3h	43.23	0	0.25	0.3	0	8.14	14.73	0.76	17.12	0.25	0	6.08	0.12	7.55	0.65	0.61	0.2	0.01	NA	NA	NA	day2
Ctr	UDP-GlcNAc	3h	43.34	0	0.3	0.34	0	8.03	14.93	0.77	16.88	0.28	0	6.18	0.11	7.42	0.63	0.59	0.19	0.01	NA	NA	NA	day2
Ctr	UDP-GlcNAc	3h	43.78	0	0.27	0.35	0	8.04	14.89	0.8	16.62	0.29	0	6.15	0.16	7.23	0.63	0.59	0.19	0.01	NA	NA	NA	day2
Tr	UDP-GlcNAc	3h	53.37	0	0.21	0.36	0.06	5.64	16.74	0.72	15.13	0.22	0	3.53	0.18	3.29	0.28	0.22	0.06	0	NA	NA	NA	day2
Tr	UDP-GlcNAc	3h	53.13	0	0.22	0.32	0.06	5.74	17.07	0.7	14.95	0.16	0	3.65	0.16	3.32	0.27	0.21	0.06	0	NA	NA	NA	day2
Tr	UDP-GlcNAc	3h	53	0	0.27	0.38	0.08	5.88	17.19	0.74	14.48	0.22	0	3.75	0.2	3.29	0.26	0.21	0.06	0	NA	NA	NA	day2
Ctr	UDP-Glucose	1h	7.52	0	0.06	0.74	0.18	0	83.19	0	0	0.28	0	7.34	0.27	0.3	0.11	0.02	NA	NA	NA	NA	NA	day2
Ctr	UDP-Glucose	1h	9.07	0	0.05	0.76	0.19	0	82.88	0	0.01	0.23	0	6.17	0.25	0.28	0.1	0.02	NA	NA	NA	NA	NA	day2
Ctr	UDP-Glucose	1h	6.87	0.03	0.09	0.74	0.23	0	83.23	0	0	0.27	0	7.71	0.28	0.36	0.14	0.05	NA	NA	NA	NA	NA	day2
Tr	UDP-Glucose	1h	7.29	0.01	0.13	0.97	0.35	0	85.11	0	0	0.25	0	5.34	0.22	0.22	0.08	0.04	NA	NA	NA	NA	NA	day2
Tr	UDP-Glucose	1h	7.67	0	0.13	0.93	0.35	0	85.09	0	0	0.24	0	5.08	0.2	0.19	0.09	0.04	NA	NA	NA	NA	NA	day2
Tr	UDP-Glucose	1h	6.63	0.02	0.15	1.04	0.38	0	85.39	0	0	0.25	0	5.62	0.2	0.24	0.06	0.03	NA	NA	NA	NA	NA	day2
Ctr	UDP-Glucose	3h	0.91	0.02	0.07	0.38	0.13	0	60.68	0	0.53	0.45	0	30.9	2.08	2.8	1.02	0.06	NA	NA	NA	NA	NA	day2
Ctr	UDP-Glucose	3h	0.98	0.04	0.07	0.43	0.11	0	60.78	0	0.55	0.53	0	30.79	2.05	2.7	0.94	0.04	NA	NA	NA	NA	NA	day2
Ctr	UDP-Glucose	3h	1.01	0.02	0.08	0.49	0.16	0	60.44	0	0.67	0.61	0	30.53	2.14	2.81	0.97	0.06	NA	NA	NA	NA	NA	day2
Tr	UDP-Glucose	3h	1.15	0.01	0.13	0.74	0.3	0	78.23	0	0.25	0.37	0	16.11	1.04	1.24	0.37	0.07	NA	NA	NA	NA	NA	day2
Tr	UDP-Glucose	3h	1.16	0.03	0.12	0.69	0.28	0	78.19	0	0.22	0.34	0	16.4	0.98	1.16	0.37	0.05	NA	NA	NA	NA	NA	day2
Tr	UDP-Glucose	3h	1.18	0.03	0.14	0.8	0.28	0	77.58	0	0.25	0.38	0	16.71	1.06	1.2	0.33	0.05	NA	NA	NA	NA	NA	day2
Ctr	UDP	1h	84.38	0	0.21	0.5	0	13.21	0.59	1.1	0	0	NA	NA	NA	NA	NA	NA	NA	NA	NA	NA	NA	day2
Ctr	UDP	1h	85.53	0	0.23	0.49	0	11.99	0.61	1.14	0	0	NA	NA	NA	NA	NA	NA	NA	NA	NA	NA	NA	day2
Ctr	UDP	1h	83.13	0	0.37	0.53	0	13.84	0.77	1.35	0	0	NA	NA	NA	NA	NA	NA	NA	NA	NA	NA	NA	day2
Tr	UDP	1h	85.98	0	0.37	0.49	0	11.38	0.6	1.18	0	0	NA	NA	NA	NA	NA	NA	NA	NA	NA	NA	NA	day2
Tr	UDP	1h	86.29	0	0.35	0.53	0	10.93	0.55	1.35	0	0	NA	NA	NA	NA	NA	NA	NA	NA	NA	NA	NA	day2
Tr	UDP	1h	85.25	0	0.49	0.57	0	11.9	0.51	1.29	0	0	NA	NA	NA	NA	NA	NA	NA	NA	NA	NA	NA	day2
Ctr	UDP	3h	57.58	0	0.46	0.61	0	33.58	2.6	3.95	1.23	0	NA	NA	NA	NA	NA	NA	NA	NA	NA	NA	NA	day2
Ctr	UDP	3h	58.22	0	0.69	0.7	0	32.78	2.77	3.75	1.08	0	NA	NA	NA	NA	NA	NA	NA	NA	NA	NA	NA	day2
Ctr	UDP	3h	58.11	0	0.61	0.72	0	32.93	2.73	3.85	1.05	0	NA	NA	NA	NA	NA	NA	NA	NA	NA	NA	NA	day2
Tr	UDP	3h	75.5	0	0.39	0.48	0	19.31	1.62	2.31	0.4	0	NA	NA	NA	NA	NA	NA	NA	NA	NA	NA	NA	day2
Tr	UDP	3h	74.85	0	0.45	0.51	0	19.91	1.54	2.29	0.44	0	NA	NA	NA	NA	NA	NA	NA	NA	NA	NA	NA	day2
Tr	UDP	3h	74.49	0	0.54	0.56	0	20.12	1.61	2.32	0.36	0	NA	NA	NA	NA	NA	NA	NA	NA	NA	NA	NA	day2
Ctr	UTP	1h	83.67	0	0.16	0.42	0	14.09	0.6	0.84	0.21	0	NA	NA	NA	NA	NA	NA	NA	NA	NA	NA	NA	day2
Ctr	UTP	1h	85.28	0	0.1	0.42	0	12.55	0.59	0.84	0.22	0	NA	NA	NA	NA	NA	NA	NA	NA	NA	NA	NA	day2
Ctr	UTP	1h	83.25	0	0.1	0.41	0	14.5	0.57	0.95	0.22	0.01	NA	NA	NA	NA	NA	NA	NA	NA	NA	NA	NA	day2
Tr	UTP	1h	86.78	0	0.01	0.36	0	11.34	0.48	0.85	0.17	0.01	NA	NA	NA	NA	NA	NA	NA	NA	NA	NA	NA	day2
Tr	UTP	1h	87.03	0	0.05	0.35	0	11.1	0.43	0.86	0.17	0.01	NA	NA	NA	NA	NA	NA	NA	NA	NA	NA	NA	day2
Tr	UTP	1h	86.49	0	0.01	0.38	0	11.69	0.44	0.83	0.15	0.01	NA	NA	NA	NA	NA	NA	NA	NA	NA	NA	NA	day2
Ctr	UTP	3h	56.52	0	0.3	0.52	0	34.75	2.93	3.78	1.2	0	NA	NA	NA	NA	NA	NA	NA	NA	NA	NA	NA	day2
Ctr	UTP	3h	56.82	0	0.36	0.57	0	34.57	2.85	3.66	1.17	0	NA	NA	NA	NA	NA	NA	NA	NA	NA	NA	NA	day2
Ctr	UTP	3h	56.74	0	0.4	0.62	0	34.46	2.93	3.69	1.17	0	NA	NA	NA	NA	NA	NA	NA	NA	NA	NA	NA	day2
Tr	UTP	3h	75.4	0	0.11	0.38	0	20.14	1.53	1.94	0.51	0	NA	NA	NA	NA	NA	NA	NA	NA	NA	NA	NA	day2
Tr	UTP	3h	75.09	0	0.13	0.36	0	20.53	1.46	1.96	0.47	0	NA	NA	NA	NA	NA	NA	NA	NA	NA	NA	NA	day2
Tr	UTP	3h	74.82	0	0.16	0.4	0	20.79	1.49	1.87	0.47	0.01	NA	NA	NA	NA	NA	NA	NA	NA	NA	NA	NA	day2

## Sheet: Table S3
Table S3: Table produced by miniDiffReport() command in X13CMS processing
Feature	pvalue	foldChange	mzmed	rtmed	means_Vehicle	means_AZD8186	Vehicle_1	Vehicle_2	Vehicle_3	AZD8186_1	AZD8186_2	AZD8186_3
1	1e-05	-3.20141	170.997	499.471	22946.1	7167.51	22821.2	22760.6	23256.5	6970.6	7706.39	6825.55		Table contains the complete feature list identified by XCMS processing in unlabelled samples for comparative analysis between control and AZD8186 treated cells
2	2.96e-05	-2.65549	168.991	499.834	3.2361e+06	1.21865e+06	3.35989e+06	3.1207e+06	3.22771e+06	1.13849e+06	1.17213e+06	1.34531e+06
3	3.73e-05	-2.58826	169.995	499.416	75372	29120.8	78331.7	72558.4	75226.1	27003.4	28101.1	32257.8
4	0.000100632	NA	156.992	977.929	0	5706.06	0	0	0	5596.58	5731.8	5789.81
5	0.000102147	NA	628.103	504.648	2680.35	0	2647.66	2734.12	2659.28	0	0	0
6	0.000113748	-1.41274	491.051	210.91	34241.7	24237.9	33613	34636.8	34475.4	24527.1	23355.7	24830.8
7	0.000120568	-2.1994	337.088	165.241	20119.2	9147.59	20142.9	20705.5	19509.2	9148.88	8287.45	10006.4
8	0.000130424	NA	501.059	576.348	1530.26	0	1565.19	1511.64	1513.95	0	0	0
9	0.000141717	-1.5694	654.392	444.954	3468.08	2209.81	3357.26	3496.82	3550.16	2172.68	2170.54	2286.2
10	0.000144194	-1.419	489.054	210.4	76354.8	53808.8	75022.2	76617.5	77424.7	52149.3	53531.3	55745.7
11	0.000181787	-2.79948	188.093	112.052	29506	10539.8	27998.7	30863.3	29656	10416.6	8820.11	12382.8
12	0.000211421	-3.89083	222.044	243.025	54448.6	13994.1	52239.3	55628.7	55477.7	11398.5	12944	17639.8
13	0.000220733	NA	353.208	57.21	0	39040	0	0	0	39231.9	37953.1	39935
14	0.000258052	-2.47536	434.098	404.45	7397.22	2988.34	6918.09	7571.02	7702.57	3006.76	2695.9	3262.37
15	0.000274886	NA	203.961	121.083	3369.41	0	3387.11	3456.12	3265	0	0	0
16	0.000280562	NA	638.057	403.532	2767.81	0	2772.33	2685.33	2845.77	0	0	0
17	0.000287828	-2.11497	743.168	403.781	4234.54	2002.18	4393.92	4209.3	4100.4	2081.05	1754.02	2171.47
18	0.000301089	NA	1030.25	404.271	1479.51	0	1441.2	1528.28	1469.05	0	0	0
19	0.000303027	NA	260.018	243.366	2478.13	0	2399.66	2548.47	2486.26	0	0	0
20	0.000313328	-1.93187	229.083	202.267	12802.7	6627.12	13200	12113.6	13094.6	6773.06	6915.6	6192.69
21	0.000322679	-2.08614	241.12	121.327	85686.2	41074	82468.4	91084.3	83505.9	37993.2	38662.7	46566
22	0.000377865	NA	819.491	49.3185	1680.45	0	1704.66	1720.92	1615.78	0	0	0
23	0.000385094	2.20678	212.989	357.383	99508.6	219594	101189	93789.3	103547	208610	228491	221680
24	0.000410704	-1.54899	703.38	444.719	6735.64	4348.4	6642.56	6609.71	6954.66	4596.43	4064.69	4384.09
25	0.000419894	-2.17091	182.012	109.439	65330.4	30093.5	66705.8	65835.2	63450.1	33744.4	28692.1	27844
26	0.000433614	NA	629.157	397.912	838.183	0	872.187	814.303	828.058	0	0	0
27	0.00043668	NA	493.292	59.017	3136.83	0	3192	3006.22	3212.29	0	0	0
28	0.000449417	-1.73157	535.038	422.673	7195.47	4155.46	7136.01	6981.76	7468.63	4102.31	4076.58	4287.49
29	0.000460575	-3.2986	252.087	123.224	14703.4	4457.45	14535.6	14003	15571.4	4315.98	4204.4	4851.98
30	0.000462696	NA	481.115	526.491	1314.13	0	1290.64	1281.31	1370.42	0	0	0
31	0.000497764	NA	244.962	154.411	7665.01	0	7556	7438.65	8000.39	0	0	0
32	0.000500386	NA	459.602	627.121	2443.29	0	2529.3	2341.81	2458.75	0	0	0
33	0.000583902	-1.8147	259.084	208.363	20345.4	11211.4	19587.4	20926.7	20521.9	10315.1	10923	12396
34	0.000595587	12.0783	235.007	242.516	2346.26	28338.8	0	6200.18	838.587	31522.2	26935.9	26558.3
35	0.000600423	-2.25579	149.986	104.994	30355.2	13456.6	32582.1	30184.2	28299.4	15734.8	12882.3	11752.7
36	0.000601992	-2.26652	742.168	403.966	6672.23	2943.83	6839.08	6711.49	6466.14	3037.38	2535.71	3258.39
37	0.000608215	NA	367.179	54.381	3525.63	0	3364.61	3549.07	3663.2	0	0	0
38	0.000612287	-1.89541	257.079	207.828	1.73279e+06	914203	1.62984e+06	1.77896e+06	1.78957e+06	836651	869906	1.03605e+06
39	0.000645067	-1.55333	762.162	209.539	10735.1	6911.03	10370.2	11116.1	10719	6729.34	6910.12	7093.63
40	0.0006716	-1.92063	258.081	207.828	147142	76611.4	137067	151090	153268	71220	71336	87278.2
41	0.000752497	-2.37328	741.166	403.781	20659.4	8705	20694.5	20279	21004.7	8623.96	7766.52	9724.51
42	0.000762438	25.9846	855.499	65.921	50.6089	1315.05	0	151.827	0	1145.89	1365.35	1433.92
43	0.000775816	NA	712.413	57.813	0	1101.56	0	0	0	1106.93	1045.91	1151.85
44	0.000796038	-18.6269	350.973	403.103	3642.39	195.545	4176.13	3454.24	3296.82	0	0	586.635
45	0.000796184	-1.72123	500.876	458.281	4113.21	2389.7	3925.42	4130.15	4284.08	2199.31	2313.42	2656.37
46	0.000823648	-2.78509	433.102	403.656	15612.3	5605.67	14169.8	16150.5	16516.5	5718.71	4781.84	6316.45
47	0.000832919	NA	356.119	185.753	1370.55	0	1448.7	1342.38	1320.57	0	0	0
48	0.000844327	NA	429.3	60.46	0	2014.73	0	0	0	1900.04	2051.37	2092.79
49	0.000846437	NA	484.129	72.23	997.88	0	1055.3	976.844	961.495	0	0	0
50	0.000927783	NA	516.194	58.142	0	2386.82	0	0	0	2486.92	2245.32	2428.23
51	0.000974335	1.75558	1281	284.925	1259.71	2211.52	1414	1213.89	1151.24	2237.46	2101.66	2295.42
52	0.00103309	NA	204.957	43.651	10979.5	0	11654.8	10821.1	10462.5	0	0	0
53	0.00105146	NA	676.012	404.16	1008.22	0	985.304	966.604	1072.77	0	0	0
54	0.00107182	-2.2635	190.072	157.764	449468	198572	468613	415633	464158	181925	206002	207787
55	0.00110401	-1.3002	664.79	444.725	2071.19	1592.98	1991.02	2130.03	2092.52	1557.78	1654.35	1566.82
56	0.00110462	NA	237.99	513.905	0	14742.8	0	0	0	14344.1	14166.2	15718.2
57	0.00113285	NA	167.836	155.709	16011.7	0	15429.7	17089.3	15516.2	0	0	0
58	0.00115714	NA	212.929	122.178	8965.94	0	8908.85	9520.89	8468.08	0	0	0
59	0.00116244	-48.6105	620.046	403.662	2122.12	43.6557	2352.1	2047.33	1966.94	0	0	130.967
60	0.00121848	NA	1137.22	624.881	1136.96	0	1163.75	1058.79	1188.33	0	0	0
61	0.00123365	NA	948.944	450.559	0	1245.38	0	0	0	1158.18	1295.9	1282.05
62	0.00124412	-2.00594	213.017	433.636	15618.6	7786.16	15309.8	14681.4	16864.5	7924.3	6505.94	8928.23
63	0.00127063	-2.19155	609.082	423.172	24501.8	11180.1	26612	22386.3	24507	11507.4	9325.16	12707.7
64	0.00127446	NA	525.378	52.4245	0	1306.04	0	0	0	1217.66	1324.23	1376.23
65	0.00128217	-1.65184	359.11	231.106	4256.11	2576.59	4304.75	4493.05	3970.53	2326.42	2601.64	2801.72
66	0.00129941	NA	434.334	58.334	1508.83	0	1458.22	1617.63	1450.65	0	0	0
67	0.00131545	-2.23133	245.007	442.282	21790.9	9765.89	20518.5	20847.7	24006.5	10101.6	8016.58	11179.5
68	0.00131666	-13.3554	599.379	68.5	4761.88	356.551	3960.51	5270.84	5054.29	1069.65	0	0
69	0.00138063	-2.42007	147.03	442.837	1.20076e+06	496167	1.09963e+06	1.18492e+06	1.31773e+06	477802	431950	578750
70	0.00142416	-2.60313	150.98	500.194	30524.7	11726.2	30909	30263.8	30401.4	10311.6	11534	13333
71	0.00144483	NA	482.961	80.604	0	3643.99	0	0	0	3806.09	3757.81	3368.07
72	0.00149021	NA	603.808	155.675	0	20654.2	0	0	0	19084.4	21690.6	21187.5
73	0.00150284	1.7094	237.973	414.722	1588.25	2714.95	1536.28	1436.04	1792.43	2584.73	2652.18	2907.95
74	0.00150722	-2.68885	348.057	185.635	3171.88	1179.64	2791.09	3354.49	3370.05	1422.28	911.464	1205.18
75	0.00153986	-6.80818	613.395	68.0015	4693.23	689.351	3947.79	5214.07	4917.82	1050.99	0	1017.06
76	0.00154329	NA	771.162	415.828	0	704.076	0	0	0	732.968	648.71	730.549
77	0.00158423	NA	342.088	70.118	2031.89	0	2112.54	1869.95	2113.18	0	0	0
78	0.00160859	-2.40562	219.07	422.825	42224.3	17552.3	45204.2	38238.2	43230.4	19564.9	15618.6	17473.5
79	0.00166244	3.41886	325.125	361.033	43527.9	148816	41036.8	50157.8	39389.2	133874	159143	153431
80	0.00167336	NA	222.969	410.049	0	76377.6	0	0	0	82039.2	75853.1	71240.6
81	0.00168505	-2.15102	148.033	441.993	50308.8	23388.4	46151.1	49505.9	55269.4	22316.8	20289.1	27559.2
82	0.00169044	NA	353.12	202.322	2452.06	0	2314.99	2392.23	2648.97	0	0	0
83	0.00173392	-1.87691	852.132	432.458	29230.2	15573.6	26623.3	30297.6	30769.8	13792.8	14871	18056.9
84	0.00177789	NA	582.376	80.106	0	774.411	0	0	0	809.289	709.068	804.877
85	0.0018233	-7.48908	585.362	73.139	5790.28	773.163	4868.96	6617.36	5884.5	1450.38	0	869.11
86	0.00185532	-2.65696	1028.25	404.16	3703.04	1393.71	3354.96	4012.76	3741.4	1262.2	1340.44	1578.49
87	0.00186385	NA	335.052	280.136	2501.54	0	2344.15	2451.73	2708.72	0	0	0
88	0.00187789	NA	502.179	58.298	0	6596.76	0	0	0	7165.11	6252.74	6372.42
89	0.00189122	NA	588.016	383.465	0	9205.05	0	0	0	9998.05	8910.93	8706.17
90	0.00189573	NA	1229.69	625.513	0	1283.1	0	0	0	1328.05	1349.36	1171.88
91	0.00191443	1.62249	280.076	171.705	4270.28	6928.47	4686.27	3946.44	4178.13	6778.33	7133.72	6873.35
92	0.00193429	-1.97689	384.52	533.295	10759.1	5442.43	11177.1	10607.6	10492.5	4767.26	5298.63	6261.39
93	0.00193829	-133.64	447.013	462.427	34619.9	259.053	31601.2	37388.5	34870	0	0	777.158
94	0.00195408	NA	606.311	80.108	807.613	0	796.495	874.345	751.999	0	0	0
95	0.00195528	1.8351	200.018	414.866	2978.95	5466.65	2473.45	3174.13	3289.26	5453.85	5087.95	5858.17
96	0.00196377	-2.31687	608.08	423.089	234897	101386	254234	208242	242217	97290.2	84297.2	122569
97	0.00198828	NA	503.249	151.283	2007.98	0	1893.3	2184.73	1945.91	0	0	0
98	0.00205547	NA	552.754	261.196	2785.44	0	3036.35	2632.2	2687.75	0	0	0
99	0.00213714	NA	226.036	70.9275	5173.07	0	5377.52	5446.04	4695.64	0	0	0
100	0.0021532	NA	586.366	72.8395	2021.24	0	1855.44	2180.68	2027.59	0	0	0
101	0.00216136	-2.03597	242.123	121.38	7942.23	3900.96	7652.74	8711.86	7462.1	3738.04	3612.33	4352.51
102	0.00218717	NA	332.993	154.18	0	1768.07	0	0	0	1864.25	1603.19	1836.78
103	0.00221446	NA	590.082	37.054	3331.61	0	3572.76	3385.31	3036.77	0	0	0
104	0.00221857	NA	495.972	277.345	0	5579.86	0	0	0	5097.14	5639.13	6003.3
105	0.00222703	NA	503.182	58.3335	0	1697.92	0	0	0	1849.94	1666.54	1577.27
106	0.00230624	NA	764.552	76.396	1422.05	0	1516.07	1461.11	1288.96	0	0	0
107	0.00231173	-1.32338	648.045	280.182	8896.25	6722.39	8780.71	8602.33	9305.71	7167.46	6395.45	6604.27
108	0.00231367	NA	238.927	123.672	5160.86	0	5656.41	4949.66	4876.51	0	0	0
109	0.00232815	NA	654.556	51.487	0	1354.48	0	0	0	1311.09	1483.17	1269.2
110	0.00233338	NA	493.153	58.0555	0	6192.9	0	0	0	6676.3	6258.05	5644.35
111	0.00234394	-2.30948	266.998	403.498	9020.2	3905.73	8542.16	9140.61	9377.83	3389.96	3475.78	4851.45
112	0.00234911	NA	722.144	49.63	0	2198.58	0	0	0	2025.29	2393.22	2177.24
113	0.00237922	NA	424.032	37.462	0	7138.27	0	0	0	7406.72	7561.67	6446.41
114	0.00240999	-2.14741	246.968	500.512	200856	93534	185559	215065	201943	99853.7	87906.4	92842
115	0.00241726	NA	494.148	57.9885	0	7841.01	0	0	0	8472.39	7910.66	7139.98
116	0.00250107	NA	480.965	82.6125	0	4400.18	0	0	0	4819.94	4073.38	4307.21
117	0.0025317	-1.89918	165.041	237.65	613445	323004	670998	595620	573716	293657	289826	385529
118	0.00259806	-1.82598	552.057	404.021	3528.77	1932.53	3217.35	3537.05	3831.91	2008.91	1667.91	2120.78
119	0.00260058	NA	215.961	428.928	0	3510.08	0	0	0	3470.53	3838.61	3221.11
120	0.00261236	NA	678.556	50.9445	0	698.924	0	0	0	673.602	653.598	769.572
121	0.00266775	1.87344	461.095	416.852	6618.28	12399	7882	5834.15	6138.7	12258.5	11698.9	13239.5
122	0.00268113	NA	195.113	120.249	3085.59	0	2983.21	3399.51	2874.04	0	0	0
123	0.0027146	1.14849	127.002	274.253	3.88474e+06	4.46159e+06	3.75586e+06	3.93387e+06	3.9645e+06	4.54101e+06	4.47786e+06	4.36589e+06
124	0.00274756	-2.42566	243.062	439.12	51833.4	21368.8	57053.9	45448.3	52998	17028.7	21654.2	25423.4
125	0.00275526	NA	434.013	52.414	0	1255.64	0	0	0	1144.14	1372.73	1250.03
126	0.0027732	NA	344.371	37.1275	6338.19	0	5832	6970.03	6212.55	0	0	0
127	0.00278136	-2.55533	612.269	52.234	6028.77	2359.29	5339.73	6043.38	6703.2	2388.6	1658.41	3030.87
128	0.00280056	-51.5182	203.104	242.301	14797.7	287.233	12913.2	15105.4	16374.5	0	0	861.699
129	0.00281616	-1.73047	853.133	432.458	8413.46	4861.96	7855.12	8753.78	8631.48	4335.4	4607.55	5642.92
130	0.00282332	-5.82109	600.102	403.462	5040.24	865.857	5904.85	4540.74	4675.12	0	1008.78	1588.79
131	0.00283141	NA	806.753	444.216	1033.05	0	1038.47	935.04	1125.63	0	0	0
132	0.00284668	NA	495.15	57.9885	0	1904.39	0	0	0	1979.14	2031.08	1702.96
133	0.00287107	NA	388.928	404.147	1363.06	0	1477.43	1226.75	1385	0	0	0
134	0.00287557	NA	770.453	57.371	0	786.666	0	0	0	796.898	854.236	708.865
135	0.00289519	NA	1081.1	433.158	0	1289.36	0	0	0	1161.77	1305.28	1401.03
136	0.00290693	-5.88303	376.055	113.091	6448.06	1096.04	7615.74	5850.9	5877.55	1302.71	0	1985.43
137	0.00297637	NA	495.441	51.4085	4288.44	0	4359.11	4654.6	3851.6	0	0	0
138	0.00302093	NA	275.149	90.935	3032.14	0	3036.96	3319.01	2740.45	0	0	0
139	0.00302344	-1.79921	115.059	205.413	23539.9	13083.5	22278.3	22797.2	25544.1	12534.4	12643.8	14072.3
140	0.0030257	-1.62122	854.132	432.458	4039.17	2491.44	3854.76	3957.66	4305.1	2416.93	2224.61	2832.78
141	0.00306738	2.11678	770.161	416.161	1041.85	2205.37	1253.62	847.173	1024.76	2356.58	1936.6	2322.95
142	0.00310248	NA	862.325	444.476	1479.33	0	1360.89	1638.26	1438.83	0	0	0
143	0.00311329	9.54035	282.935	385.484	1920.16	18319	5760.47	0	0	21209.1	17466.1	16281.7
144	0.00312143	-2.33478	291.099	153.48	27465.5	11763.6	25803.7	30459.2	26133.6	11115.6	13166.1	11009.2
145	0.00313516	NA	438.027	93.3125	0	22855.9	0	0	0	22568.1	20792	25207.6
146	0.00313639	NA	659.286	51.003	0	1106.01	0	0	0	1012.13	1223.34	1082.57
147	0.00315166	-2.84818	204.087	153.42	15365.5	5394.85	15462.1	14194.8	16439.6	5656.84	5253.17	5274.55
148	0.00318912	NA	481.346	51.385	0	1809.51	0	0	0	1613.32	1958.68	1856.52
149	0.00319512	-2.60007	218.067	422.825	635756	244515	674425	568851	663994	255342	218825	259379
150	0.00319531	NA	623.141	409.994	0	21152.1	0	0	0	23519.7	20293.4	19643.4
151	0.00319834	NA	997.606	263.703	0	2429.21	0	0	0	2590.83	2541.54	2155.26
152	0.00321256	-1.67842	465.079	564.057	4219.35	2513.88	4543.45	3948.83	4165.76	2419.66	2223.88	2898.1
153	0.00327178	1.55861	236.988	514.379	111855	174338	117203	114298	104064	160689	180495	181831
154	0.0032791	NA	321.076	207.031	9969.12	0	9124.74	9722.16	11060.5	0	0	0
155	0.00330358	-1.64056	182.075	169.167	9188.96	5601.12	9645.54	8406.02	9515.31	5750.24	5152.11	5901.02
156	0.00330859	9.55566	484.079	416.575	136.06	1300.14	408.179	0	0	1479.51	1257.73	1163.18
157	0.00331526	NA	899.334	444.288	1823.78	0	2030.39	1755.58	1685.38	0	0	0
158	0.00338144	-2.20076	155.009	115.74	60763.7	27610.3	67041.8	61230.2	54019.1	33053.9	20396.7	29380.2
159	0.00339445	-1.87576	114.057	205.413	500592	266874	473774	475925	552076	258268	246548	295807
160	0.00339918	-9.82009	346.036	497.707	9551.25	972.623	11083.3	7733.51	9836.92	2917.87	0	0
161	0.00340863	2.52572	680.573	51.238	1229.02	3104.16	1173.24	1089.75	1424.07	2755.55	3430.35	3126.57
162	0.00341388	NA	274.058	490.082	9242.88	0	8186.64	9977.67	9564.34	0	0	0
163	0.00347338	NA	613.272	52.2455	2224.57	0	2306.65	1967.24	2399.83	0	0	0
164	0.00348728	NA	342.273	51.723	0	5047.95	0	0	0	4531.45	5045.61	5566.79
165	0.00353959	NA	456.173	57.931	0	1437.42	0	0	0	1548.8	1494.66	1268.8
166	0.00356474	-3.57019	567.052	431.341	85706.3	24006.1	97825.8	79165	80128.1	21740.5	20809.4	29468.3
167	0.00356816	NA	928.874	443.95	0	3152.49	0	0	0	3474.51	3162.31	2820.65
168	0.00360864	-3.21778	199.006	66.667	17813.2	5535.85	18001.6	16968.7	18469.3	7643.62	3810.63	5153.31
169	0.00363095	NA	492.15	57.8355	0	26069.7	0	0	0	28490	26605.9	23113
170	0.00365149	-1.90694	808.001	532.88	8726.59	4576.23	9622.56	8521.45	8035.76	4308.52	4299.4	5120.76
171	0.00366433	NA	752.87	444.714	1178.62	0	1274.94	1038.82	1222.09	0	0	0
172	0.00370202	-1.3884	473.08	210.785	67281.7	48459.9	63320.5	68802.7	69721.9	47070.9	47877.7	50431.2
173	0.00379702	NA	186.114	410.868	15321.4	0	17165.6	14771.3	14027.2	0	0	0
174	0.00382956	2.1474	277.051	180.272	183010	392997	234088	148360	166583	390272	357619	431100
175	0.00383448	-2.57346	456.084	403.462	3933.3	1528.41	4463.75	3566.53	3769.63	2061.83	1061.42	1461.98
176	0.00386485	-1.75705	588.074	476.69	10752.6	6119.67	10821.9	11541	9894.99	5344.43	5768.89	7245.7
177	0.00389763	-12.075	247.969	501.065	12748.8	1055.8	12698.7	13438.2	12109.6	3167.41	0	0
178	0.00399892	NA	1068.68	424.789	779.362	0	712.208	875.777	750.1	0	0	0
179	0.00405248	-1.34586	475.077	208.543	27331.4	20307.8	27003.1	27483.6	27507.5	19454.2	20065.1	21404
180	0.0040792	NA	175.965	196.339	7030.05	0	6592.81	6566.67	7930.69	0	0	0
181	0.00420241	NA	1085.01	284.574	0	1330.39	0	0	0	1409.82	1157.55	1423.81
182	0.0042037	-2.10542	607.078	423.172	1.12356e+06	533649	1.24962e+06	992309	1.12874e+06	521881	450020	629047
183	0.00424926	3.00716	132.03	436.263	734140	2.20768e+06	1.11006e+06	545366	546993	2.15777e+06	2.5017e+06	1.96355e+06
184	0.00428007	NA	525.058	414.474	0	1572.87	0	0	0	1366.88	1663.75	1687.98
185	0.00428635	-3.04771	565.048	431.465	2.78742e+06	914594	3.20232e+06	2.56448e+06	2.59545e+06	829837	793131	1.12081e+06
186	0.00431253	-2.20961	182.97	403.966	6530.44	2955.47	6154.19	6604.87	6832.26	2879.64	2307.38	3679.4
187	0.00433353	NA	402.052	587.98	1758.56	0	1988.89	1617.32	1669.47	0	0	0
188	0.00433366	NA	845.08	201.575	489.169	0	527.212	424.917	515.38	0	0	0
189	0.00434011	NA	957.618	268.997	0	1330.44	0	0	0	1362.17	1464.38	1164.77
190	0.00439658	2.24399	810.09	626.878	2654.12	5955.82	2671.04	2661.2	2630.13	6193.15	5511.94	6162.38
191	0.0044824	-1.48161	277.145	58.8745	10288.7	6944.26	10538.9	10645.6	9681.53	6790.18	6908.49	7134.11
192	0.00448826	NA	222.991	404.147	1296.73	0	1161.76	1268.66	1459.78	0	0	0
193	0.00451286	-5.02256	192.05	112.586	25719.2	5120.74	27798.5	22608	26751.1	7630.84	0	7731.37
194	0.00453736	NA	187.02	103.024	11553.4	0	13111.6	10866.5	10682.1	0	0	0
195	0.00454275	NA	351.288	55.38	0	5300.38	0	0	0	5560.25	4591.78	5749.11
196	0.00455042	-7.74035	620.327	78.138	3113.2	402.204	2610.64	3752	2976.95	679.166	0	527.445
197	0.00457756	-18.501	634.342	77.198	2896.51	156.56	2459.47	3500.33	2729.73	0	0	469.68
198	0.00463278	-8.62425	947.123	404.147	1599.78	185.497	1883.61	1381.97	1533.75	0	0	556.492
199	0.00464367	-3.68534	566.051	431.524	414137	112374	475166	380405	386839	102716	97889	136517
200	0.00467736	-2.33015	229.029	431.834	336297	144324	291347	345528	372017	137630	124020	171324
201	0.00471792	1.27303	743.2	428.41	6825.03	8688.47	6427.18	6845.59	7202.31	8228.03	9021.49	8815.91
202	0.00474262	-1.54473	752.369	444.631	6507.82	4212.92	6871.96	6259.14	6392.37	4233.77	4132.34	4272.64
203	0.00475412	NA	838.986	309.132	0	1597.37	0	0	0	1697.21	1718.26	1376.63
204	0.00481523	NA	426.064	520.105	2080.44	0	1801.42	2287.7	2152.2	0	0	0
205	0.00486787	2.673	385.102	507.685	2101.71	5617.86	1998.73	2146.26	2160.14	5466.97	5233.46	6153.15
206	0.00493766	NA	513.902	223.726	0	19197	0	0	0	17337.7	21831.6	18421.7
207	0.00497347	-1.98577	189.051	155.107	156594	78857.9	176901	144070	148810	70407.2	69095.7	97070.9
208	0.00497374	NA	98.9668	256.498	0	25994.7	0	0	0	28459.6	22395.5	27129.1
209	0.00501358	-1.89417	243.042	504.538	17507.6	9242.86	16128.8	16779.8	19614.1	8308.25	8151.35	11269
210	0.00508328	-3.0064	203.112	97.4935	7585.05	2522.97	7956.24	6821.74	7977.18	2489.63	2462.74	2616.54
211	0.00509158	-1.3117	1020.01	186.139	1384.43	1055.44	1348.18	1345.73	1459.37	1002.82	1020.55	1142.95
212	0.00509971	-2.0472	141.049	432.822	37607.5	18370.2	33057.9	37882.1	41882.6	17231.6	16112.9	21766
213	0.00512294	1.55863	441.098	414.496	7104.02	11072.6	6548.26	7113.09	7650.73	10471.7	10651.1	12094.9
214	0.00517075	-1.45086	643.255	547.851	4926.58	3395.62	4533.78	5013.48	5232.48	3378.93	3104.52	3703.42
215	0.00518349	-8.55275	147.022	403.402	79508.2	9296.21	67396.7	87214.2	83913.8	0	0	27888.6
216	0.00520365	1.79425	499.053	415.14	3860.41	6926.53	4024.83	3726.43	3829.97	6629.55	6648.62	7501.42
217	0.00526874	-8.53997	233.102	155.107	7210.86	844.366	7859.23	7655.97	6117.38	2533.1	0	0
218	0.00531061	1.39907	540.155	543.387	911.638	1275.45	891.809	1005.44	837.668	1250.64	1346.19	1229.52
219	0.0053146	-12.9443	288.089	157.889	6250.09	482.844	7765.23	5365.02	5620.02	0	1448.53	0
220	0.00539377	-1.61988	149.009	437.627	48680.6	30052	50209.1	48023.4	47809.4	32921.9	26260.9	30973.4
221	0.00547573	NA	312.027	172.143	0	2414	0	0	0	2682.37	2073.65	2485.97
222	0.00548623	-2.29439	684.05	423.543	9316.45	4060.53	10341.3	7971.63	9636.46	3786.94	3455.3	4939.35
223	0.00549475	-2.01913	228.958	500.509	23916.6	11845	26016.4	23598.3	22135.2	11304.4	12424.3	11806.3
224	0.00558092	1.32718	184.073	166.724	3248.19	4310.94	3161.58	3056.88	3526.11	4529.09	4068.24	4335.49
225	0.0057133	-1.55005	398.955	644.106	127052	81966.2	137054	115886	128215	88692.4	74811.6	82394.5
226	0.00572743	NA	456.075	500.693	3551.61	0	3256.61	3307.51	4090.7	0	0	0
227	0.00576555	NA	155.119	151.034	1960.15	0	2258.91	1820.35	1801.18	0	0	0
228	0.0057989	-2.0163	606.075	423.21	6.23716e+06	3.09337e+06	6.97001e+06	5.5029e+06	6.23856e+06	3.0946e+06	2.63792e+06	3.5476e+06
229	0.0059148	NA	1026.25	50.383	0	494.803	0	0	0	418.518	537.265	528.627
230	0.00594327	NA	902.614	429.766	851.136	0	970.043	742.403	840.961	0	0	0
231	0.00609626	NA	342.96	403.906	1805.07	0	2076.62	1599.77	1738.83	0	0	0
232	0.00612067	2.28739	483.077	416.354	3596.64	8226.92	4884.22	2804.33	3101.37	9112.32	7167.03	8401.42
233	0.00617704	15.894	311.109	363.397	4871.37	77425.4	14614.1	0	0	78911.1	92805.3	60559.7
234	0.00620041	-3.0245	432.1	403.532	95998.5	31740.3	82385.7	103313	102297	31002.8	28126.3	36092
235	0.00623013	1.67534	554.287	71.294	5910.48	9902.06	5369.54	6638.03	5723.87	10994.7	9583.95	9127.55
236	0.00624621	NA	1376.49	266.879	1130.07	0	981.088	1291.22	1117.89	0	0	0
237	0.00626178	-1.98294	528.013	403.966	5582.54	2815.28	5600.6	5517.8	5629.22	2690.23	2486.31	3269.31
238	0.00627803	NA	875.157	477.3	792.586	0	689.971	907.505	780.283	0	0	0
239	0.00631781	NA	621.33	78.366	1065.2	0	906.688	1198	1090.9	0	0	0
240	0.00643078	-20.6592	398.986	239.542	11934.7	577.693	13466.2	12037	10300.9	575.057	581.993	576.03
241	0.00643649	NA	341.127	178.43	2007.43	0	1892.17	1803.12	2326.98	0	0	0
242	0.00645467	NA	256.155	100.853	2567.19	0	2187.35	2900.83	2613.39	0	0	0
243	0.00650046	-1.87418	713.106	501.784	11070	5906.57	12300.6	10384.5	10524.8	7391.85	5240.36	5087.51
244	0.00650349	NA	601.105	403.532	1155.4	0	1341.51	1044.3	1080.4	0	0	0
245	0.0065187	NA	696.115	80.106	0	3164.54	0	0	0	3637.88	2755.44	3100.29
246	0.0065452	-1.92974	574.072	504.452	3019.19	1564.56	3337.7	2678.32	3041.55	1381.72	1590.06	1721.91
247	0.00655561	NA	359.049	500.195	1814.52	0	1642.03	2108.32	1693.21	0	0	0
248	0.00661721	-3.12259	202.108	97.1605	87046	27876.3	96015.4	77559.9	87562.8	26732.2	27108.4	29788.1
249	0.0066888	NA	220.942	445.15	2035.63	0	2366.43	1914.05	1826.4	0	0	0
250	0.00669089	NA	155.912	121.267	0	8717.96	0	0	0	9467.51	7285.04	9401.33
251	0.00669908	2.59637	134.895	159.657	203251	527714	117181	251091	241480	618004	493290	471848
252	0.00672792	NA	112.999	153.087	2114.63	0	1864.2	2449.94	2029.76	0	0	0
253	0.00678481	-1.81184	498.086	220.843	7638.15	4215.68	8412.93	6853.48	7648.03	4079.74	3905.04	4662.27
254	0.00684482	-4.64924	258.02	243.14	5861.38	1260.72	5116.44	6291.92	6175.8	0	1689.82	2092.33
255	0.00686746	NA	187.008	56.32	1731.18	0	1653.08	2010.67	1529.79	0	0	0
256	0.00690499	1.91783	394.146	405.503	3497.49	6707.6	2924.97	3131.96	4435.54	7112.95	5967.08	7042.77
257	0.00692298	NA	265.041	188.118	1791.03	0	1772.31	1541.44	2059.35	0	0	0
258	0.00692612	-7.90013	301.196	387.098	1667.06	211.017	2025.84	1575.87	1399.49	0	0	633.052
259	0.00696253	NA	446.011	538.216	0	9437.14	0	0	0	10943.4	9106.18	8261.85
260	0.00696771	NA	456.944	151.034	9269.31	0	10824.7	8516.28	8466.99	0	0	0
261	0.00702431	NA	1240.2	422.3	920.301	0	1073.86	862.3	824.745	0	0	0
262	0.00702453	-1.65776	340.124	178.172	15355.8	9263.01	14550.9	14825.2	16691.4	9191.59	7738.15	10859.3
263	0.00705569	1.06424	825.062	627.432	15672.2	16679	15698	15727.4	15591.3	16899.3	16511.4	16626.2
264	0.00707343	NA	158.952	122.932	3454.31	0	4009.16	3335.09	3018.69	0	0	0
265	0.00707709	-1.91076	111.02	115.412	35866.6	18770.9	40120.3	34743	32736.6	20383.7	16840.6	19088.4
266	0.00714809	-8.58143	443.3	59.578	2889.34	336.697	2640.36	2826.12	3201.54	0	0	1010.09
267	0.00716535	-1.9642	211.001	220.798	135877	69176.6	151805	123618	132207	71281.3	62119.6	74128.9
268	0.00729281	NA	433.13	572.118	1835.22	0	1567.57	1824.92	2113.18	0	0	0
269	0.00732488	NA	330.199	112.337	3590.12	0	3518.91	4157.3	3094.16	0	0	0
270	0.00736601	-2.23914	171.006	452.92	61384.6	27414.3	54454.6	59117.4	70581.7	21184.3	24269.6	36789
271	0.00742893	-2.82387	248.013	113.162	10849.4	3842.04	12051.5	9869.94	10626.8	4009.29	3762.73	3754.11
272	0.00743467	-2.09492	230.033	431.584	25943.5	12384	22130.2	27033.4	28666.9	12216.4	10415.7	14519.9
273	0.00746353	-1.99101	344.146	247.501	14413.7	7239.4	14800.3	13901.3	14539.5	6765.69	6134.6	8817.92
274	0.0075048	1.4104	455.113	428.543	49501	69816	55345.5	46171.4	46986.1	66580.1	72518	70349.9
275	0.00755148	NA	598.852	458.018	838.332	0	752.846	778.007	984.142	0	0	0
276	0.00756475	NA	131.071	105.68	4173.32	0	4901.72	3765.9	3852.35	0	0	0
277	0.0075836	1.27279	742.198	428.317	20920.8	26627.9	19671.2	21304.5	21786.8	24935.4	27775.4	27172.8
278	0.00764884	-2.98092	145.014	404.021	1.14867e+07	3.85342e+06	9.28349e+06	1.26634e+07	1.25133e+07	2.76049e+06	3.81786e+06	4.98189e+06
279	0.00766032	1.96531	275.054	180.546	771737	1.5167e+06	879101	545455	890655	1518008	1.36638e+06	1.66571e+06
280	0.00768487	-2.4082	275.088	516.067	55495.3	23044.3	54306.4	64547.8	47631.8	26226.6	26889.3	16017
281	0.00769518	-2.77684	229.992	403.794	8483.01	3054.91	8587.72	8394.53	8466.78	2675.54	2447.43	4041.76
282	0.00770993	2.148	526.256	72.27	3553.06	7631.98	3847.31	2720.92	4090.94	8618.27	7776.92	6500.73
283	0.00776023	NA	236.06	192.41	2937.91	0	3441.01	2570.29	2802.43	0	0	0
284	0.00777337	-3.16318	102.028	404.16	121957	38555.2	98973.6	135787	131110	28734.3	37628.8	49302.5
285	0.00788162	-1.6433	1079.11	532.563	2918.4	1775.95	3172.93	2997.32	2584.96	1681.82	1626.39	2019.62
286	0.00797447	NA	909.064	77.182	1206.83	0	1300.58	1329.28	990.627	0	0	0
287	0.00798456	NA	696.496	60.909	0	867.846	0	0	0	714.216	921.046	968.276
288	0.00800976	1.70687	185.022	121.871	13414.1	22896.1	15817.3	12411.6	12013.3	23847.5	22659.9	22180.9
289	0.0080323	NA	205.025	37.075	10041.5	0	9987.81	11635.9	8500.81	0	0	0
290	0.00805522	1.20608	747.905	566.502	12840.9	15487.2	12447	13517.6	12558.2	15656.6	14716.7	16088.1
291	0.00807421	-1.62673	1009.39	548.99	1665.51	1023.84	1730.31	1536.25	1729.97	1107.46	829.208	1134.85
292	0.00814588	NA	164.84	121.133	32950.6	0	38850.1	30871.3	29130.5	0	0	0
293	0.00820631	NA	458.319	59.015	1408.65	0	1202.6	1644.4	1378.96	0	0	0
294	0.00829334	-7.75041	461.166	413.943	3182.36	410.605	2402.49	3685.39	3459.2	0	0	1231.81
295	0.00837305	-1.71218	412.095	217.617	6002.64	3505.85	6527.02	5244.32	6236.58	3992.46	2919.37	3605.71
296	0.0083945	-1.68971	181.071	169.167	172655	102180	186504	152849	178612	101599	93155	111786
297	0.00846972	14.2558	191.02	488.646	261629	3.72973e+06	0	229016	555871	2.89247e+06	3.95493e+06	4.3418e+06
298	0.00849367	1.86494	642.12	428.024	1448.51	2701.39	1167.65	1791.93	1385.96	2612	2899.37	2592.78
299	0.00851963	NA	614.396	70.777	1709.67	0	1423.95	1972.72	1732.35	0	0	0
300	0.00853532	NA	474.1	72.074	1269.87	0	1499.66	1107.82	1202.12	0	0	0
301	0.00857798	-2.56456	297.153	53.8975	384778	150037	333569	378611	442156	144858	89840.6	215412
302	0.00862516	-3.05566	101.025	403.712	4.05758e+06	1.32789e+06	3.2562e+06	4.47778e+06	4.43875e+06	960481	1.30961e+06	1.71358e+06
303	0.0086808	NA	621.979	77.142	1659.73	0	1798.81	1831.4	1348.99	0	0	0
304	0.00873553	1.26113	351.326	52.322	1076.74	1357.91	1034.78	1042.72	1152.73	1330.07	1387.72	1355.93
305	0.00881716	1.18389	533.987	562.037	240482	284705	249812	231351	240284	295719	286703	271693
306	0.00882274	-1.86003	303.012	457.274	36474.5	19609.6	32881.7	35275.6	41266.3	17379.3	16842.2	24607.4
307	0.00885579	NA	143.976	416.147	0	1922.69	0	0	0	1632.93	2258.78	1876.36
308	0.00886177	-1.58161	801.357	444.719	4395.44	2779.1	4779.36	4229.63	4177.34	2761.73	2684.58	2890.99
309	0.00887719	-1.59937	829.982	533.309	2629.58	1644.14	2579.97	2440.41	2868.37	1341.29	1731.23	1859.91
310	0.00892132	-1.90596	384.318	56.9935	4980.68	2613.21	4505.92	5266.62	5169.51	3273.97	1994.32	2571.35
311	0.00898468	NA	958.207	554.448	1886.34	0	2246.34	1701.79	1710.9	0	0	0
312	0.00905382	NA	622.841	268.164	950.908	0	805.536	928.472	1118.71	0	0	0
313	0.00913308	-3.03901	220.064	103.273	20913.5	6881.68	23387.8	18617.8	20734.9	6886.94	6672.2	7085.91
314	0.00915467	NA	769.525	66.69	901.108	0	765.422	1062.77	875.128	0	0	0
315	0.0091684	-11.8836	313.018	403.462	54166.8	4558.1	43172	59967.4	59361.1	3052.77	3512.17	7109.38
316	0.00917764	-1.92211	528.062	533.488	8707.83	4530.34	7483.51	9124.54	9515.44	3904.2	4655.19	5031.64
317	0.00920858	-1.56213	347.058	427.166	5689.67	3642.26	5965.97	5072.15	6030.89	3543.08	3171.1	4212.59
318	0.00923029	1.40489	553.275	71.281	1374.84	1931.5	1253.65	1549.25	1321.64	2069.93	1859.21	1865.36
319	0.00924884	2.08368	323.091	401.92	2897.75	6037.98	3786.58	2499.58	2407.08	6948.15	5265.19	5900.6
320	0.00928448	-1.31226	297.001	532.386	28912.8	22032.9	26766.6	30136.5	29835.5	23943.8	21419.4	20735.5
321	0.00930078	-2.47801	298.156	53.8975	53716	21677.1	46713.9	51582.4	62851.8	20898.5	13681.2	30451.7
322	0.00934499	NA	941.011	77.383	896.848	0	1006.92	959.215	724.412	0	0	0
323	0.00938292	-2.19638	664.115	407.493	3257.15	1482.97	3312.35	2824.06	3635.04	1611.81	1304.19	1532.9
324	0.00938637	NA	430.855	458.196	10175.8	0	12110.2	9597.17	8820.07	0	0	0
325	0.00940037	-1.62219	116.072	191.109	245244	151181	220847	246005	268880	144556	143774	165211
326	0.00942255	NA	1043.22	218.747	666.83	0	753.89	539.247	707.354	0	0	0
327	0.00945119	-4.31084	568.057	431.286	9002.71	2088.39	10362.1	8300.12	8345.86	0	2580.06	3685.1
328	0.00951922	-1.51031	396.535	538.282	5031.91	3331.71	4631.68	5495.27	4968.77	2868.52	3348.33	3778.28
329	0.00953148	NA	849.876	462.646	4071.47	0	3313.47	4226.99	4673.96	0	0	0
330	0.0095362	NA	364.02	113.477	2343.52	0	2601.66	1883.66	2545.23	0	0	0
331	0.00955608	NA	694.427	68.57	0	783.597	0	0	0	636.993	898.601	815.198
332	0.00963819	-2.22488	149.036	442.241	8280.67	3721.86	7192.16	8291.66	9358.19	3618.39	3336.06	4211.13
333	0.00967267	NA	621.035	485.264	1361.26	0	1579.97	1388.59	1115.21	0	0	0
334	0.00967411	-1.33117	135.019	451.693	151261	113630	160370	141941	151471	114193	102973	123723
335	0.00986192	NA	348.869	76.992	2024.39	0	2301.07	2142.27	1629.83	0	0	0
336	0.00986425	-1.4667	235.145	102.913	4356.16	2970.04	4570.68	3977.53	4520.27	2934.61	2599.76	3375.75
337	0.0099077	NA	1092.99	77.142	808.311	0	838.376	931.244	655.312	0	0	0
338	0.00995211	NA	616.069	404.382	3029.27	0	2455.85	3493.49	3138.48	0	0	0
339	0.0099529	-2.55033	269.087	176.734	66003	25880.1	58310.6	71892.1	67806.3	37521.4	24860.8	15258.3
340	0.0100055	-8.24453	821.883	77.0925	1849.26	224.301	2124.1	2102.88	1320.79	0	0	672.904
341	0.0100144	-1.79737	363.14	170.65	4315.39	2400.95	4679.22	4445.19	3821.76	2389.13	1863.95	2949.78
342	0.0102382	NA	737.906	77.086	729.294	0	776.58	827.772	583.53	0	0	0
343	0.0102919	-4.03602	720.186	403.656	5309.13	1315.44	4150.08	5856.66	5920.64	1506.84	1635.93	803.543
344	0.0103157	-7.0814	448.138	203.262	1661.88	234.682	1818.45	1351.38	1815.8	0	704.046	0
345	0.010331	1.23627	731.93	566.267	15493	19153.6	15122.6	15875.4	15480.9	19190.6	18236.4	20033.6
346	0.0103424	-1.79452	323.029	423.276	55454.2	30902	57445.5	51675.7	57241.3	27661.9	26675.5	38368.6
347	0.010343	-3.00832	103.03	403.712	17004.4	5652.48	13630.9	18292.3	19090.2	4350.69	5434.66	7172.1
348	0.0103753	-7.01495	596.258	52.0795	2502.31	356.712	2019.09	2981.91	2505.94	0	0	1070.13
349	0.0103867	NA	670.069	504.118	927.646	0	737.363	1031.83	1013.75	0	0	0
350	0.0104268	-8.01749	457.316	58.919	4573.99	570.502	4095.86	4784.64	4841.48	0	0	1711.51
351	0.0104378	NA	940.011	77.391	711.659	0	843.531	701.114	590.333	0	0	0
352	0.0105068	2.10596	390.012	391.08	2154.85	4538.04	2645.41	1737.11	2082.04	4560.82	3842.82	5210.47
353	0.0105831	NA	261.95	78.001	0	1282.46	0	0	0	1548.27	1141.36	1157.75
354	0.0106003	-10.5309	660.039	403.275	2310.04	219.358	2985.92	2087.24	1856.95	0	0	658.074
355	0.0107444	-1.50376	470.957	644.48	4514.13	3001.9	4935.42	4067.71	4539.26	3382.78	2640.98	2981.94
356	0.0107702	-1.31911	134.018	451.693	760030	576169	811238	708971	759882	573761	528815	625932
357	0.0107991	-3.25432	146.018	404.146	573884	176345	450801	639402	631450	124491	172528	232017
358	0.0108199	-2.2185	206.031	508.671	81781.6	36863.4	73660.1	74844.6	96840	28985	34997.5	46607.9
359	0.0108269	1.29156	353.037	426.623	26185.7	33820.3	28581.6	24294.5	25680.9	36022.7	32671.4	32766.7
360	0.0108665	NA	1222.58	268.129	836.282	0	1006.44	789.41	712.993	0	0	0
361	0.0108676	4.11453	294.082	494.472	3345.54	13765.3	0	5492.23	4544.38	11383.5	16722.6	13189.8
362	0.0108809	-1.65619	278.056	201.137	21202.5	12802	19524.4	20244.1	23839.1	12271.5	10847.3	15287.1
363	0.010916	NA	439.969	194.2	0	38928.9	0	0	0	45212.5	40352	31222
364	0.0109986	-13.4385	741.031	237.143	16589.6	1234.48	13266.4	19327.4	17175	1708.63	1398.1	596.706
365	0.0110061	NA	545.271	72.642	729.868	0	598.595	865.926	725.082	0	0	0
366	0.011083	5.52038	309.28	54.856	2149.46	11865.8	3821.1	0	2627.28	8675.47	14142.3	12779.8
367	0.0111171	NA	689.071	421.177	2614.94	0	2059.04	2880.78	2905	0	0	0
368	0.0111404	-8.75135	290.967	565.522	2690.38	307.425	3488.82	2412.22	2170.1	922.274	0	0
369	0.0112152	7.95439	244.027	500.12	7779.96	61884.8	0	0	23339.9	49812	56164.9	79677.5
370	0.0112382	1.92506	384.104	374.225	4333.01	8341.31	5131.46	3550.5	4317.08	8799.61	7005.11	9219.22
371	0.0112825	-1.38686	416.052	280.288	30124.2	21721.2	32272.7	27729.7	30370	22792	20524.5	21847
372	0.0113174	NA	446.976	499.696	0	2350.24	0	0	0	2846.37	2023.65	2180.71
373	0.0113246	NA	564.08	404.133	866.874	0	1051.34	795.857	753.426	0	0	0
374	0.011358	2.5245	338.07	422.93	3103.72	7835.34	3704.09	3641.73	1965.35	9246.76	7811.7	6447.57
375	0.0114017	1.41718	343.991	427.553	5383.61	7629.56	6073.91	4783.82	5293.11	8057.16	7553.27	7278.25
376	0.0114632	NA	347.038	498.231	2605.96	0	3120.74	2545.75	2151.41	0	0	0
377	0.0115294	NA	1137.48	289.963	1242.69	0	1507.32	1153.19	1067.57	0	0	0
378	0.0115453	NA	241.967	164.239	0	1048.84	0	0	0	829.732	1210.98	1105.81
379	0.0115602	NA	1039.12	532.08	1442.38	0	1650.78	1540.3	1136.07	0	0	0
380	0.0115744	-1.54398	117.075	191.109	10035.8	6499.95	9104.29	10134.4	10868.6	6493.83	6155.24	6850.79
381	0.011599	-1.60214	125.001	155.017	46921.3	29286.5	47184.1	46434.9	47144.8	25482.4	30161.3	32216
382	0.011622	-32.4079	314.021	403.153	5224.38	161.207	3959.24	5709.57	6004.34	0	0	483.621
383	0.0116268	-4.06828	637.953	77.134	2674	657.279	3057.9	2873.23	2090.86	0	828.251	1143.59
384	0.0116298	-1.45771	423.021	561.623	13889	9527.94	14925.7	13246.6	13494.7	9004.43	8572.63	11006.8
385	0.011666	1.20941	380.254	54.9365	14663.5	17734.3	14459.6	14362.2	15168.8	18065.1	18372.8	16764.9
386	0.011744	-2.06058	151.026	97.029	67152.6	32589.2	58696.3	78646.4	64114.9	28917.1	28045.4	40804.9
387	0.0118062	-2.76632	191.064	112.732	64321	23251.5	73708.2	56760.9	62493.8	24326.3	21234.7	24193.4
388	0.0118451	-4.50092	275.089	205.875	31100.2	6909.73	24171.4	32881.7	36247.5	6528.74	14200.4	0
389	0.0118549	-1.59488	346.056	427.123	51507	32295.2	55423.7	47668.7	51428.7	31289.4	27126.8	38469.3
390	0.0118706	NA	250.038	234.407	2852.54	0	2264.15	3334.78	2958.7	0	0	0
391	0.0119107	NA	626.164	51.863	722.024	0	597.197	869.758	699.117	0	0	0
392	0.0120533	NA	604.37	50.612	0	743.525	0	0	0	726.882	609.897	893.797
393	0.0121056	7.09415	600.316	92.019	294.757	2091.05	0	884.272	0	1779.24	2227.67	2266.24
394	0.0121449	-1.57233	148.044	165.469	104619	66537.6	92088.8	107178	114591	61927.7	62159.3	75525.9
395	0.0121711	-1.48853	498.055	280.182	19307.9	12971.1	21194.9	17436.5	19292.4	14850.4	11828.7	12234.2
396	0.012204	NA	1048.59	266.791	0	1317.41	0	0	0	1584.84	1288.99	1078.41
397	0.012226	NA	382.099	390.831	0	2775.43	0	0	0	3320.1	2247.56	2758.63
398	0.0122557	NA	182.95	72.021	893.656	0	767.037	1090.71	823.221	0	0	0
399	0.012322	-1.24248	732.93	186.254	2029.86	1633.71	2152.47	2007.98	1929.14	1506.39	1705.96	1688.78
400	0.0123305	NA	785.171	221.484	1296.13	0	1552.91	1285.47	1050.01	0	0	0
401	0.0123581	-6.69331	908.067	77.252	1195.86	178.665	1334.09	1319.2	934.291	0	0	535.995
402	0.0123809	2.06257	172.958	410.278	101357	209057	135381	82757.3	85933.3	224470	204527	198172
403	0.0123895	NA	1018.16	432.753	1565.6	0	1505.43	1895.86	1295.49	0	0	0
404	0.0124637	NA	519.168	58.576	0	1392.75	0	0	0	1585.37	1511.1	1081.77
405	0.0124935	NA	79.963	444.471	1683.32	0	2059.54	1449.7	1540.72	0	0	0
406	0.0125168	NA	268.994	404.88	2885.41	0	2249.94	3328.59	3077.7	0	0	0
407	0.0125353	NA	1444.43	270.243	1033.03	0	1256.58	979.71	862.798	0	0	0
408	0.0126776	NA	103.004	38.07	12678.3	0	13685.7	14513.6	9835.74	0	0	0
409	0.0126865	-7.8851	166.064	152.648	27743.8	3518.51	36210.4	22910.6	24110.5	10555.5	0	0
410	0.0127238	8.07461	296.085	117.168	189.253	1528.14	0	0	567.759	1641.65	1514.51	1428.27
411	0.0127258	6.67418	323.197	70.2255	1498.47	10001	0	0	4495.4	8475.6	11897.9	9629.55
412	0.0128331	NA	467.043	565.149	1762.07	0	2164.72	1577.64	1543.85	0	0	0
413	0.012863	-1.61063	440.081	201.043	17770.7	11033.4	19105	15381.1	18826.1	10810.1	9675.43	12614.7
414	0.0128829	NA	413.291	69.559	2470.96	0	2308.12	3022.2	2082.56	0	0	0
415	0.0129246	NA	924.04	77.37	1464.62	0	1661.99	1601.72	1130.14	0	0	0
416	0.0129366	-4.8033	616.981	505.173	1889.24	393.321	2388.07	1753.73	1525.91	371.204	808.758	0
417	0.0129708	-1.54912	826.321	548.428	3280.3	2117.53	3217.13	3326.67	3297.11	2201.76	1827.08	2323.75
418	0.0129933	NA	185.082	97.6355	6865.18	0	6484.14	8384.12	5727.29	0	0	0
419	0.0130075	-2.18425	249.027	509.774	448771	205458	403751	407303	535259	161513	181884	272976
420	0.0130272	-1.51703	968.184	542.318	1939.82	1278.7	1893.07	2161.75	1764.65	1218.23	1467.12	1150.74
421	0.013033	9.38717	680.898	208.353	438.779	4118.89	0	0	1316.34	4129.03	4026.65	4201
422	0.0130425	NA	742.031	161.239	0	16214.1	0	0	0	13384.2	19746.8	15511.2
423	0.0130591	NA	98.025	434.77	4973.95	0	3909.08	5878.02	5134.75	0	0	0
424	0.0130776	NA	513.9	193.5	0	26405.1	0	0	0	21250.5	31806	26158.7
425	0.0131873	-2.92977	231.063	437.627	937690	320056	777295	934806	1.10097e+06	269169	301834	389164
426	0.013247	-19.7936	230.007	182.65	8217.03	415.137	10528.9	7114.25	7007.96	0	0	1245.41
427	0.0132517	3.27842	301.065	421.056	11645.5	38178.7	17604.1	8280.65	9051.62	47494.2	34622.9	32418.9
428	0.0133066	NA	375.033	634.215	2599.13	0	2212.88	2388.2	3196.32	0	0	0
429	0.0134497	-6.63542	269.084	56.087	3303.01	497.785	2889.66	3108.42	3910.96	0	0	1493.36
430	0.0135098	-3.19266	190.055	113.213	988663	309667	1.13529e+06	849878	980816	326302	292940	309761
431	0.0135186	-1.42222	730.047	280.343	6822.54	4797.11	7142.05	6450.25	6875.33	5501.01	4490.86	4399.46
432	0.0135198	-37.9444	793.029	532.88	3004.93	79.1929	3755.84	2528.94	2730.01	0	0	237.579
433	0.0136164	NA	576.972	273.355	44716.5	0	34225.2	50872.8	49051.5	0	0	0
434	0.0136971	-1.98647	115.051	253.228	28344.9	14269	25746.8	25937.8	33350.1	11602	14302.7	16902.2
435	0.0137776	-1.49877	640.142	419.202	30853.6	20585.9	30313.8	28171	34076	19630.7	18170.2	23956.9
436	0.0138017	1.64181	530.286	71.463	2251.1	3695.88	2089.18	2629.7	2034.43	4154.99	3687.4	3245.27
437	0.0139051	-1.35164	76.0122	201.006	2392.62	1770.16	2187.47	2534.81	2455.57	1810.86	1666.77	1832.85
438	0.0139581	-3.43524	226.083	244.859	41131	11973.3	32076	44268.1	47048.9	9152.85	11287.8	15479.1
439	0.0140608	NA	444.031	546.732	0	13676.1	0	0	0	14403.6	16080.4	10544.3
440	0.014066	NA	324.944	500.693	7950.13	0	9811.06	7376.26	6663.06	0	0	0
441	0.0140767	1.54082	244.099	171.6	14575.2	22457.7	16112.8	12565	15047.6	22048.4	22487.6	22837.1
442	0.0140846	-1.45317	641.144	419.438	5936.63	4085.3	5957.12	5431.63	6421.14	3817.06	3692.76	4746.09
443	0.0140872	NA	553.236	52.422	2472.33	0	1925.29	2944.45	2547.26	0	0	0
444	0.0141065	-1.12346	218.002	99.356	1735.21	1544.52	1698.01	1709.17	1798.46	1577.61	1478.67	1577.28
445	0.0141096	1.41935	275.054	221.327	189884	269512	171083	188403	210165	280369	240721	287445
446	0.0141161	-8.65927	236.093	92.058	12273.5	1417.38	12808.1	11946.5	12065.9	0	0	4252.14
447	0.0141185	NA	1025.99	77.142	984.58	0	1094.01	1111.42	748.304	0	0	0
448	0.014178	-2.65173	598.253	52.545	7290.26	2749.24	7274.55	7157.59	7438.65	2804.29	1729.11	3714.33
449	0.0142105	-1.39948	1182.23	423.046	2049.12	1464.2	1902.02	2204.06	2041.27	1487.86	1406.14	1498.61
450	0.01422	-4.72297	806.135	520.759	1332.32	282.094	1677.35	1182.08	1137.54	0	626.862	219.42
451	0.0142233	NA	479.138	58.0555	0	1862.99	0	0	0	2310.65	1671	1607.31
452	0.0143352	-1.65393	105.019	199.139	70997.7	42926.7	65298.8	80925.9	66768.3	37614.9	39211.6	51953.7
453	0.0144096	NA	331.015	404.945	4384.69	0	3322.08	4966.57	4865.42	0	0	0
454	0.0144127	-5.9	1095.08	532.705	2136.05	362.043	2063.17	2316.55	2028.44	0	884.251	201.878
455	0.01447	-1.14224	611.137	121.429	24651.3	21581.6	24157.7	24123.3	25672.9	21939.4	21658	21147.5
456	0.014471	-1.24432	206.082	95.942	4164.07	3346.47	4451.97	4040.07	4000.18	3158.49	3606.76	3274.14
457	0.0144875	-6.41732	157.014	411.428	9179.5	1430.43	7138.69	9912.23	10487.6	0	4291.28	0
458	0.0145418	6.88427	252.064	168.66	1184.04	8151.24	3552.12	0	0	8310.9	7095.94	9046.88
459	0.0147263	-14.0224	648.358	76.189	2178.97	155.392	1907.51	2854.51	1774.88	466.177	0	0
460	0.0148681	-2.05854	160.044	509.06	67096	32594	60939.8	60412.7	79935.5	26660.9	29310.5	41810.6
461	0.0148791	-1.34692	116.007	450.817	21788.5	16176.5	23410.5	19862	22092.9	15943	15153.4	17433.1
462	0.0148827	-6.37191	794.026	532.578	1574.08	247.035	1928.35	1407.78	1386.11	0	741.105	0
463	0.0149521	NA	969.181	541.756	871.173	0	894.322	1045.13	674.071	0	0	0
464	0.0149707	1.51062	469.919	156.227	41038.4	61993.7	45982.1	37524	39609.3	67718.4	63674.6	54587.9
465	0.0149952	-1.58372	760.164	210.151	19038.4	12021.3	16621.6	20348.2	20145.4	10973.5	12088.9	13001.7
466	0.0149993	-6.4504	526.05	278.474	2441.11	378.443	2855.45	2660.06	1807.83	0	1135.33	0
467	0.0150023	-4.53788	238.084	97.528	4680.47	1031.42	4754.23	4429.45	4857.74	1521.48	1572.8	0
468	0.0150221	-1.64321	232.094	373.184	15145.3	9216.92	14459.3	16703	14273.7	7788.93	8467.15	11394.7
469	0.0150503	-8.87085	580.264	51.5425	3465.68	390.682	2652.99	4571.84	3172.22	0	0	1172.05
470	0.0150595	-1.95393	230.013	508.625	140898	72110.3	128819	127291	166586	59229.9	66361.8	90739.2
471	0.0151587	NA	181.992	65.106	2202.72	0	2132.16	1766.8	2709.21	0	0	0
472	0.0151616	1.65619	786.137	416.282	1604.13	2656.75	1268.28	1598.46	1945.65	2436.19	2658.96	2875.1
473	0.0152028	-3.14853	185.012	87.074	14170.9	4500.79	15004.2	15024.8	12483.6	4934.06	1379.43	7188.87
474	0.0152168	-6.46147	807.115	77.387	1526.8	236.293	1772.41	1520.16	1287.82	0	708.879	0
475	0.0152838	1.30923	424.035	631.345	11889.5	15566	11784.3	10964.3	12919.7	16595.8	15824.5	14277.8
476	0.0153233	NA	477.139	113.582	1394.26	0	1647.03	1059.21	1476.54	0	0	0
477	0.0153457	1.28794	1076.08	559.548	7956.98	10248.1	8579.04	7330.89	7961	11093.8	9849.35	9801.16
478	0.0155088	-1.73823	180.066	184.524	359885	207040	308421	378592	392641	192145	198834	230142
479	0.0155279	1.91025	370.087	374.363	6131.27	11712.3	7436.74	4934.35	6022.73	12765.7	9609.49	12761.6
480	0.015547	-1.95177	213.984	470.8	3493.79	1790.07	2854.13	3870.96	3756.27	1428.32	1728.66	2213.21
481	0.0155711	-1.3975	75.009	201.565	112030	80164.9	122260	101777	112053	78483.4	72422.1	89589.3
482	0.0156238	-2.46875	311.17	53.54	1.10439e+06	447346	907635	1.07538e+06	1.33014e+06	435304	278333	628402
483	0.0156996	NA	786.126	201.575	651.317	0	799.755	514.367	639.827	0	0	0
484	0.0157074	-3.06217	232.066	437.502	60998.4	19920	49945	60239.1	72811	16595.8	18446.2	24718.1
485	0.0157315	1.97132	642.009	529.515	1363.36	2687.61	1775.9	941.195	1372.98	3006.71	2262.58	2793.52
486	0.0157554	-3.00032	360.015	500.093	22928.3	7641.96	19328.8	23070.5	26385.6	7146.31	8168.89	7610.68
487	0.0157937	-1.75097	695.973	458.202	3266.43	1865.5	3676.14	3062.37	3060.77	1969.84	1792.34	1834.32
488	0.0158948	1.64295	325.238	59.612	10785.6	17720.3	9952.22	9485.03	12919.6	15175.7	19478.4	18506.7
489	0.015912	NA	722.93	77.121	1253.7	0	1416.96	1410.56	933.601	0	0	0
490	0.0159429	NA	342.898	499.449	2218.79	0	2153.85	2739.16	1763.35	0	0	0
491	0.0160351	NA	992.042	77.182	1430.46	0	1631.84	1595.17	1064.37	0	0	0
492	0.0161502	NA	370.039	115.356	0	13085	0	0	0	16277.3	12415.2	10562.6
493	0.0161744	NA	494.129	502.707	2360.94	0	1854.74	2322.5	2905.59	0	0	0
494	0.0162008	NA	245.075	359.245	0	33829.5	0	0	0	39086	37224.4	25177.9
495	0.0162044	-1.5841	413.091	217.731	4253.31	2685	4612.04	3665.11	4482.79	2754.49	2231.18	3069.34
496	0.0162935	1.20361	893.015	561.414	23444.5	28218	23495	22837.2	24001.3	29383.7	28607.2	26663.2
497	0.016333	2.02787	275.054	156.589	392951	796853	471117	319951	387785	921894	807444	661222
498	0.016358	NA	478.134	58.0555	0	7775.91	0	0	0	9744.54	7159.09	6424.1
499	0.016517	NA	390.061	474.692	3436.8	0	2552.6	3761.64	3996.16	0	0	0
500	0.0165905	-26.3966	530.016	403.153	2391.71	90.6067	1848.93	2295.27	3030.93	0	0	271.82
501	0.0165913	-7.1267	599.256	52.558	2409.3	338.067	2171.52	2479.73	2576.66	1014.2	0	0
502	0.0166047	1.74246	599.317	92.549	4439.3	7735.33	4015.19	4397.21	4905.51	6588.54	8213.04	8404.41
503	0.0167218	1.51355	243.103	171.603	3417.95	5173.25	3636.96	2795.89	3820.99	4912.76	5163.29	5443.69
504	0.016809	-1.2579	172.042	210.91	54087.6	42998.2	53341.7	52497.8	56423.2	45808	38922.7	44264.1
505	0.0168121	-2.64552	133.991	78.615	20449.5	7729.86	25170.7	19260.8	16917	8974.76	4028.98	10185.9
506	0.0168334	-3.48647	124.992	71.154	321234	92137.2	283450	387747	292504	96368.4	13373.1	166670
507	0.0168434	-1.94173	850.345	444.631	3088.46	1590.57	3595.65	2824.05	2845.66	1722.99	1392.1	1656.61
508	0.0168983	-1.57069	716.007	210.921	5372.89	3420.71	4704.2	5723.71	5690.75	2828.04	3355.98	4078.1
509	0.0169424	NA	951.115	643.572	3036.88	0	3822.7	2777.41	2510.51	0	0	0
510	0.0169486	-6.25069	531.13	504.608	3326.87	532.24	2464.81	3520.85	3994.93	0	0	1596.72
511	0.0170065	-17.6829	192.033	205.423	126137	7133.26	165049	101859	111502	0	0	21399.8
512	0.0170404	1.27948	514.05	631.221	5449.14	6972.07	6029.07	5262.51	5055.85	7300.98	7041.18	6574.06
513	0.0170531	-19.5311	228.009	182.799	21515.7	1101.61	28065.7	18857.9	17623.7	0	3304.84	0
514	0.0171485	-6.13468	793.281	551.849	746.418	121.672	634.675	682.601	921.978	0	0	365.015
515	0.0171521	1.25165	719.147	49.834	4296.77	5378.03	4160.13	4101.92	4628.25	5028.53	5751.95	5353.61
516	0.0171823	-2.73853	387.152	520.759	6985.5	2550.82	6158.13	8614.78	6183.59	2507.55	3284.9	1860.01
517	0.0172367	-2.20304	186.06	244.609	8214.17	3728.55	6906.13	8918.3	8818.08	2573.05	3169.86	5442.75
518	0.0172474	1.57349	416.053	448.568	2476.64	3896.97	2235.37	2665.28	2529.26	4356.76	3460.72	3873.44
519	0.0172989	-6.63182	166.985	945.25	213610	32209.9	155397	214891	270544	0	0	96629.7
520	0.0173027	-6.1658	204.034	617.181	28522.5	4625.92	26468	23325.7	35773.8	13877.8	0	0
521	0.0173368	1.42737	559.481	52.1555	13615.1	19433.7	14131.8	13089.5	13623.9	17913.6	21138.2	19249.5
522	0.0173375	-2.46338	171.007	431.892	16338.9	6632.72	13259.6	16575.3	19181.7	6058.15	5718.55	8121.46
523	0.0173398	-1.89458	730.572	432.877	3619.51	1910.46	4135.58	3413.4	3309.55	1408.7	1783.19	2539.49
524	0.0173645	-2.76763	301.165	149.79	30552.9	11039.4	27898.8	37593.6	26166.4	14064.7	4065.31	14988.2
525	0.0173848	1.33954	456.116	428.69	9643.96	12918.5	10683.4	9079.65	9168.79	12630.4	13182.1	12943.1
526	0.0173876	2.06662	259.022	500.333	480063	992108	630650	374128	435412	911928	1.19052e+06	873877
527	0.0173973	-1.84748	603.002	433.08	34296.7	18564.1	28157.2	37099.4	37633.5	14645.7	18361.6	22684.9
528	0.017433	-2.59791	233.069	437.613	8580.93	3303.02	8011.21	7682.94	10048.7	3292.48	3122.39	3494.18
529	0.0175071	-3.12085	281.142	55.4805	19665.5	6301.31	14815.2	22354.2	21826.9	6577.58	4172.63	8153.73
530	0.0175387	-1.7979	433.331	58.228	5245.66	2917.66	4905.53	6041.16	4790.28	3249.66	2046.75	3456.57
531	0.0175863	NA	510.103	146.216	0	2614.47	0	0	0	2669.43	3193.72	1980.28
532	0.0175926	-5.03062	60.0174	720.36	356941	70953.7	379812	304394	386618	0	38690.9	174170
533	0.0176066	NA	887.187	404.382	810.839	0	661.462	1023.12	747.937	0	0	0
534	0.0176114	NA	480.132	57.893	0	2501.72	0	0	0	3144.24	2353.64	2007.28
535	0.0176166	48.8632	395.988	239.887	3018.52	147494	9055.55	0	0	153877	179194	109413
536	0.0177269	NA	849.704	266.939	873.599	0	1108.63	772.31	739.861	0	0	0
537	0.0177443	-2.18648	250.031	509.649	182515	83474.5	162157	163936	221453	66097.4	74766.1	109560
538	0.0177767	NA	404.131	644.067	0	2042.31	0	0	0	1935.35	1626.82	2564.77
539	0.0177847	NA	300.189	71.032	0	1491.92	0	0	0	1219.94	1885.83	1369.98
540	0.0177961	NA	227.087	244.96	4297.62	0	3421.75	4074.01	5397.11	0	0	0
541	0.0178272	-1.24115	133.015	451.997	2.00359e+07	1.6143e+07	2.13896e+07	1.87684e+07	1.99496e+07	1.64488e+07	1.49406e+07	1.70396e+07
542	0.0179604	1.98384	693.169	374.351	1208.36	2397.2	1411.9	1039.15	1174.04	2669.01	1960.38	2562.23
543	0.0179627	1.60212	132.031	415.693	4.10127e+06	6.57072e+06	3.19015e+06	4.35357e+06	4.7601e+06	5.82186e+06	6.5965e+06	7.2938e+06
544	0.0179688	-2.14852	126.056	508.78	264896	123292	234280	239915	320494	98977.1	112263	158636
545	0.0180804	-2.30458	525.096	619.625	6713.46	2913.1	7581.78	5293.99	7264.62	2936.89	2261.34	3541.07
546	0.0181008	-1.69338	288.055	170.208	26899.4	15885.1	30656.7	23741.1	26300.4	16468.7	14034	17152.5
547	0.0181032	-1.21407	799.13	37.309	11433.8	9417.81	11960.7	11601.2	10739.7	10079.1	9394.26	8780.06
548	0.0181934	NA	923.039	77.383	4823.27	0	5734.78	5193.43	3541.61	0	0	0
549	0.0181975	-2.20849	204.035	509.713	2.64743e+06	1.19875e+06	2.31659e+06	2.40604e+06	3.21966e+06	915512	1.06049e+06	1.62026e+06
550	0.0183052	NA	535.265	48.751	1246.69	0	1564.44	978.142	1197.48	0	0	0
551	0.0183062	1.38578	502.373	52.643	1795.45	2488.09	2069.8	1669.84	1646.72	2354.32	2662.02	2447.95
552	0.0183382	14.2768	527.878	193.291	1683.23	24031.1	0	0	5049.69	31489.4	22750.7	17853.3
553	0.018363	-2.10307	530.282	547.052	2887.31	1372.91	3466.43	2590.11	2605.4	1347.26	1117.6	1653.85
554	0.0183795	-1.79083	287.052	170.154	301739	168491	346663	263397	295156	172367	147963	185144
555	0.0184086	3.91767	319.042	512.049	113393	444236	0	179443	160736	571700	379875	381133
556	0.0184188	-1.36245	601.361	55.845	2436.55	1788.37	2187.51	2567.6	2554.55	1818.49	1658.6	1888.01
557	0.0184256	-5.04648	310.099	180.962	5073.62	1005.38	4939.45	4968.15	5313.25	918.111	0	2098.02
558	0.018427	NA	478.027	390.887	0	1274.66	0	0	0	1145.26	1056.86	1621.85
559	0.0184747	-1.59192	498.066	641.618	3776.58	2372.35	3631.01	3916.65	3782.08	2236.4	2046.69	2833.95
560	0.018494	NA	731.572	431.784	958.242	0	1219.55	861.972	793.203	0	0	0
561	0.0185243	-1.609	216.099	382.231	9233.5	5738.64	9537.15	8877.07	9286.29	5942.82	4643.24	6629.86
562	0.0185305	-4.46452	331.175	153.275	16758.1	3753.63	15478.6	21390.5	13405.4	3032.13	0	8228.75
563	0.018557	1.58745	580.147	543.03	1304.65	2071.07	1082.45	1555.41	1276.1	1966.35	2357.39	1889.46
564	0.0186011	NA	1027.19	77.496	582.138	0	736.915	543.286	466.214	0	0	0
565	0.0186157	1.35062	516.425	51.8795	2137.09	2886.41	1991.2	2104.98	2315.1	2600.09	3099.87	2959.28
566	0.0186438	1.48378	376.101	399.099	4027.33	5975.67	3594.77	4419.29	4067.93	6580.52	6087.61	5258.87
567	0.0186455	NA	1032.64	267.774	744.697	0	811.7	880.144	542.247	0	0	0
568	0.0186529	-1.28035	362.982	286.078	9578.05	7480.81	10120	9713.74	8900.38	6675.56	7993.47	7773.4
569	0.0186572	-3.7361	510.146	504.342	6870.83	1839.04	5169.21	7315.5	8127.78	2244.8	0	3272.32
570	0.0186692	NA	462.3	67.327	0	1792.46	0	0	0	1315.89	1909.2	2152.3
571	0.0186846	-1.51235	812.049	280.343	2766.7	1829.4	2940.16	2649.06	2710.87	2172.01	1735.95	1580.25
572	0.0187025	NA	275.031	113.456	7781.23	0	9930.49	6532.15	6881.06	0	0	0
573	0.0187385	-2.16112	248.024	510.735	5.83451e+06	2.69976e+06	5.16867e+06	5.24745e+06	7.08741e+06	2.15179e+06	2.42318e+06	3.52431e+06
574	0.0188221	-1.33444	857.862	459.518	33929.6	25426	35278	33598.6	32912.1	26931.2	27045.8	22300.9
575	0.0188434	NA	621.846	267.631	791.953	0	987.337	605.649	782.874	0	0	0
576	0.018929	NA	745.025	156.387	0	30907.5	0	0	0	22279.8	35228.6	35214
577	0.0189651	-1.67309	368.966	210.4	11004.1	6577.13	9343.4	11365.1	12303.9	5719.24	6519.25	7492.9
578	0.018983	-5.97086	59.014	513.415	1.85239e+07	3.10238e+06	1.82865e+07	1.32884e+07	2.39968e+07	7.17824e+06	903327	1.22558e+06
579	0.019041	-1.91875	447.134	203.059	10347	5392.57	10482	9398.46	11160.5	4516.54	4352.28	7308.9
580	0.0190663	-2.08305	170.046	509.123	82094.9	39410.8	73196.3	73938.7	99149.7	32098.5	36275.7	49858.3
581	0.0190699	-1.52375	396.034	538.17	19160.3	12574.4	17011.5	21523.5	18945.9	11367.9	12311	14044.5
582	0.0191059	-4.00062	552.233	52.234	8955.19	2238.45	6677.47	11053.8	9134.27	2273.14	1165.35	3276.86
583	0.0191667	-1.38194	493.165	571.992	1719.08	1243.96	1594.27	1768.81	1794.16	1052.8	1341.54	1337.55
584	0.0191757	-1.42127	136.034	200.325	430339	302784	471811	385820	433384	295816	268189	344347
585	0.0191769	1.44292	261.055	152.938	21866.6	31551.6	19277.5	23607.5	22714.8	27915.8	32133.8	34605.3
586	0.019182	1.76571	462.097	417.212	1183.5	2089.72	1518.77	1096.62	935.121	2122.26	1921.83	2225.06
587	0.0191839	NA	927.958	532.578	748.24	0	925.637	757.369	561.713	0	0	0
588	0.0192142	-2.58407	312.172	53.5725	167600	64858.9	132911	165211	204678	62238.4	41431.5	90906.8
589	0.0192729	-1.75412	1139.21	432.707	4727.33	2694.98	3919.24	5080.04	5182.7	2340.67	2581.08	3163.19
590	0.0193864	-2.24635	619.98	77.231	9938.2	4424.16	10938.9	11161.2	7714.52	5997.98	3063.93	4210.58
591	0.0193939	-2.247	221.033	244.078	10877.1	4840.73	8603.73	12371	11656.6	3102.4	4548.87	6870.91
592	0.0195554	-4.01145	323.106	52.449	5336.1	1330.22	3867.53	6502.76	5638.02	1515.71	0	2474.94
593	0.0195574	NA	863.87	464.247	0	18208.3	0	0	0	21664.4	19808.9	13151.6
594	0.0195782	-2.31589	203.067	240.812	452880	195554	453902	504206	400532	106067	196879	283715
595	0.0196443	NA	464.059	153.793	1370.19	0	1187.12	1759.81	1163.65	0	0	0
596	0.019743	NA	351.165	169.54	1843.45	0	2159.93	1321.5	2048.92	0	0	0
597	0.0197852	-1.54313	71.0142	471.183	68882.8	44638.3	61786.6	69695.9	75165.9	37156.8	42869	53889.1
598	0.0198586	NA	267.148	223.364	0	6026.77	0	0	0	4626.97	5854.59	7598.76
599	0.0198605	-1.21662	98.9566	457.803	158654	130406	153148	169220	153594	123296	127028	140893
600	0.0199042	NA	568.335	544.161	588.338	0	473.955	752.722	538.336	0	0	0
601	0.019927	-2.32353	305.027	453.099	5435.48	2339.32	4478.07	5327.71	6500.67	1639.47	1886.26	3492.25
602	0.0199391	1.83622	290.071	549.991	2659.15	4882.8	1902.07	3076.29	2999.1	4100.09	5641.12	4907.19
603	0.0199741	-3.09869	206.066	229.517	13298.6	4291.68	9819.68	14793.1	15283	2657.26	4578.09	5639.68
604	0.0200531	-1.41036	307.956	78.2405	3416.4	2422.36	3778.68	3354.27	3116.25	2669.85	2071.05	2526.17
605	0.0201133	-2.44156	270.091	176.543	6728.64	2755.88	8203.12	6441.72	5541.08	3574.16	2274.22	2419.25
606	0.0201328	NA	229.012	481.806	44550.2	0	32148.1	47881.7	53620.9	0	0	0
607	0.0201517	-5.97464	271.051	154.021	631804	105748	775311	689191	430910	103866	12821.2	200556
608	0.0201846	9.26355	196.895	442.098	4775.21	44235.4	14325.6	0	0	41319.8	59288.9	32097.5
609	0.0202063	2.30371	163.84	154.431	5182.87	11939.8	3476.28	4141.62	7930.72	11908.2	13602.6	10308.7
610	0.020226	24.8384	232.925	366.079	990.031	24590.7	0	2970.09	0	17061.3	26935.8	29775.1
611	0.0202308	NA	500.006	259.319	0	2961.04	0	0	0	3524.28	3236.9	2121.92
612	0.0202396	NA	888.858	643.672	1458.51	0	1830.06	1444.95	1100.52	0	0	0
613	0.0202645	1.62867	88.0404	416.276	106782	173912	81016.3	112247	127083	154163	174265	193310
614	0.0202918	NA	809.003	532.827	1867.32	0	1674.18	2400.84	1526.94	0	0	0
615	0.0205093	1.50681	353.269	57.7405	7296.72	10994.8	6952.39	6306.82	8630.94	10584.8	11569.1	10830.4
616	0.02054	1.20949	379.252	54.883	70986.7	85857.6	71988.5	68228.2	72743.2	85246.6	91134.5	81191.7
617	0.0205814	1.3162	557.469	52.0025	10644.8	14010.6	10042.4	10724.4	11167.5	13128.9	15298.6	13604.3
618	0.0205856	-2.29099	738.558	432.707	4019.25	1754.37	3119.69	4358.89	4579.18	1117.13	1658.89	2487.1
619	0.0205954	-1.82452	212.981	471.851	83350.5	45683.5	68546.3	86566.3	94938.8	37212.9	43698.8	56138.9
620	0.0207406	-1.28239	230.991	450.942	116944	91192.4	126367	109149	115316	92048.7	82529.6	98998.7
621	0.0207849	NA	379.189	100.392	2290.25	0	2174.51	2920.4	1775.84	0	0	0
622	0.0209848	-1.62453	397.034	538.769	2708.67	1667.35	2382.25	3107.27	2636.5	1346.97	1690.03	1965.06
623	0.0210204	NA	218.969	78.138	1175.95	0	876.373	1476.48	1175	0	0	0
624	0.0211591	NA	165.04	262.934	0	86780	0	0	0	112224	71211.8	76904.4
625	0.021261	NA	653.926	77.142	1334.12	0	1608.21	1443.86	950.28	0	0	0
626	0.0212708	-2.29936	471.058	404.091	3337.85	1451.64	2646.24	3720.79	3646.51	1246.22	1413.16	1695.54
627	0.0212765	-3.52536	126.987	71.6455	10607.3	3008.86	9471.95	12996.4	9353.62	3657.99	0	5368.6
628	0.0212985	NA	877.135	520.354	857.315	0	1069.66	872.346	629.943	0	0	0
629	0.0213305	NA	172.061	154.256	9823.11	0	7653.93	12595.6	9219.77	0	0	0
630	0.0213524	-4.87239	486.282	53.884	4770.22	979.032	3205.62	5630.19	5474.85	0	767.599	2169.5
631	0.0213536	-4.34525	287.15	156.393	39114.4	9001.65	48187.4	42040.9	27115	10126	0	16879
632	0.0213934	NA	891.158	404.382	1678.71	0	2177.01	1404.92	1454.2	0	0	0
633	0.0214159	-3.02639	338.988	459.279	44069.7	14561.8	34457.9	42248.6	55502.5	8767.78	12947.6	21969.9
634	0.0215511	-2.41154	82.0662	508.906	71648.4	29710.7	62661	66805.4	85478.8	14053.9	30960.6	44117.5
635	0.0215828	-5.78678	1131.1	431.895	1100.43	190.163	1301.53	881.526	1118.23	0	0	570.488
636	0.0216538	-1.0621	390.901	444.974	212993	200540	218084	211082	209814	203615	196421	201585
637	0.02178	-2.2134	700.033	210.534	4817.03	2176.3	3766.74	5246.03	5438.33	3149.69	1567.14	1812.07
638	0.0218091	4.44559	132.03	515.764	45343.5	201578	0	69463.3	66567.1	142704	205537	256494
639	0.0218546	-1.63574	580.058	280.419	13123.2	8022.81	15113.6	11531.2	12724.8	9787.88	7315.38	6965.16
640	0.0218849	1.66085	982.169	417.516	1835.14	3047.9	1797.13	1713.06	1995.25	3078.23	3420.67	2644.8
641	0.0219415	1.83266	205.036	492.434	100735	184613	73699.7	102055	126451	158060	179322	216456
642	0.0219823	-1.91804	434.052	77.3695	23551.5	12279	26667.7	25096.1	18890.8	15428.5	9228.36	12180
643	0.022029	-1.42814	379.154	374.019	3857.79	2701.27	3405.58	3950.42	4217.36	2385.67	2637.03	3081.13
644	0.0220888	-3.03851	297.111	102.141	12735.1	4191.24	13200.4	15606.3	9398.69	4172.38	1947.92	6453.41
645	0.0220932	-8.11165	904.098	186.5	1081.25	133.296	692.168	1358.05	1193.54	0	399.889	0
646	0.0221569	NA	771.517	52.98	0	2178.72	0	0	0	1599.75	2194.48	2741.92
647	0.0221886	5.72003	661.765	156.819	1797.97	10284.4	5393.92	0	0	7900.78	12287.6	10664.9
648	0.0221912	NA	469.919	224.137	0	18746.7	0	0	0	21163.9	13086.5	21989.8
649	0.0222468	-1.3614	135.03	200.757	1.15293e+07	8.46874e+06	1.25885e+07	1.04199e+07	1.15796e+07	8.32922e+06	7.58255e+06	9.49446e+06
650	0.0222645	-1.25035	199.17	59.5455	9690.96	7750.59	10343.2	9462.82	9266.84	7043.78	8450.06	7757.93
651	0.0222758	NA	902.101	186.5	988.138	0	690.962	1101.18	1172.27	0	0	0
652	0.0222773	-3.38068	179.022	428.332	7659.03	2265.53	6551.07	9402.81	7023.21	0	3577.75	3218.83
653	0.0222977	-1.78014	722.138	77.411	4972.2	2793.16	5624.94	5213	4078.66	3404.69	2342.69	2632.09
654	0.0223253	2.06701	117.02	410.016	142221	293973	189249	116355	121060	357833	269086	255001
655	0.022393	1.44967	189.989	413.846	2922.96	4237.34	2592.41	2979.83	3196.64	3958.65	3960.16	4793.22
656	0.0224075	NA	412.077	71.667	2209.37	0	1898.05	2881.58	1848.5	0	0	0
657	0.0224289	NA	866.128	558.6	2218.29	0	1558.71	2675.77	2420.39	0	0	0
658	0.0225514	1.2485	511.399	52.361	2754.62	3439.13	2892.01	2677.86	2694	3589.46	3162.21	3565.72
659	0.0225996	-1.45901	1083.92	449.629	2049.88	1404.98	2281.42	1993.65	1874.57	1491.79	1343.34	1379.8
660	0.0226025	-2.20794	185.057	244.511	122700	55572.3	95723.9	136970	135406	37612.8	48838.4	80265.8
661	0.0226462	NA	278.153	71.806	0	5275.09	0	0	0	5670.86	3721.02	6433.38
662	0.0226868	1.34346	569.541	55.095	3471.84	4664.27	3130.57	3329.4	3955.55	4455.6	5087.52	4449.68
663	0.0227125	-5.77693	888.092	505.063	1458.44	252.46	1837.25	1432.27	1105.8	0	0	757.379
664	0.0227835	-6.84166	987.118	211.511	1229.57	179.719	1260.22	1142.29	1286.21	539.156	0	0
665	0.0228375	1.79163	271.057	549.832	10270.5	18400.9	7683.26	12277.5	10850.6	15529.4	21493.4	18179.9
666	0.0229875	3.85091	596.116	415.341	644.785	2483.01	900.248	0	1034.11	1986.82	2219.08	3243.11
667	0.0229927	NA	900.692	267.524	832.978	0	1077.28	641.531	780.127	0	0	0
668	0.0230492	-3.33976	279.127	54.849	10831.8	3243.28	9099.4	13196.8	10199.2	4748.82	0	4981.01
669	0.0232179	6.32063	229.144	161.18	3159.23	19968.3	9477.68	0	0	21925.2	17995.9	19983.8
670	0.0232244	-3.06592	721.186	403.748	3454.66	1126.79	2738.19	3991.54	3634.25	1092.02	1068.31	1220.06
671	0.0233606	NA	416.005	572.366	2390.25	0	2841.81	1652.66	2676.28	0	0	0
672	0.0233778	-3.6937	685.053	423.702	2174.43	588.685	2357.71	1917.54	2248.03	0	701.68	1064.37
673	0.0234206	NA	682.039	520.483	3656.25	0	4669.46	3600.62	2698.67	0	0	0
674	0.023464	-2.31672	434.115	444.725	6322.24	2728.96	5019.83	6669.29	7277.59	2610.58	2391.09	3185.21
675	0.0234749	-1.40971	128.017	91.203	67882.8	48153.8	68490	60387.1	74771.4	41111.4	51942.3	51407.6
676	0.0234792	-4.10946	758.141	404.021	2930.47	713.103	1985.79	3486.86	3318.76	0	879.02	1260.29
677	0.0235038	NA	773.129	365.466	0	9782.26	0	0	0	12803.7	7889.16	8653.93
678	0.0235693	-10.1258	1006.27	404.519	2312.69	228.397	1508.14	2691.33	2738.61	0	527.389	157.801
679	0.0235766	1.32446	1259.15	558.511	2060.75	2729.37	2214.42	1916.01	2051.81	3015.25	2596.31	2576.56
680	0.023577	-1.34464	722.785	444.42	3298.01	2452.7	2934.24	3509.37	3450.4	2506.6	2648.62	2202.88
681	0.0236007	NA	816.959	194.745	0	24899.6	0	0	0	30583.4	17445.6	26669.7
682	0.023601	NA	740.16	428.771	1254.74	0	863.415	1424.04	1476.76	0	0	0
683	0.023638	-1.41205	1163.19	432.955	2551.38	1806.86	2802.33	2556.06	2295.74	1585.91	1742.6	2092.07
684	0.0236434	NA	421.056	600.157	1808.77	0	2331.77	1359.11	1735.42	0	0	0
685	0.023654	-2.27039	366.959	453.101	10126.9	4460.43	8026.4	10212.3	12142.1	3052.64	3844.02	6484.63
686	0.0238103	-1.39538	735.113	105.999	1523	1091.45	1655.24	1495.34	1418.42	1107.16	1078.84	1088.37
687	0.0238134	2.03042	679.154	374.406	1482.34	3009.78	1779.27	1226.46	1441.3	3399.34	2381	3248.99
688	0.0238189	-1.88371	449.033	424.37	2180.5	1157.56	1820.45	2374.69	2346.36	883.681	1000.49	1588.51
689	0.0238252	-1.30389	156.946	483.714	125444	96207.7	117742	132968	125623	86618.4	93807.9	108197
690	0.0238814	-1.19106	197.007	105.696	15981.5	13417.9	16946.9	15516.3	15481.4	14084.1	12363.7	13805.8
691	0.0239422	2.20181	88.0404	437.687	25749	56694.5	38197	19582.5	19467.6	60158.4	65138.3	44786.9
692	0.0239459	-2.92217	261.134	101.927	53525.2	18316.9	57385.3	64335.6	38854.6	20235.9	9316.94	25397.9
693	0.0240368	-1.17059	669.096	121.297	10878.3	9293.01	11105.5	11177.7	10351.8	9249.26	9381.64	9248.14
694	0.0241057	-1.6578	111.02	170.154	67189.2	40529.1	76448.3	59051.4	66067.9	41304	37167.2	43116.2
695	0.0241722	NA	548.106	520.383	6761.22	0	8551.74	6883.18	4848.73	0	0	0
696	0.0241741	2.74061	287.05	415.22	18106.2	49622	15387	16592	22339.5	42421.5	44873.7	61570.9
697	0.0242383	-3.80096	235.896	77.2895	1552.98	408.576	1737.67	1853.21	1068.06	0	596.122	629.606
698	0.0242844	-1.61355	581.898	538.55	1506.71	933.786	1266.02	1682.61	1571.5	902.802	1083.16	815.395
699	0.0243727	1.68136	277.051	242.868	44274.6	74441.5	32354.5	47408.6	53060.6	79167.5	69324.9	74832.2
700	0.0244608	10.3346	266.004	438.789	827.165	8548.46	2481.5	0	0	11652.6	7817.1	6175.71
701	0.02453	-2.34419	417.12	209.631	21763.8	9284.14	16336.9	25045.3	23909.2	5431	10615.8	11805.6
702	0.0245845	-1.61296	131.072	88.144	9131.54	5661.37	9893.26	7929.78	9571.59	5427.43	5648.2	5908.47
703	0.0246831	-2.11161	535.003	77.218	21654.4	10254.9	24785.1	23420.1	16757.9	13843	7114.45	9807.25
704	0.0247454	-5.6002	663.062	280.354	1301.08	232.327	1669.79	1141.69	1091.76	0	696.981	0
705	0.0247546	1.81676	453.946	156.132	68771.7	124941	91359.2	66050.3	48905.5	108909	130347	135568
706	0.0247691	-1.92592	231.944	77.158	4277.78	2221.17	4223.5	5022.87	3586.97	2993.34	1575.01	2095.14
707	0.0249403	-3.35803	719.184	403.748	15989.3	4761.51	12190.5	17995.5	17781.8	4850.92	4183.75	5249.85
708	0.0249643	-1.66365	115.004	471.173	441649	265470	377778	455218	491952	211617	248051	336742
709	0.0250311	-2.47131	470.055	403.781	17664.2	7147.7	13954.8	19268.2	19769.7	6730.27	6709.13	8003.72
710	0.0251586	-6.43579	518.03	459.133	2335.76	362.933	1503.65	2605.23	2898.39	0	1088.8	0
711	0.0252322	-1.35967	61.9885	77.5675	9.54388e+06	7.01924e+06	1.03644e+07	9.7416e+06	8.52559e+06	7.85113e+06	6.21197e+06	6.99462e+06
712	0.0252394	-1.12642	1141.89	297.051	1468.61	1303.78	1414.79	1494.46	1496.59	1231.19	1344.34	1335.82
713	0.0253833	-2.27083	159.067	69.1185	64158.1	28253.2	70676.3	70891.4	50906.6	27873.3	15026.6	41859.7
714	0.0255237	-5.52102	135.031	95.2535	3070.89	556.217	3771.38	2322.42	3118.86	0	1668.65	0
715	0.0255755	-1.9395	519.029	77.2755	7884.59	4065.27	8485.59	8836.76	6331.43	5507.42	2861.32	3827.06
716	0.0257428	-2.11713	610.085	423.057	3352.62	1583.57	4017.17	2760.33	3280.37	1710.84	1269.51	1770.36
717	0.0257846	NA	1156.69	279.774	803.477	0	1053.63	749.154	607.649	0	0	0
718	0.0257925	1.12352	371.233	55.7915	7050.39	7921.28	6796.89	7085.31	7268.96	7823.09	8295.52	7645.23
719	0.0259212	-1.6055	351.072	77.4805	24350.8	15167.1	26987.9	25750.5	20314	17607.8	12807.7	15085.8
720	0.0259302	NA	305.044	421.238	0	9036.92	0	0	0	10509.1	10533.1	6068.51
721	0.0259687	NA	296.18	52.2945	2530.1	0	1704.62	2854.66	3031.01	0	0	0
722	0.0260279	NA	204.124	74.545	4042.82	0	4604.74	4806.39	2717.34	0	0	0
723	0.0260742	-1.22046	509.059	37.018	16667.7	13656.9	17856.7	16318.1	15828.4	14747.7	12589.5	13633.4
724	0.026129	1.61597	315.254	65.1815	22091.7	35699.6	16820.6	26280.8	23173.8	30231.9	37393.2	39473.9
725	0.0262212	-3.57828	220.074	421.966	6238.1	1743.32	6548.86	5561.69	6603.75	0	2223.36	3006.61
726	0.0262529	NA	247.955	108.748	2206.1	0	2935.06	1861.96	1821.28	0	0	0
727	0.0263634	-1.80165	544.945	538.521	3462.06	1921.61	3365.8	3815.06	3205.33	1256.35	2158.69	2349.8
728	0.0264819	-2.0879	279.053	201.261	87508.3	41912.1	70212.4	90961.1	101351	34188.2	30538.5	61009.7
729	0.0265732	-1.54012	289.07	197.767	163900	106421	181073	143024	167605	94725.8	93325.8	131210
730	0.0266171	-1.39738	586.853	444.88	20656.6	14782.3	23072.1	19385.6	19512	14705.6	13971.1	15670.3
731	0.0266253	-3.33593	815.098	404.631	2867.88	859.693	2452.49	3095.49	3055.65	0	1241.73	1337.35
732	0.0266651	-3.9647	372.246	86.101	3859.01	973.343	3912.19	4912.67	2752.17	986.801	0	1933.23
733	0.0267063	-2.99075	243.028	430.042	16526.2	5525.77	13525.6	15637.5	20415.5	5204.56	4839.94	6532.8
734	0.026712	NA	435.053	77.034	2507.36	0	1853.26	3285.91	2382.91	0	0	0
735	0.0267708	-1.98152	721.136	77.376	17383.9	8773.03	20007.3	18548.1	13596.4	11151.5	6875.43	8292.11
736	0.026863	-7.55662	117.997	104.497	1835.95	242.959	2555.68	1486.25	1465.93	728.878	0	0
737	0.0269735	-6.38292	356.201	53.567	3164.07	495.709	2025.12	3467.3	3999.78	0	0	1487.13
738	0.0271024	-3.47658	882.602	432.504	2139.18	615.311	1544.98	2565.15	2307.39	0	742.062	1103.87
739	0.0271087	1.57608	858.52	65.57	1595.62	2514.83	1543.16	1347.65	1896.04	2101.96	2737.72	2704.81
740	0.0272488	1.50742	318.076	448.281	15178.3	22880	13864.3	15443.6	16226.9	25126.1	19733.7	23780.3
741	0.0272695	NA	647.833	273.612	0	1830.13	0	0	0	1276.13	1871.66	2342.61
742	0.0273205	-3.88301	203.067	221.226	124156	31974.2	129645	114886	127938	35890	0	60032.6
743	0.0273255	-1.8993	557.909	644.111	3465.79	1824.77	4197.68	3209.15	2990.55	2381.9	1579.44	1512.97
744	0.0273567	NA	1030.28	428.771	945.003	0	718.588	863.365	1253.06	0	0	0
745	0.0273701	-1.19823	985.944	449.924	5577.54	4654.83	5970.48	5451.7	5310.45	4801.15	4468.22	4695.12
746	0.0274671	-42.1387	328.991	403.911	6785.09	161.018	4466.15	7831.67	8057.46	0	0	483.054
747	0.0274845	NA	293.247	55.22	0	1318.66	0	0	0	1303.09	1712.88	940.019
748	0.0274931	2.25972	245.971	428.33	12932.3	29223.4	14550.1	13012.8	11234	31000.3	33601.7	23068
749	0.0275052	-8.55892	248.122	120.694	5054.83	590.592	4411.54	7026.95	3726	0	0	1771.78
750	0.0275833	1.39362	1055.47	290.675	1263.83	1761.3	1488.81	1175.78	1126.9	1766.41	1619.49	1897.98
751	0.0276147	-1.98211	806.113	77.218	5021.52	2533.43	5667.87	5506.22	3890.48	3130.19	1825.82	2644.27
752	0.0276574	-5.39247	557.334	53.728	2324.2	431.009	1777.51	2650.75	2544.36	0	0	1293.03
753	0.0276707	-1.79293	543.944	537.673	27370.5	15265.8	29315	29098.8	23697.6	16663	9938.86	19195.5
754	0.0278068	6.43577	332.959	529.221	532.998	3430.25	0	1598.99	0	3547.55	3203.35	3539.85
755	0.0278116	-4.24131	262.138	102.154	5806.43	1369.02	6246.34	7217.05	3955.89	0	1094.4	3012.65
756	0.0278415	1.23519	544.031	528.962	5233.92	6464.91	5055.76	5069.74	5576.27	6702.27	5907.18	6785.27
757	0.0279227	-2.42973	671.605	533.573	2740.15	1127.76	2102.49	2768.94	3349.03	522.738	1383.17	1477.37
758	0.0279509	-1.81521	289.056	170.607	4507.59	2483.23	5248.92	4059.28	4214.56	2970.8	1573.48	2905.39
759	0.028006	1.26227	984.548	559.804	1799.72	2271.73	1882.14	1640.72	1876.32	2481.98	2124.58	2208.64
760	0.0280203	-1.64624	349.075	77.4805	393206	238852	444508	409772	325339	283215	201409	231930
761	0.0280534	1.73229	800.054	541.587	750.174	1299.52	832.776	783.911	633.836	1480.68	1347.68	1070.2
762	0.028129	-4.85726	268.149	53.195	8944.64	1841.5	5709.67	10727.4	10396.8	0	1333.38	4191.12
763	0.0281441	NA	352.86	946.291	62551.8	0	52638.6	83975	51042	0	0	0
764	0.0281606	1.24831	549.523	52.823	3794.57	4736.81	3363.16	4040	3980.56	4584.6	4590.12	5035.71
765	0.0281729	2.23443	183.971	428.703	12144	27135	12907.8	12343.7	11180.6	28332.2	31150.9	21921.9
766	0.0282087	-2.60717	204.07	240.718	28017.2	10746.2	20773.1	28832.6	34446.1	7165.98	8874.94	16197.7
767	0.028276	-2.06308	1109.17	77.3765	2337.04	1132.79	2757.82	2437.11	1816.19	1526.84	864.219	1007.32
768	0.0283219	-1.31306	179.056	176.668	1.02515e+06	780734	918977	1.09337e+06	1.06311e+06	721295	744314	876592
769	0.0283662	NA	204.034	649.451	58154	0	39720.6	74129.1	60612.3	0	0	0
770	0.028375	-5.53643	490.054	403.911	4583.75	827.924	3775.2	4985.12	4990.91	0	0	2483.77
771	0.0284057	-2.33585	158.029	165.758	7987.73	3419.63	10067.1	6731.94	7164.12	4067.98	2125.41	4065.5
772	0.0284103	-3.83668	399.224	53.728	8382.97	2184.95	5552.17	9713.12	9883.64	3373.98	3180.88	0
773	0.0284245	5.45088	721.72	156.132	917.142	4999.23	2751.43	0	0	3866.6	4653.78	6477.33
774	0.0284504	-1.71827	925.242	77.8785	2101.42	1222.99	2297.03	2308.79	1698.44	1516.1	1011.93	1140.93
775	0.0285046	-8.42109	146.037	167.474	283692	33688.3	397509	218853	234713	0	0	101065
776	0.0285622	-1.4218	163.025	435.834	38959.9	27401.8	37839.5	43869.9	35170.4	23107.1	28361.3	30736.9
777	0.0286395	-1.94305	455.084	403.781	7670.97	3947.9	9109.26	7170.09	6733.56	4122.73	3529.86	4191.11
778	0.0287178	-1.35928	199.038	110.967	16510.4	12146.4	17561.6	14562.4	17407.1	13102.2	11435	11902.1
779	0.0287326	NA	357.231	91.0685	11278.2	0	10956.1	14812.2	8066.08	0	0	0
780	0.028807	2.10045	194.946	538.767	18527.2	38915.6	16886.6	18806.2	19889	45040.6	39900.6	31805.7
781	0.028813	4.48816	89.9916	512.458	2084.74	9356.64	0	839.718	5414.5	11359.9	9191.89	7518.13
782	0.0288147	-1.8223	182.075	185.24	3732.49	2048.23	4167.13	3184.78	3845.56	2804.85	1821.74	1518.11
783	0.0288433	-6.20087	810	532.812	1584.94	255.599	2143.21	1120.19	1491.4	0	0	766.797
784	0.0289431	-1.54207	400.956	644.48	6029.68	3910.12	7009.08	5491.48	5588.49	4443.92	3354.51	3931.95
785	0.0289978	1.40986	523.508	52.3735	19771.1	27874.6	17718.7	19672.8	21922	25021.4	31414.9	27187.4
786	0.0289993	2.05257	165.837	154.431	5472.86	11233.4	3471.23	4941.39	8005.96	11391.9	12676.8	9631.55
787	0.0290993	-2.05181	450.026	77.267	39269.9	19139.1	45911.5	41561.4	30336.7	24280.7	14747	18389.6
788	0.0291137	NA	194.989	332.284	0	72354.6	0	0	0	80666.2	47554	88843.6
789	0.0292079	-2.0003	520.916	532.089	14153.6	7075.75	16700.3	13543.8	12216.9	6915.04	6697.32	7614.88
790	0.0292101	5.30558	134.895	414.971	1861.34	9875.48	0	5584.02	0	9241.01	12202.2	8183.27
791	0.0292794	2.1355	452.09	374.179	2558.23	5463.1	3808.73	1779.75	2086.2	6502.97	4414.36	5471.96
792	0.0293162	-1.2581	61.9883	157.14	1.33582e+06	1.06178e+06	1.45675e+06	1.27647e+06	1.27426e+06	1.04385e+06	1.02486e+06	1.11664e+06
793	0.0293201	1.18587	1252.04	560.53	2210.75	2621.66	2317.27	2020.45	2294.54	2730.46	2644.58	2489.95
794	0.029371	-3.32966	1029.25	404.474	1833.24	550.578	1604.48	1934.57	1960.66	0	787.7	864.033
795	0.0294009	-2.21833	239.044	240.842	33156.1	14946.4	25018.1	35778.1	38672.3	9779.45	13589	21470.9
796	0.0294142	1.27263	744.197	428.188	4562.04	5805.8	4088.97	4634.95	4962.21	5279.01	6197.73	5940.67
797	0.0295016	1.43947	558.471	51.883	4854.85	6988.42	4845.35	4616.74	5102.44	6438.72	7845.88	6680.66
798	0.0296133	-4.56367	273.129	102.02	8002.55	1753.53	5491.75	8350.77	10165.1	4306.22	0	954.374
799	0.0296527	-1.45677	392.186	76.4635	9491.04	6515.12	8537.37	10438.9	9496.87	7209.26	5143.69	7192.42
800	0.0296534	NA	426.262	52.7425	6084.36	0	3973.77	7463.39	6815.92	0	0	0
801	0.0296659	3.37049	413.964	307.538	2643.58	8910.13	0	4312.59	3618.14	10817.7	9588.59	6324.07
802	0.029698	NA	803.094	201.326	983.863	0	1289.98	972.093	689.519	0	0	0
803	0.0297295	-6.39829	584.237	53.043	1997.55	312.201	1912.2	2093.67	1986.79	0	0	936.603
804	0.0297924	-5.74275	241.039	240.647	10697.9	1862.86	6885.73	12270	12938	0	0	5588.57
805	0.0297933	-5.30999	180.066	53.6805	2652.03	499.441	2333.81	2382.77	3239.51	0	0	1498.32
806	0.0298283	-1.69645	319.038	504.424	531994	313592	613938	507243	474800	331622	298464	310692
807	0.0299512	-1.31725	115.004	450.776	583674	443100	644507	531683	574832	459036	395512	474752
808	0.0299544	1.6543	317.12	374.524	1547.17	2559.48	1227.77	1575.48	1838.25	2573.7	2143.16	2961.58
809	0.0299558	-4.35402	237.116	54.065	13006.2	2987.16	8400.23	16005.4	14612.8	2869.06	0	6092.42
810	0.0299578	-5.86085	470.286	52.8295	2637.56	450.03	1678.22	3236.51	2997.94	0	0	1350.09
811	0.0299852	1.32559	524.512	52.448	6633.18	8792.89	6068.59	6839.33	6991.62	8041	9740.53	8597.14
812	0.0300638	-5.25699	805.909	77.127	1600.72	304.493	1750.62	1856.59	1194.95	913.479	0	0
813	0.0300978	-1.7799	450.981	565.975	141648	79582	116272	155716	152957	58563.6	74544.3	105638
814	0.0300995	-3.2141	338.208	52.241	22467.9	6990.44	15782.2	27020.3	24601.3	6586.94	4604.79	9779.59
815	0.0301321	-3.69324	268.983	452.937	45919.5	12433.4	35385	44274.4	58099	14520	9000.73	13779.4
816	0.0301677	5.3313	466.106	374.079	339.23	1808.54	1017.69	0	0	2079.6	1450.72	1895.3
817	0.0302173	NA	182.978	295.292	3032.94	0	4110.68	2448.1	2540.03	0	0	0
818	0.0302353	-5.64974	171.102	57.3545	8478.43	1500.68	7721.38	9637.6	8076.31	0	4502.03	0
819	0.030271	-5.29226	1088.43	549.742	1102.21	208.269	1348.6	794.773	1163.27	0	0	624.807
820	0.0303516	-3.93157	175.025	410.127	125805	31998.6	85566.8	137905	153943	15653.5	34161.7	46180.7
821	0.0303745	-3.49482	436.964	458.772	3263.51	933.814	2474.4	3217.63	4098.52	0	981.284	1820.16
822	0.0303828	1.11819	571.351	54.892	8865.83	9913.68	8913.12	8653.92	9030.45	9851.32	10349.3	9540.4
823	0.0304436	NA	891.977	532.299	1346.08	0	1811.87	1216.36	1010.02	0	0	0
824	0.0304614	-1.61621	542.898	533.075	2840.21	1757.32	3313.21	2677.23	2530.19	1914.17	1554.34	1803.47
825	0.0305138	5.37985	157.908	121.581	1578.95	8494.53	0	0	4736.86	7906.32	6477.84	11099.4
826	0.0306096	NA	454.947	151.304	10333.3	0	10505.6	7045.28	13449.1	0	0	0
827	0.0306188	NA	1159.55	278.581	1011.89	0	1298.31	1061.11	676.248	0	0	0
828	0.0306251	-1.34508	206.05	218.636	12695.1	9438.14	12980.3	12901.1	12203.8	8613.12	8893.52	10807.8
829	0.0306793	-1.17312	652.21	553.095	23217.6	19791.3	22284.1	23245.8	24123	19698.2	18436.9	21238.7
830	0.0307283	-2.35534	115.077	69.2875	59284.8	25170.4	64154.5	64791.1	48908.7	24934	11320.9	39256.2
831	0.0307884	NA	117.02	150.039	13351.7	0	13263.2	17549.6	9242.35	0	0	0
832	0.0308438	-5.26141	345.194	118.77	7845.47	1491.13	9577.5	7083.12	6875.79	0	4473.4	0
833	0.0308604	-4.44188	279.093	122.415	4800.82	1080.81	4705.61	5139.38	4557.47	2475.21	0	767.223
834	0.0308689	6.13598	681.575	51.312	245.401	1505.77	0	0	736.202	1398.8	1540.08	1578.44
835	0.0309212	1.36114	515.35	52.364	4079.61	5552.9	4612.73	3538.01	4088.08	5473.67	5763.38	5421.65
836	0.0310378	NA	285.093	121.358	4793.87	0	4381.88	6454.67	3545.05	0	0	0
837	0.0310625	NA	117.02	258.87	27010.2	0	17410.6	30335.1	33284.9	0	0	0
838	0.0311	-2.18962	550.977	77.194	15854.6	7240.79	19024.8	16514.1	12024.9	9810.67	4981.76	6929.95
839	0.0311538	-1.15896	936.956	450.127	7339.41	6332.74	7569.58	7136.62	7312.02	6484.09	5873	6641.14
840	0.0311753	1.32964	568.538	55.118	19876.1	26428	17675.1	19595.7	22357.4	24399.5	29296.7	25587.9
841	0.0312308	-3.24878	212.993	90.943	7368.89	2268.2	9396.99	6568.05	6141.63	3903.74	2900.86	0
842	0.0312624	-3.77016	337.206	52.2445	157977	41901.8	107256	191454	175220	39369.3	24313.1	62022.9
843	0.0312811	NA	824.982	290.373	0	2027.6	0	0	0	2460.86	2324.69	1297.25
844	0.0313151	-5.73561	758.055	531.914	1565.19	272.889	1639.63	1674.13	1381.79	0	0	818.667
845	0.0313245	4.17183	995.074	424.448	324.409	1353.38	181.057	792.169	0	1464.33	1099.02	1496.78
846	0.031442	1.12753	436.828	444.406	4716.24	5317.71	4835.39	4876.04	4437.28	5421.98	5355.36	5175.8
847	0.0315185	-6.08389	210.025	159.756	3286.23	540.152	4529.72	2907.57	2421.39	0	0	1620.46
848	0.031551	-1.64532	727.166	201.248	3336.67	2027.97	3816.43	2796.42	3397.15	1910.05	1878.59	2295.28
849	0.0316566	-2.04287	454.081	403.656	42784.8	20943.5	51751.5	38977	37626	21937.7	18336.3	22556.5
850	0.0316794	-1.43281	89.0051	43.906	21866.2	15261	19828.3	20793	24977.3	13143.9	16034.9	16604.2
851	0.0317036	-5.2524	782.807	444.719	1905.77	362.839	2492.34	1613.97	1611.01	0	0	1088.52
852	0.0317172	-3.46501	261.073	433.423	1.01716e+06	293553	741788	1.062e+06	1.24771e+06	242641	263467	374550
853	0.0317256	-1.23859	488.877	445.084	60980.3	49233.5	66201.8	59062.7	57676.3	49033.7	47345.6	51321.1
854	0.0317678	46.3534	156.946	442.837	648.622	30065.8	1945.87	0	0	26033	23213.2	40951.3
855	0.0317979	-3.76914	469.283	52.862	11638.4	3087.82	7637.87	13660.1	13617.3	3563.34	0	5700.11
856	0.0320314	NA	301.165	52.994	3338.15	0	2727.64	4562.64	2724.17	0	0	0
857	0.0322646	-2.25663	720.931	77.0855	4937.51	2188.01	5620.75	5520.72	3671.08	3237.36	1306	2020.66
858	0.0324343	-1.72725	451.026	77.387	5895.53	3413.25	6032.32	6829.94	4824.34	3850.74	2835.38	3553.62
859	0.032455	-1.46786	876.114	433.577	4387.04	2988.73	4457.87	4415.77	4287.48	2562.49	2905.29	3498.39
860	0.0325117	1.09776	570.349	54.8525	29486.5	32369	30007.3	28497.7	29954.5	31730.8	33757.2	31618.9
861	0.0325166	1.33899	493.497	51.985	12059.4	16147.4	10633.4	12756.3	12788.6	14736.5	18042	15663.8
862	0.0325264	-6.24307	113.036	165.375	30785.1	4931.09	43038.4	25365.9	23951.1	14793.3	0	0
863	0.0325977	1.80547	289.068	549.931	24259.3	43799.5	18598.9	28351.3	25827.7	36191.4	52409	42798.1
864	0.0326306	5.7252	243.083	374.108	415.797	2380.52	0	0	1247.39	2579.19	2136.28	2426.08
865	0.0327018	-1.60906	350.076	77.376	42035.6	26124.4	47769.7	43575.6	34761.5	30427.7	22385.8	25559.7
866	0.0327176	NA	906.384	543.997	665.096	0	424.987	834.207	736.095	0	0	0
867	0.0327326	-1.49093	399.957	644.355	12416.7	8328.14	14156	11356.6	11737.3	8787.7	7792.2	8404.52
868	0.0327479	-6.25839	204.034	413.363	17770.1	2839.41	10721.3	20443.7	22145.5	8518.24	0	0
869	0.0328235	-4.07341	513.31	53.271	4715.8	1157.7	3046.1	5888.07	5213.23	0	1266.66	2206.45
870	0.0328288	-1.58553	1161.2	433.204	7175.72	4525.77	5903.31	7910.71	7713.14	3749.57	4440.79	5386.94
871	0.032842	NA	166.996	403.153	20225.9	0	27742.8	16403.3	16531.6	0	0	0
872	0.0328544	-1.37259	137.034	201.306	83644.8	60939.3	93475.4	74536.3	82922.7	61029.1	53903.7	67885.1
873	0.0328684	1.42265	477.071	416.022	6638.75	9444.59	5474.74	6779.87	7661.64	8540.36	9207.41	10586
874	0.0329684	1.34196	310.978	527.903	10087.7	13537.3	11306.1	9228.08	9728.86	14487.3	11880.3	14244.3
875	0.0329754	-3.49317	355.2	53.488	18362.4	5256.65	12583.3	20424.9	22079	4881.77	3469.35	7418.84
876	0.0330158	NA	319.167	66.9395	0	3385.9	0	0	0	3015.59	4615.79	2526.31
877	0.0330523	NA	574.135	415.43	0	1492.66	0	0	0	1156.35	1276.69	2044.93
878	0.0331505	-1.44871	240.046	100.091	7477.96	5161.82	8437.74	6707.67	7288.47	5259.81	4807.82	5417.84
879	0.03325	NA	240.903	76.885	3786.01	0	5201.96	3050.81	3105.27	0	0	0
880	0.0333128	-10.8918	335	402.987	4840.22	444.391	6860.04	3882.51	3778.12	0	0	1333.17
881	0.0333377	-6.24025	834.119	432.144	1836.94	294.37	1879.72	1853.81	1777.29	0	0	883.111
882	0.0333625	1.36425	501.443	51.362	3399.33	4637.55	3153.96	3404.52	3639.53	4218.41	5195.1	4499.13
883	0.0333648	NA	144.078	328.501	2194.44	0	1406.58	2384.13	2792.6	0	0	0
884	0.0333655	-2.8056	293.179	52.1895	731189	260618	523024	882580	787963	267469	177597	336787
885	0.0334726	-5.92649	601.044	580.376	2682.41	452.613	3723.35	2104.87	2219	850.605	507.233	0
886	0.0334937	NA	173.046	118.862	0	11649.6	0	0	0	14790	7441.76	12717.1
887	0.0335429	NA	322.113	360.489	0	45477.7	0	0	0	42964.1	32094	61375
888	0.0335542	5.49429	478.072	416.142	347.845	1911.16	1043.53	0	0	1803.21	1760.25	2170.03
889	0.033566	-2.23219	199.073	196.401	40921.9	18332.7	33950.6	50768.5	38046.6	11554.4	15391.9	28051.7
890	0.033659	-5.44812	439.908	267.897	1371.01	251.649	1859.34	1066.46	1187.24	754.948	0	0
891	0.0336966	NA	496.139	412.98	0	574.578	0	0	0	469.112	463.612	791.011
892	0.0338039	3.17618	333.086	93.11	27176.6	86317.9	54117.2	4527.91	22884.8	85611.2	103740	69602.1
893	0.0338392	NA	513.958	44.142	3172.02	0	1994.18	3948.7	3573.18	0	0	0
894	0.0338916	-1.55804	162.94	77.4805	152772	98053.7	172578	158399	127338	113158	85077.2	95926.1
895	0.0339322	1.17407	365.267	55.1015	26738.3	31392.6	24594.2	27183.4	28437.2	30742.6	33097.6	30337.4
896	0.0339439	-3.21573	425.258	52.8585	30401	9453.83	20704	36914.2	33584.6	8961.34	5598.85	13801.3
897	0.0339442	-2.16648	822.088	77.231	12697.2	5860.77	15114	13483.1	9494.61	7793.4	4361.49	5427.43
898	0.0340066	-6.70035	660.96	433.83	1653.92	246.84	965.817	2024.08	1971.85	0	0	740.52
899	0.0341774	-1.62301	411.093	217.866	34092	21005.5	39601	28462.9	34212.2	21913.8	16937.8	24165
900	0.034295	1.46452	555.29	71.418	1827.57	2676.51	1480.8	2184.26	1817.65	2983.98	2651	2394.55
901	0.0343545	-5.24816	134.01	84.553	4405.05	839.352	4546.23	4998.25	3670.68	2518.06	0	0
902	0.0343999	-6.22855	404.2	157.775	4724.42	758.51	3749.64	6651.23	3772.39	0	0	2275.53
903	0.0345117	1.96934	396.989	150.368	16415.6	32327.8	10043	19053.7	20150	25625	38842.5	32516
904	0.0345243	NA	816.796	268.164	1098.91	0	1505.74	807.57	983.414	0	0	0
905	0.0345348	-3.73133	309.175	52.998	812782	217826	528140	933358	976848	180805	114170	358504
906	0.0345611	-5.1251	793.949	457.957	1352.15	263.829	1775.3	1124.19	1156.95	0	0	791.487
907	0.0346132	-2.15253	840.06	77.387	2396.12	1113.17	2915.52	2401.48	1871.38	1385.65	960.55	993.306
908	0.0346615	-5.48523	231.016	512.19	16598.1	3025.97	18062.5	14519.6	17212.3	9077.91	0	0
909	0.0347276	-1.97109	875.147	423.748	2635.45	1337.06	2232.04	2683.9	2990.42	749.263	1408.34	1853.57
910	0.0347638	-3.86997	371.244	85.961	19968.9	5159.95	20708.1	25654.2	13544.3	4814.69	0	10665.2
911	0.034847	-5.24453	1127.14	77.496	727.2	138.659	952.326	707.562	521.712	0	0	415.976
912	0.0348484	-7.28974	399.009	657.425	3990.06	547.354	5688.03	3030.85	3251.32	0	0	1642.06
913	0.0348815	-1.68001	490.055	209.405	13950.9	8304.04	14239.1	13234.2	14379.3	5870.08	9657.75	9384.3
914	0.0349099	-1.82232	1025.2	77.411	1749.19	959.865	2058.37	1799.7	1389.49	1192.81	805.244	881.538
915	0.0349368	-3.42187	295.179	52.494	19990.6	5841.99	13903.9	24671.6	21396.1	5658.29	3928.95	7938.73
916	0.0350105	-1.24548	584.167	552.788	6976.24	5601.24	6744.47	6721.91	7462.33	5527.25	5052.82	6223.66
917	0.0350785	4.10532	327.003	510.795	5500.77	22582.4	7184.82	9317.48	0	30269.3	21826.9	15651.1
918	0.0351013	1.52963	309.205	61.9945	7395.65	11312.6	7120.93	6431.55	8634.46	9450.49	12725.6	11761.6
919	0.0351607	-3.44055	465.055	153.544	6306.67	1833.04	5277.35	8339.01	5303.64	2037.6	0	3461.51
920	0.0351929	NA	203.031	437.248	1920.8	0	2097.26	2455.26	1209.87	0	0	0
921	0.0352524	1.57694	620.121	542.881	1727.47	2724.12	2062.41	1826.05	1293.94	3001.23	2888.79	2282.33
922	0.0352637	-3.40891	635.955	77.182	11243.2	3298.18	12825.5	12214.3	8689.73	6826.35	3068.19	0
923	0.0352816	-1.71825	342.166	197.413	4444.68	2586.74	5329.36	3799.66	4205.01	2135.98	2579.61	3044.64
924	0.0352861	9.22947	479.911	273.363	411.121	3794.43	0	0	1233.36	2311.7	3939.86	5131.73
925	0.0353051	9.16693	1071.26	427.175	187.569	1719.43	0	562.706	0	2457.91	1403.87	1296.51
926	0.0353543	NA	530.307	54.27	1806.19	0	1118.83	2254.38	2045.36	0	0	0
927	0.0355401	1.43615	671.266	50.3665	5791.23	8317.08	5680.6	6269.15	5423.92	7206.24	9224.87	8520.13
928	0.0355415	1.40898	501.37	52.489	5742.11	8090.51	6740.26	5044.7	5441.36	8265.5	8218.52	7787.5
929	0.0355973	-5.33365	1021.11	532.314	2657.14	498.184	3595.58	2010.21	2365.63	0	1494.55	0
930	0.0356348	NA	581.266	51.614	1254.54	0	869.66	1705.04	1188.91	0	0	0
931	0.035676	-5.03646	1125.15	77.4635	1350.36	268.118	1720.36	1302.72	1028.01	804.353	0	0
932	0.0357593	1.31305	309.037	543.397	3520.83	4623.01	3237.53	4068.88	3256.08	4473.06	5019.71	4376.27
933	0.035775	NA	582.036	279.97	0	2196.18	0	0	0	1411.71	2296.42	2880.42
934	0.0357805	NA	821.632	52.8265	2169.22	0	1454.2	2139.27	2914.18	0	0	0
935	0.0357922	NA	617.356	54.902	1575.42	0	966.218	1823.6	1936.43	0	0	0
936	0.0358134	1.49639	479.069	415.596	1541.71	2307	1252.82	1579.55	1792.74	2308.23	2255.86	2356.9
937	0.035853	-1.61248	599.257	549.043	2490.08	1544.26	2956.25	2189.8	2324.21	1595.12	1240.09	1797.57
938	0.0358696	1.59987	363.194	68.4835	5576.77	8922.13	5449.09	5238.43	6042.8	7556.44	10118	9091.9
939	0.0358809	-1.39648	642.142	419.451	2280.89	1633.31	2290.85	2026.16	2525.65	1625.24	1377.68	1897
940	0.0358904	-3.30268	344.215	99.2245	12382.9	3749.35	11528.5	16468.5	9151.72	3282.9	1694.62	6270.53
941	0.0359379	-4.13044	529.305	54.536	7604.13	1841	4755.89	8838.2	9218.29	1752.14	0	3770.85
942	0.0359521	1.3098	421.404	51.379	1213.64	1589.62	1030.74	1279.6	1330.57	1483.53	1730.37	1554.94
943	0.0359666	-1.76448	244.005	159.506	2343.4	1328.1	2791.59	2298.94	1939.66	1108.67	1536.57	1339.04
944	0.0360026	-5.20086	430.229	380.808	1074.45	206.59	1445.57	865.181	912.588	0	0	619.77
945	0.0360414	-5.2497	804.003	287.225	2312.73	440.546	1979.32	2619.82	2339.05	0	1321.64	0
946	0.0360533	1.29127	595.09	536.808	961.028	1240.94	876.441	934.64	1072	1335.62	1109.6	1277.62
947	0.0361808	1.51288	319.079	448.442	1849.48	2798.05	1653.43	1962.68	1932.34	3208.03	2431.15	2754.98
948	0.036183	-3.1668	125.994	71.646	6251.84	1974.18	5525.05	7430.36	5800.11	2288.66	0	3633.89
949	0.0362155	1.29135	1009.54	561.452	2425.04	3131.56	2351.81	2283.79	2639.5	3463.46	3071.43	2859.8
950	0.03636	-1.3305	732.721	444.346	2415.5	1815.48	2137.5	2624.14	2484.85	1795.8	1941.08	1709.58
951	0.0363775	-5.01991	825.025	279.843	2162.81	430.846	2647.41	1967.51	1873.5	1292.54	0	0
952	0.0365414	-2.19418	362.137	186.002	5542.77	2526.12	6893.26	4890.74	4844.33	2957.86	2320.38	2300.13
953	0.0365803	-1.66225	559.084	530.946	2781.68	1673.44	2463.1	2581.25	3300.69	1464.78	1724.67	1830.88
954	0.0366043	-1.87928	824.086	77.376	3351.18	1783.23	3715.56	3775.57	2562.39	2274.34	1350.81	1724.54
955	0.0366146	-3.45994	105.997	104.744	1577.6	455.963	1719.94	1571.27	1441.59	867.343	0	500.545
956	0.0366811	4.97001	131.89	149.687	1450.07	7206.85	0	0	4350.21	8083.43	8183.82	5353.31
957	0.0366939	NA	390.184	187.371	3052.35	0	2991.82	4122.91	2042.32	0	0	0
958	0.0367434	1.44352	655.505	50.373	1544.46	2229.45	1476.67	1406.69	1750.01	1885.15	2393.57	2409.62
959	0.0368288	NA	333.994	403.662	2423.15	0	1470.73	2977.4	2821.33	0	0	0
960	0.0368752	-3.19229	442.255	53.789	10727.7	3360.49	7038.19	12780.5	12364.2	2895.85	1763.45	5422.16
961	0.036954	-5.05632	413.326	57.771	2473.8	489.25	2079.98	2406.54	2934.89	0	0	1467.75
962	0.0370242	2.99052	728.793	443.661	1859.76	5561.64	0	2764.23	2815.04	6632.95	5169.67	4882.28
963	0.0371157	-1.34581	423.143	166.056	12362.9	9186.21	12804.8	12011.6	12272.3	8786.26	8190.96	10581.4
964	0.0371465	1.85701	388.014	390.746	21164.5	39302.7	25007.8	16059.9	22425.8	35449.6	34066.1	48392.3
965	0.0371829	NA	502.891	453.186	873.816	0	542	952.578	1126.87	0	0	0
966	0.0372257	1.57538	657.172	374.518	1580.74	2490.26	1433.02	1413.36	1895.83	2570.8	2057.19	2842.8
967	0.0372356	-1.86075	347.988	108.986	6416.62	3448.4	7813.86	5993.38	5442.62	4059.16	3306.41	2979.64
968	0.0373689	NA	1055.69	624.785	0	583.417	0	0	0	735.793	355.587	658.869
969	0.0374019	-1.17511	618.069	37.053	7572.57	6444.13	7774.32	7573.02	7370.37	6752.54	5904.03	6675.83
970	0.0374076	-1.3241	71.0143	450.702	96860.4	73151.8	107650	87122.2	95808.6	75559.6	66604	77291.8
971	0.0374205	-3.60034	343.213	98.9415	72282.9	20076.7	68562.2	96608	51678.6	18314.2	8410.51	33505.5
972	0.0374293	1.45862	296.052	390.95	8773.65	12797.4	10532.8	7296.42	8491.7	13322.2	11026.8	14043.2
973	0.0374608	1.42219	293.063	543.272	5002.96	7115.15	5331.66	5625.74	4051.48	7277.79	7278.73	6788.94
974	0.0374999	-1.41048	703.225	73.9595	931.78	660.61	998.595	902.754	893.99	767.126	677.866	536.839
975	0.037609	NA	467.41	58.062	4211.61	0	2530.56	5026.06	5078.2	0	0	0
976	0.0376209	-3.49794	485.278	53.8025	20717.9	5922.89	13250.7	25030.7	23872.3	4876.47	2658.7	10233.5
977	0.0376275	-1.63463	264.973	403.794	3780.41	2312.71	3183.78	4361.02	3796.45	2320	2099.81	2518.31
978	0.0376297	NA	173.056	379.621	3184.93	0	1913.11	3825.33	3816.35	0	0	0
979	0.0376521	1.38772	562.138	543.379	1976.92	2743.42	1824.93	2356.65	1749.19	2732.47	3015.74	2482.05
980	0.0377575	3.20015	116.929	515.284	23703.9	75855.9	29138.8	41972.8	0	79088.9	94224.5	54254.2
981	0.0378768	3.73252	476.277	83.227	470.568	1756.4	1063.65	0	348.049	1499.91	1783.79	1985.52
982	0.0379517	1.63125	288.226	68.7325	3073.51	5013.68	2679.55	2817.77	3723.22	4072.94	5216.77	5751.31
983	0.0379619	NA	1071.17	651.012	997.622	0	1394.67	842.788	755.412	0	0	0
984	0.0379829	4.8278	128.893	150.751	13089.2	63192	0	1611.84	37655.8	77584.9	69645.1	42346
985	0.038004	-2.72613	466.931	566.665	9021.54	3309.29	6543.54	10550.8	9970.26	2751.29	3343.71	3832.87
986	0.0381496	-3.25178	699.804	624.383	986.742	303.447	1274.74	719.387	966.102	520.85	389.49	0
987	0.0381499	-2.07502	361.133	185.69	31309.1	15088.6	38143.5	27555	28228.9	16077.7	13971.2	15216.9
988	0.0381712	-1.35644	645.031	424.743	4271.65	3149.16	3818	4202.73	4794.22	3196.79	2854.32	3396.37
989	0.0382293	-1.77158	242.114	379.682	9973.56	5629.76	7889.12	11227.7	10803.8	6099.85	6048.2	4741.21
990	0.0383216	-1.46902	1015.86	444.725	3556.31	2420.88	3043.51	3783.25	3842.18	2504.66	2491.47	2266.49
991	0.0383432	-1.84161	823.089	77.387	3537.61	1920.94	4004.59	3892.05	2716.18	2472.75	1437.75	1852.31
992	0.0383506	2.50131	208.935	410.512	109115	272931	178892	73290.1	75162.9	353606	229399	235787
993	0.038351	2.96619	100.934	71.396	11011.4	32662	17385.6	0	15648.7	26074.9	34942.4	36968.8
994	0.0384171	-1.63963	346.1	397.165	252018	153704	213865	278443	263747	155728	109775	195610
995	0.0384902	-1.22453	390.249	76.872	2690.5	2197.16	2864.01	2533.09	2674.41	1947.6	2337.87	2306.03
996	0.0386065	-87.7434	445.033	611.082	28882.8	329.173	18968	39085.5	28594.8	0	987.519	0
997	0.0386212	-4.93835	212.002	221.599	5907.93	1196.34	7229.6	5348.5	5145.69	0	0	3589.01
998	0.0386264	-1.36408	364.944	458.445	83949.3	61542.8	86025.5	79325.6	86496.9	52034.4	61711.1	70882.8
999	0.0386345	1.47287	857.516	65.308	3692.81	5439.01	3775.67	2933.89	4368.87	4645.82	5832.08	5839.14
1000	0.0386848	NA	318.971	500.444	3520.85	0	4943.18	2712.78	2906.59	0	0	0
1001	0.0387154	-3.37168	262.076	433.423	73186.7	21706.3	52333.5	76323	90903.8	18948.9	19286.2	26883.8
1002	0.038742	-2.32163	325.185	53.104	807040	347618	625817	766592	1.02871e+06	333469	216445	492939
1003	0.0388126	NA	690.059	504.265	3139.24	0	4413.38	2520.88	2483.47	0	0	0
1004	0.038832	1.74541	348.933	529.809	2370.65	4137.74	2772.27	2865.01	1474.66	4398.2	3647.79	4367.24
1005	0.0389124	-1.16306	220.032	552.465	7479.5	6430.89	7842.19	6992.7	7603.61	6601.39	6247.37	6443.91
1006	0.038923	-1.37392	674.972	186.007	2753.8	2004.34	2411.39	2785.35	3064.66	1845.75	1982.52	2184.73
1007	0.0389853	3.52045	149.045	177.547	11454.7	40325.7	20200.2	14163.9	0	35036.6	54652.5	31288
1008	0.0389911	-4.17921	283.095	120.805	13626.1	3260.44	12269.4	18770.3	9838.56	4548.94	0	5232.37
1009	0.0389925	47.3259	130.958	396.221	709.114	33559.4	2127.34	0	0	20054.1	41692.7	38931.6
1010	0.0390026	1.49205	832.601	62.5795	4796.36	7156.39	4080.32	4647.83	5660.92	6060.63	7276.64	8131.89
1011	0.0391467	NA	562.117	211.731	1098.62	0	897.959	852.063	1545.83	0	0	0
1012	0.0391838	-1.13316	419.078	39.1175	54319.9	47936.8	57019.2	53715.9	52224.6	50883	45585.4	47342
1013	0.0391931	5.09933	131.045	410.75	18018.5	91882.4	54055.5	0	0	106885	82265.8	86496.2
1014	0.0392922	-2.11291	265.019	395.422	5375.3	2544.03	4167.29	5675.07	6283.54	2372.31	2404.27	2855.51
1015	0.0393583	2.21559	175.964	154.639	12953.6	28699.8	6965.67	15061.7	16833.4	22349.1	36187.8	27562.5
1016	0.0393704	-1.8162	739.109	77.3345	6112.69	3365.66	7226.79	6318.97	4792.31	4266.18	2688.17	3142.63
1017	0.039406	1.31836	529.438	51.6175	11684.4	15404.3	10779.4	11711.7	12562.3	14100.8	17251.6	14860.6
1018	0.0394095	-1.79211	933.663	270.491	1449.61	808.884	1754.3	1246.68	1347.84	932.858	755.902	737.891
1019	0.0394424	1.40803	471.917	155.999	55197.5	77720	66775.4	48958.4	49858.7	83951	79601.9	69607.1
1020	0.039492	1.2361	1068.98	562.697	7159.38	8849.74	6348.63	7508.23	7621.3	8549.09	9080.18	8919.95
1021	0.0395007	1.09677	1126.07	562.458	5719.67	6273.14	5752.09	5739.05	5667.87	6460.61	6312.33	6046.49
1022	0.0395446	15.3925	298.114	370.037	3158.96	48624.3	9476.88	0	0	42501.2	34379.3	68992.6
1023	0.0395541	-1.30754	240.081	284.707	21963.5	16797.6	24383.8	20619.8	20886.8	17006.9	14597	18788.8
1024	0.0396757	-5.84624	450.992	50.99	2789.4	477.127	2505.02	3881.9	1981.27	708.799	722.582	0
1025	0.0397454	-1.99571	71.0142	90.276	59402.6	29765.2	57960.6	65544	54703.3	27456.2	18387.7	43451.5
1026	0.0397676	1.62837	303.104	374.346	4699.21	7652.07	4177.89	4409.21	5510.54	7705.22	6316.11	8934.89
1027	0.0397798	-3.04549	817.212	504.849	3751.9	1231.95	2692.83	4249.33	4313.53	0	1579.17	2116.69
1028	0.0397893	-3.78018	462.122	494.747	3971.13	1050.51	2560.56	4226.21	5126.61	1220.69	0	1930.85
1029	0.0398807	8.9218	245.043	372.969	20089.4	179234	60268.3	0	0	104254	191087	242362
1030	0.0399183	-4.09653	448.254	80.433	2448.94	597.81	2921.54	2938.44	1486.86	731.312	0	1062.12
1031	0.0399941	-2.40246	436.157	520.062	6132.87	2552.74	7223.94	6847.88	4326.8	1676.51	3227.46	2754.26
1032	0.0400129	-4.9242	180.06	285.019	21281.2	4321.76	28207.3	17380.2	18256.2	12965.3	0	0
1033	0.0400189	NA	429.014	81.149	0	1262.3	0	0	0	1688.45	789.949	1308.5
1034	0.0400204	-1.6893	662.061	280.356	7422.43	4393.8	8933.03	6706.96	6627.29	5701.13	3871.03	3609.25
1035	0.0400396	4.95828	298.948	410.377	1142.64	5665.52	3427.92	0	0	6759.59	5285.14	4951.83
1036	0.0400581	-3.94484	247.119	120.124	43251.5	10964.1	39205.7	58854.4	31694.3	13245.3	3602.35	16044.5
1037	0.040063	-1.31672	343.943	571.593	17268.6	13114.9	15758.5	17058.2	18989.1	13484	12650.7	13210
1038	0.04009	-4.89647	405.107	432.779	3914.22	799.396	2690.51	4339.29	4712.85	0	0	2398.19
1039	0.0401729	NA	218.964	360.307	0	132042	0	0	0	85665.6	130292	180169
1040	0.0402011	-5.32068	389.181	188.426	17922.2	3368.4	19679.8	23270.3	10816.5	3709.42	0	6395.78
1041	0.0402129	-2.80601	294.182	52.3575	89932.9	32050.1	61842.4	110227	97728.8	27897.5	23181.4	45071.4
1042	0.040272	-2.9334	299.108	102.278	4390.86	1496.85	4475.74	5284.76	3412.1	2132.87	0	2357.68
1043	0.0402919	NA	607.076	486.416	0	20327.5	0	0	0	17333.6	15011.7	28637.2
1044	0.0404186	-2.71864	258.986	500.444	24331.4	8949.83	17112.5	27516.3	28365.3	6836.46	9112.44	10900.6
1045	0.0404291	-1.54901	875.116	433.08	9446.52	6098.44	9075.17	9551.18	9713.2	4917.35	5870.41	7507.54
1046	0.0405716	2.93621	322.056	231.2	519119	1.52424e+06	1.00852e+06	248745	300094	1.33421e+06	1.59937e+06	1.63914e+06
1047	0.0406108	-4.82732	433.847	76.889	1864.28	386.193	2104.09	2106.12	1382.63	1158.58	0	0
1048	0.0406579	-1.36396	138.02	57.522	102292	74996.7	98221.1	105405	103251	87508.3	65990.4	71491.5
1049	0.0408326	-2.23445	530.127	504.573	14591.3	6530.15	10804.2	15497.1	17472.4	5544.35	5966.9	8079.2
1050	0.0408496	5.37132	752.15	416.077	238.139	1279.12	0	0	714.417	1297.97	1160.9	1378.49
1051	0.0408709	-1.72543	776.138	209.381	18691.8	10833.1	15179.5	20431.8	20464.2	10201.2	10746.3	11551.9
1052	0.0409007	-1.9278	265.955	634.357	5928.95	3075.5	7260.69	5671.42	4854.74	3630.7	2957.58	2638.2
1053	0.040911	-1.38428	632.069	423.295	1817.1	1312.66	2014.98	1648.91	1787.4	1309.02	1297.55	1331.43
1054	0.0410386	-3.2832	1008.02	77.134	2521.88	768.119	2941.56	2741.13	1882.96	1587.86	716.493	0
1055	0.0410418	-3.78514	321.211	51.525	52410.3	13846.3	33698.6	68379.2	55153	12874.7	3703.02	24961.2
1056	0.041094	-1.41463	342.94	571.509	558129	394539	499068	541141	634177	365999	399898	417722
1057	0.0411182	-2.50153	509.148	504.236	10979.4	4389.07	8088.77	11404.3	13445.2	3840.28	3930.16	5396.78
1058	0.0412111	NA	470.261	227.848	1368.65	0	795.149	1647.67	1663.12	0	0	0
1059	0.0412584	NA	219.067	70.083	4117.71	0	4512.33	5376.19	2464.62	0	0	0
1060	0.0412597	-2.08266	319.993	116.44	2427.5	1165.58	2782.91	2181.12	2318.46	998.75	1799.65	698.323
1061	0.0412799	NA	461.126	443.591	0	1139.79	0	0	0	1286.34	672.413	1460.61
1062	0.0413119	1.94119	244.2	63.688	1623.15	3150.85	1074.98	2354.71	1439.76	2503.6	3674.69	3274.27
1063	0.0413731	-1.4045	1122.61	267.534	1890.72	1346.19	2131.42	1807.03	1733.72	1392.01	1347.58	1298.97
1064	0.041406	1.61527	528.272	71.772	9100.91	14700.5	7904.36	10557.1	8841.25	17226.8	14685	12189.6
1065	0.0414858	2.08383	506.288	68.608	10560.6	22006.5	5286.18	13967.9	12427.7	26923.7	21817.5	17278.2
1066	0.0415285	NA	268.916	500.175	4015.22	0	5701.4	3264.66	3079.58	0	0	0
1067	0.0415644	-1.5784	451.984	565.975	8719.97	5524.58	8086.23	8905.53	9168.15	4359.03	5170.86	7043.84
1068	0.0415885	-1.65142	168.991	458.966	315893	191286	265949	303837	377893	157252	186233	230372
1069	0.0416391	-5.6091	575.211	201.575	2132.01	380.098	2233.49	2052.4	2110.13	0	0	1140.29
1070	0.0416826	-1.38459	444.987	82.26	4958.33	3581.09	5671.26	4694.33	4509.4	4097.51	3457.28	3188.49
1071	0.0417097	-4.19965	1030.11	242.373	4864.57	1158.33	6396.35	5154.39	3042.97	571.813	2430.33	472.846
1072	0.0417567	-5.73659	686.047	502.465	1555.77	271.202	2152.22	1010.13	1504.96	0	0	813.605
1073	0.0417568	-1.58786	246.023	394.644	2829.33	1781.85	3168.11	2296.3	3023.56	1342.25	1964.71	2038.59
1074	0.0418128	1.20799	260.114	109.474	4177.54	5046.44	4539.84	3755.64	4237.15	5324.37	5066.73	4748.22
1075	0.0418647	-3.3521	398.229	53.5085	26437.2	7886.75	16778.8	31478.9	31053.9	6541.34	4300.13	12818.8
1076	0.0418846	-1.17922	617.066	36.9745	31878.6	27033.7	33877.4	32191	29567.3	28555.8	25125.3	27420
1077	0.0418885	-2.13554	360.13	185.137	240168	112462	297385	210651	212466	122318	102035	113034
1078	0.0419211	-3.81781	265.148	53.2295	2.58914e+06	678174	1.62901e+06	3.11809e+06	3.02031e+06	614396	358535	1.06159e+06
1079	0.0419315	NA	383.142	52.074	2229.84	0	2302.79	1379.03	3007.71	0	0	0
1080	0.041971	1.65838	119.035	263.274	20872.2	34613.9	23741.8	20531.3	18343.4	32904.2	29605.7	41331.9
1081	0.0419958	-3.09285	982.719	268.164	1046.47	338.351	1373.06	806.722	959.622	542.475	0	472.578
1082	0.0420562	-9.47419	484.953	50.9	3849.81	406.347	3319.93	5568.14	2661.36	0	1219.04	0
1083	0.0420686	NA	1030.67	627.255	0	619.027	0	0	0	495.041	480.858	881.18
1084	0.0421329	-4.77364	452.024	77.131	5370.73	1125.08	6310.24	5825.77	3976.19	3375.25	0	0
1085	0.0421636	-2.94403	538.042	403.794	4571.77	1552.89	5423.72	4146.61	4144.97	0	2072.66	2586.02
1086	0.0422426	-3.78452	310.177	52.998	99176.1	26205.7	62430	114073	121025	21720.4	15082.9	41814
1087	0.0423913	NA	128.035	155.764	0	25281.8	0	0	0	35094.4	16561.3	24189.8
1088	0.0425918	-1.34108	239.078	284.707	335701	250321	377343	308136	321623	262243	211544	277176
1089	0.0425948	-1.26486	334.049	280.412	28889.3	22840	30447.9	25882.7	30337.3	22610.3	21971	23938.7
1090	0.0426088	-4.77197	808.113	77.3805	1053.48	220.765	1236.05	1120.95	803.457	0	0	662.296
1091	0.0426134	-1.22124	508.557	37.018	45548.6	37296.9	49633.8	44844.4	42167.4	39744.9	35611.9	36533.9
1092	0.0427036	1.35938	590.519	54.5055	1762.57	2396	1454.87	1878.06	1954.77	2122.46	2638.64	2426.89
1093	0.0427429	-1.09023	373.083	39.122	29511	27068.6	30143.5	30087.6	28301.9	28128.4	26168.5	26908.9
1094	0.0427673	-5.44871	623.14	44.271	11727.6	2152.36	14417.4	13889.6	6875.67	0	0	6457.07
1095	0.0427824	5.30532	419.115	434.89	3359	17820.6	10077	0	0	24615.6	16490.2	12356
1096	0.0427858	-1.72359	214.016	116.601	4327.41	2510.7	5139.59	3749.57	4093.08	1601.9	2918.36	3011.84
1097	0.0429586	-1.3994	247.039	415.401	15525.5	11094.4	16058.3	15439.2	15078.9	13156.6	10332.9	9793.75
1098	0.042959	-1.72081	326.987	466.984	68229.5	39649.7	64416.1	60227.8	80044.5	51888.5	26158.8	40901.9
1099	0.0429657	1.74282	375.019	427.663	5172.76	9015.21	6882.95	4331.26	4304.07	9279.46	8806.33	8959.85
1100	0.0432038	-2.97418	493.197	436.406	1529.48	514.251	1093.6	1613.57	1881.26	0	787.238	755.515
1101	0.0432248	-4.8457	1074.62	267.534	954.669	197.014	1273.41	853.236	737.367	0	0	591.041
1102	0.0433212	-4.76042	1210.12	77.138	933.027	195.997	1128.74	1018.18	652.17	587.991	0	0
1103	0.0434095	-1.93098	1024.19	77.376	3740.86	1937.29	4476.46	3899.76	2846.35	2442.85	1625.84	1743.17
1104	0.0435084	-7.99038	192.033	182.651	265738	33257.3	366177	216874	214164	34075.4	30096.7	35599.8
1105	0.0435543	5.11713	557.308	98.7245	294.685	1507.94	0	0	884.054	1327.24	1550.3	1646.29
1106	0.0436286	-4.52895	853.229	208.363	2068.61	456.753	1218.81	2578.89	2408.13	0	632.859	737.4
1107	0.0436412	4.79985	130.89	150.751	15522.4	74505	0	1798.75	44768.3	92662.4	83869.6	46982.9
1108	0.043702	-1.40877	446.577	423.544	5954.77	4226.94	6826.81	5324	5713.5	4505.86	3809.67	4365.3
1109	0.0437281	-1.15169	295.032	37.697	66300.2	57567.6	70062.4	66598.1	62240.1	59575.7	56156.5	56970.6
1110	0.0437614	-2.01472	737.111	77.376	23088.4	11459.8	28109	23767.7	17388.5	14901.7	8747.04	10730.7
1111	0.0437776	NA	549.061	500.083	0	3098.15	0	0	0	2419.16	2436.29	4439.01
1112	0.0439358	-4.7364	738.904	77.1275	1256.06	265.193	1427.41	1385.67	955.108	795.58	0	0
1113	0.0440549	-2.39416	326.188	53.124	129185	53958.5	97668.4	123019	166868	51143.8	34819.1	75912.5
1114	0.0440811	1.24856	602.166	426.488	23311.7	29106	26065.9	21095.5	22773.6	31806.1	27991.6	27520.3
1115	0.0441513	-2.89121	704.958	77.134	2618.72	905.755	2830.2	3022.98	2002.99	1513.25	0	1204.01
1116	0.0441648	-1.65534	257.939	41.351	252673	152641	286330	209842	261847	159169	152050	146703
1117	0.0442168	-4.50771	353.202	53.088	406391	90154.6	242985	492113	484074	68440.8	42108.1	159915
1118	0.0442288	-2.11884	370.964	209.903	5137.12	2424.49	4236.6	5609.48	5565.27	970.176	3013.98	3289.32
1119	0.0442598	-4.74384	165.019	460.052	16672.9	3514.65	12968.3	19304.2	17746.4	10543.9	0	0
1120	0.0443033	-2.92214	508.146	504.328	55929	19139.8	39335.3	58804	69647.7	15960	17201.2	24258.1
1121	0.0443539	NA	479.088	499.575	1576.68	0	2020.35	1809.29	900.386	0	0	0
1122	0.0444091	1.3856	495.477	52.206	26733.2	37041.5	23315.2	26896	29988.4	33300.8	42475.2	35348.6
1123	0.0444549	-2.916	217.083	203.328	573957	196830	773184	442971	505716	173291	112510	304689
1124	0.0445088	-1.09263	1083.51	285.17	4705.26	4306.37	4871.08	4728.26	4516.43	4465.03	4301.71	4152.38
1125	0.0446033	-2.00991	410.951	210.218	5384.59	2679.02	5404.74	5425.79	5323.25	1840.09	3826.55	2370.41
1126	0.0448448	-1.76293	321.04	504.176	17699.8	10040	21125	16130.5	15843.8	10104.6	9654.75	10360.5
1127	0.044855	-4.69988	482.428	54.232	2357.67	501.645	2909.69	2246.78	1916.55	0	0	1504.94
1128	0.0448706	-2.87532	468.135	115.512	1421.26	494.295	1792.63	1141.18	1329.96	735.011	0	747.874
1129	0.0448869	-3.80627	397.226	53.485	162220	42619.1	98998	197745	189917	33678.8	21377.6	72801
1130	0.0448893	NA	793.1	207.542	1125.56	0	632.103	1358.12	1386.46	0	0	0
1131	0.0449457	-4.68433	893.683	266.526	1333.67	284.709	1670.41	1066.98	1263.63	0	0	854.128
1132	0.0449995	NA	1007.27	404.88	1063.23	0	600.553	1349.46	1239.67	0	0	0
1133	0.0450368	1.7955	285.207	67.421	46522.3	83530.9	54517.1	34660.3	50389.6	63458.3	93135.3	93999.1
1134	0.0450546	-1.93075	505.989	537.797	890582	461262	1.09617e+06	858504	717070	420975	411094	551718
1135	0.0450919	-1.67768	428.921	210.084	4426.06	2638.2	4221.14	4550.89	4506.14	2814.03	3268.4	1832.16
1136	0.0451021	NA	646.876	268.129	959.618	0	1354.71	633.652	890.49	0	0	0
1137	0.0452262	-1.1792	317.528	37.697	80104.4	67931.2	85254.6	80574.8	74483.8	70328.4	67175.9	66289.4
1138	0.0452517	-2.90237	314.169	53.576	5739.5	1977.52	4819.99	5209.17	7189.35	2543.3	0	3389.27
1139	0.0452531	-4.79943	127.06	510.272	14899.2	3104.38	13342.4	13612.3	17743	0	0	9313.13
1140	0.0452712	-2.84521	669.435	52.902	2628.81	923.94	2500.58	3238.75	2147.09	1440.41	1331.41	0
1141	0.045331	-60.3077	332.991	403.662	16631.2	275.772	9426.46	19369.8	21097.3	0	0	827.316
1142	0.0453675	4.84695	869.551	64.4945	211.209	1023.72	0	633.626	0	846.233	1132.5	1092.42
1143	0.04539	NA	138.041	199.743	2378	0	3346.65	2243.11	1544.24	0	0	0
1144	0.0454095	-1.78949	182.053	116.817	12293	6869.55	14661.5	10574.1	11643.3	7009.01	6564.58	7035.05
1145	0.0454109	-1.73099	636.159	77.583	43455.8	25104.7	51775.6	43968.4	34623.6	30300.9	21109.6	23903.5
1146	0.0454168	-1.94665	294.102	379.573	5229.32	2686.31	3990.75	6382.05	5315.17	3451.43	2567.94	2039.57
1147	0.0456477	-4.74522	322.056	397.191	324811	68450.1	215426	386623	372383	0	0	205350
1148	0.0457348	-4.82747	537.002	77.1205	3201.6	663.204	3524.37	3444.16	2636.27	1989.61	0	0
1149	0.0457535	-2.63978	263.079	433.649	12313.8	4664.71	9289.1	12128.2	15524.2	4256.81	4289.73	5447.6
1150	0.0457686	NA	274.104	435.49	6283.28	0	3540.13	8071.22	7238.49	0	0	0
1151	0.0457718	-1.27453	171.986	105.651	16855.4	13224.8	18540.7	16869.8	15155.8	14505.9	11888.9	13279.6
1152	0.0457789	NA	293.079	104.268	2183.8	0	3064.06	2092.54	1394.81	0	0	0
1153	0.0458369	-2.14917	838.061	77.3765	6470.34	3010.62	8001.61	6666.89	4742.53	4150.48	2193.22	2688.17
1154	0.0458522	-4.94141	451.925	267.773	1641.68	332.23	2244.78	1189.96	1490.31	0	0	996.689
1155	0.0459275	-1.17812	513.822	444.346	9042.9	7675.72	8387.05	9518.04	9223.6	7467.74	7748.79	7810.64
1156	0.0459317	-3.38395	576.287	547.147	1488.19	439.779	2017.51	1078.4	1368.65	0	530.383	788.953
1157	0.0459615	-1.21531	131.083	544.516	32004.4	26334.4	30464.3	34844.8	30704.1	26016.1	27269	25718
1158	0.0461383	5.18699	280.938	409.223	2510.81	13023.6	7532.44	0	0	13154.4	13978.7	11937.7
1159	0.0463283	NA	776.615	52.5775	1862.4	0	1056.63	2089.73	2440.85	0	0	0
1160	0.0463531	NA	194.03	182.661	7925.92	0	11427.2	5741.1	6609.41	0	0	0
1161	0.0464476	NA	335.162	71.779	0	2544.24	0	0	0	1435.37	2882.39	3314.95
1162	0.0464778	1.7442	136.891	159.732	92507.3	161351	66199.1	101902	109421	199039	143510	141504
1163	0.0465049	1.24019	717.052	559.538	68593.4	85068.7	76792.2	63777.2	65210.8	93188.5	81159.6	80858.1
1164	0.0465393	1.37171	567.535	55.118	64973.8	89125.1	55440.1	64980.3	74500.9	79296.8	101039	87039.6
1165	0.046567	NA	479.823	269.495	0	2173.89	0	0	0	2837.94	1226.54	2457.2
1166	0.0466163	NA	612.034	643.423	2024.6	0	2922.2	1684.04	1467.57	0	0	0
1167	0.0466217	-1.59273	874.114	433.08	33352.6	20940.5	32433.5	33826.8	33797.5	16621.6	19807.5	26392.6
1168	0.0466446	NA	260.025	486.389	25990.6	0	14355.9	32038	31578	0	0	0
1169	0.0467001	4.63173	437.24	52.891	957.879	4436.64	2873.64	0	0	3173.22	5152.65	4984.04
1170	0.0467021	4.77693	129.893	150.492	1462	6983.85	0	0	4385.99	9014.18	7228.25	4709.13
1171	0.046764	NA	1020.62	267.631	994.285	0	1348.1	582.481	1052.27	0	0	0
1172	0.0468348	-1.85679	714.009	210.727	5871.24	3162.03	4900.19	6372.13	6341.42	3358.6	1781.1	4346.41
1173	0.0468884	-2.92774	1023.99	77.134	1986.02	678.345	2391.37	2058.19	1508.49	1220.07	0	814.96
1174	0.0469579	-2.09226	271.067	201.316	43809.7	20939	33161	43988.3	54279.8	15018.1	16666.5	31132.3
1175	0.0469708	1.25867	603.168	426.45	5902.2	7428.94	6553.34	5503.13	5650.12	8249.69	6948.31	7088.82
1176	0.0469726	-4.63623	786.962	644.106	2449.28	528.29	3175.74	2225.38	1946.71	1584.87	0	0
1177	0.0470075	1.42049	337.31	53.1235	2590.83	3680.26	2499.3	2391.98	2881.2	3089.82	3961.01	3989.94
1178	0.0470195	-4.97528	399.116	52.296	2212.36	444.669	2180.46	1983.83	2472.78	0	0	1334.01
1179	0.047045	-3.4	157.031	309.403	17744.2	5218.88	11675.4	20004.8	21552.3	4697.56	0	10959.1
1180	0.047177	-3.29742	229.038	84.09	6687.76	2028.18	7200.11	6657.01	6206.16	2159.71	0	3924.82
1181	0.0471853	-1.28658	858.71	267.783	6817.87	5299.21	7639.77	6257.94	6555.89	5692.08	4803.72	5401.82
1182	0.0472451	-4.74036	152.035	55.719	11983.4	2527.96	10065.7	11869.3	14015.3	7583.89	0	0
1183	0.0473172	-1.19971	173.105	544.645	856141	713622	822769	921630	824024	707653	720479	712735
1184	0.0475869	-2.95401	736.906	77.134	3981.71	1347.9	4610.05	4363.98	2971.09	2498.98	0	1544.72
1185	0.0476472	1.24187	127.002	436.88	80686.2	100202	91207.8	77648.7	73202	93726.5	100903	105975
1186	0.0476923	1.92838	679.104	417.211	1812.97	3496.1	2747.26	1362.89	1328.75	3923.34	3627.31	2937.64
1187	0.0477693	-2.16325	572.017	220.976	1974.48	912.739	2538.17	1545.13	1840.13	1235.96	867.669	634.588
1188	0.0477736	-4.65052	259.13	413.865	3125.89	672.159	2141.79	3365.89	3869.97	0	0	2016.48
1189	0.0478672	NA	434.24	83.431	5180.41	0	6332.23	6380.52	2828.48	0	0	0
1190	0.0479255	-1.40268	386.925	458.395	7227.7	5152.79	8321.53	6614.11	6747.46	4375.01	5040.22	6043.15
1191	0.0479266	4.59917	612.095	421.769	333.164	1532.28	0	0	999.492	1286.59	1379.84	1930.4
1192	0.0480154	1.26794	530.442	51.611	3818.98	4842.24	3391.19	3856.77	4208.99	4621.41	5383.09	4522.23
1193	0.0480608	1.55781	366.045	537.057	191001	297545	133233	212126	227645	298271	335976	258387
1194	0.0481281	2.82706	570.465	51.195	1490	4212.32	2360.97	2109.03	0	3514.67	4863.7	4258.59
1195	0.0481519	-1.14252	578.795	266.663	20881	18276.3	22330.9	20218.5	20093.6	19208.9	17809.8	17810.2
1196	0.0482847	NA	410.168	379.013	1525.73	0	1277.2	1087	2213	0	0	0
1197	0.048401	1.38392	673.265	50.4035	2056.6	2846.16	2001.78	2168.49	1999.53	2593.12	3235.77	2709.6
1198	0.0484061	-1.73319	684.83	444.88	5766.5	3327.1	6937.65	5040.96	5320.88	3207.16	3190.91	3583.22
1199	0.0485725	2.46073	203.021	361.1	46362.1	114084	70189.4	40750.4	28146.5	142964	120838	78451.8
1200	0.0485761	8.92562	619.168	514.698	4339.95	38736.8	9901.27	1622.24	1496.35	39868	23004.1	53338.2
1201	0.0486051	NA	377.221	155.673	0	7589.51	0	0	0	6681.95	10947.8	5138.82
1202	0.0486139	-1.22199	508.056	37.018	81042.7	66320.3	88904.4	79225.6	74998.2	71287	61969.5	65704.4
1203	0.048792	-3.81084	441.252	53.6385	57725.4	15147.7	34354.8	70968.3	67853.2	11828.5	7021.87	26592.7
1204	0.0488873	-5.02961	1183.23	422.493	933.066	185.515	838.942	970.043	990.214	0	0	556.544
1205	0.0488976	-1.32951	407.032	80.8105	19123.8	14384.1	21138.2	19507.3	16726	16484.3	13608.5	13059.5
1206	0.0489451	-1.45194	831.029	537.847	13025	8970.74	11626.3	15225.2	12223.5	7429.49	9011.83	10470.9
1207	0.0490339	-1.16503	758.735	266.663	21982.2	18868.3	23695.5	20997.3	21253.8	20169	18429.9	18006.1
1208	0.0490744	-1.83161	266.963	457.812	729416	398238	549708	778934	859605	308204	367678	518831
1209	0.0491939	3.97897	131.035	410.747	29785.7	118516	74137.4	6801.11	8418.44	163681	91256.1	100612
1210	0.0492177	-4.31168	354.204	53.085	53092.5	12313.7	31364.4	62451.3	65461.8	10367.6	5833.64	20739.8
1211	0.0492221	2.59723	412.048	505.67	2466.57	6406.26	2304.9	2676.84	2417.98	8237.51	5254.64	5726.62
1212	0.0492361	NA	404.275	77.1945	4657.74	0	3023.86	6681.12	4268.24	0	0	0
1213	0.0493012	NA	1327.5	270.99	787.125	0	1120.3	495.5	745.58	0	0	0
1214	0.0493439	-1.41813	383.316	57.06	21913.4	15452.3	21887.7	22383.2	21469.2	13259	14654.1	18443.6
1215	0.049464	-2.46711	961.329	551.73	2295.46	930.426	2153.89	1727.97	3004.53	782.202	722.107	1286.97
1216	0.0495172	-2.71727	425.563	433.705	10561	3886.64	6871.93	12926.9	11884.3	3739.94	2161.03	5758.94
1217	0.0495608	-1.79822	616.873	644.106	3819.9	2124.27	4624.9	3711.62	3123.19	2377.83	2095.5	1899.48
1218	0.0496922	-1.41165	169.849	93.563	2035.01	1441.58	2215.54	1940.66	1948.82	1759.42	1365.99	1199.32
1219	0.0496964	NA	443.127	503.958	2906.45	0	1721.85	4053.27	2944.24	0	0	0
1220	0.0496974	1.25961	272.017	441.849	4822.45	6074.42	4655.27	4576.91	5235.17	6077.16	5462.66	6683.44
1221	0.0497805	-1.32992	119.027	431.1	23188.8	17436.2	23645.1	21277	24644.2	16204.1	15451.7	20652.9
1222	0.0497995	-4.75676	178.051	105.942	3039.88	639.065	2551.25	3259.74	3308.66	0	0	1917.2
1223	0.0498187	-2.10851	228.105	155.524	18347.6	8701.68	13125.8	21843.1	20073.8	6563.16	8576.32	10965.6
1224	0.0498475	-3.21085	57.0341	403.014	72255.2	22503.5	45871	84663.9	86230.8	16704.6	18468.2	32337.6
1225	0.0498639	-4.74075	227.139	152.653	4253.78	897.279	4788.22	3591.61	4381.51	2691.84	0	0
1226	0.0498962	3.2266	290.036	500.222	3550.24	11455.2	0	5368.72	5282.01	8048.09	10837.9	15479.6
1227	0.0498995	-1.39885	492.053	209.041	6326.47	4522.62	7016.88	6404	5558.55	4452.95	4555.18	4559.74
1228	0.0499013	-4.1987	266.151	53.2295	300028	71457.2	179206	370049	350829	62516.5	37376.4	114479
1229	0.0499358	-1.94962	506.991	537.887	75864.1	38912.2	94011.5	73540.6	60040.4	35004.6	35131.9	46600.2
1230	0.0499911	1.30484	399.265	54.9365	3781.2	4933.84	3968.55	4215.09	3159.97	5101.95	5072.12	4627.45
1231	0.0500062	-2.09736	115.004	90.2095	255806	121966	238586	289462	239371	116312	61345.7	188240
1232	0.0501656	-1.68407	150.049	229.18	9233	5482.54	7632.46	11076	8990.58	4270.8	4935.9	7240.92
1233	0.0502072	-5.22408	804.646	52.381	2557.73	489.604	1414.52	2987.18	3271.48	0	445.817	1022.99
1234	0.0502693	-3.37579	458.922	644.676	5806.16	1719.94	6150.24	5573.05	5695.19	0	3435.41	1724.4
1235	0.0503083	-4.9626	797.229	504.577	2304.26	464.325	1286.05	2698.4	2928.34	493.53	0	899.446
1236	0.0503764	-1.28622	951.111	422.548	8737.38	6793.07	9832.06	8119.36	8260.72	7505.54	6183.13	6690.54
1237	0.0504029	-1.70665	187.073	241.624	638877	374344	494006	677896	744729	346796	463105	313132
1238	0.0504035	1.42399	922.097	558.833	3512.5	5001.77	4331.19	2947.01	3259.31	5606.86	4658.68	4739.75
1239	0.0504049	5.19124	134.036	435.464	2207.21	11458.2	6621.63	0	0	11473.5	10962.9	11938.1
1240	0.0504358	-1.55504	761.166	210.265	6214.98	3996.66	5000.54	7106.5	6537.88	3257.84	4166.06	4566.08
1241	0.0504813	-1.57647	638.158	77.618	8095.02	5134.91	9569.88	8050.71	6664.47	6088.99	4380.64	4935.09
1242	0.0505983	-4.56726	248.024	635.017	56684.5	12411	46944.1	47738.6	75370.7	0	0	37233.1
1243	0.0506778	-1.83846	826.064	280.51	1816.94	988.298	2271.24	1563.09	1616.5	1348.77	906.636	709.484
1244	0.0507342	-1.82577	102.02	200.253	21899.5	11994.7	19583.1	26190.1	19925.2	10816.4	7906.2	17261.4
1245	0.050737	-1.11899	887.968	450.173	7642.02	6829.39	8004.04	7650.21	7271.8	7008.95	6421.56	7057.65
1246	0.0508495	3.14506	210.932	410.431	28466.6	89529.2	59953.3	0	25446.5	111809	78140.4	78637.9
1247	0.0509971	-1.77304	203.068	517.709	436155	245993	397670	525727	385067	251573	241664	244742
1248	0.0510827	-2.1445	605.003	433.001	3269.87	1524.77	2900.27	3412.67	3496.66	1621.93	662.63	2289.74
1249	0.0511236	1.85091	629.562	55.8225	883.891	1636	938.416	1099.77	613.486	1241.46	1977.76	1688.79
1250	0.0511466	NA	308.117	378.749	12922.6	0	7236.06	17631.3	13900.4	0	0	0
1251	0.0512249	NA	506.014	39.529	4587.9	0	3062.84	4024.91	6675.94	0	0	0
1252	0.0512696	-2.88129	529.062	533.792	2357.13	818.08	2080.72	2414.03	2576.64	0	1174.6	1279.64
1253	0.0513553	NA	766.52	64.243	4555.36	0	3031.85	6628.81	4005.42	0	0	0
1254	0.0513723	NA	358.125	554.199	1338.62	0	1455.81	742.721	1817.34	0	0	0
1255	0.0514712	1.24907	755.007	560.326	7720.2	9643.04	8421.25	7305.64	7433.72	10666.3	9479.08	8783.71
1256	0.0515321	NA	452.041	259.316	5109.61	0	2735.05	5919.78	6674	0	0	0
1257	0.0515437	-6.80576	604.072	403.911	2001.89	294.146	2977.82	1495.75	1532.1	0	0	882.439
1258	0.0516238	-1.65749	409.263	54.988	6663.49	4020.22	5175.26	7531.96	7283.25	3755.65	3520.71	4784.31
1259	0.0517082	NA	333.155	120.55	9989.35	0	7484.48	7768.64	14714.9	0	0	0
1260	0.0518143	-4.76885	628.007	643.858	1626.73	341.115	2267.32	1335.4	1277.47	1023.35	0	0
1261	0.0518398	-2.78354	359.168	407.747	1674.77	601.668	1537.78	1491.84	1994.68	820.753	0	984.25
1262	0.0518497	1.58564	297.207	61.0685	12152	19268.6	10560.9	11747.1	14147.8	15283.7	20707.1	21814.9
1263	0.0519041	1.05823	220.972	121.368	446112	472087	433501	454813	450021	467587	485670	463006
1264	0.0519308	-1.1737	317.027	37.561	247499	210871	263806	249312	229380	218604	208174	205834
1265	0.051938	NA	173.057	408.202	0	5161.09	0	0	0	2891.68	5498.91	7092.67
1266	0.0519994	4.74378	129.893	122.178	739.238	3506.78	0	0	2217.71	3861.29	3009.29	3649.76
1267	0.0520049	-3.84124	372.955	403.911	3331.01	867.169	4565.31	2745.87	2681.84	753.943	720.593	1126.97
1268	0.0520952	-1.44443	893.158	423.792	18190	12593.2	15241.4	18679.5	20649	13179.6	11043.3	13556.6
1269	0.0520972	-3.0089	205.037	508.967	252357	83870.3	262571	169939	324562	124916	0	126695
1270	0.0520986	4.64565	529.471	51.883	848.448	3941.6	2545.35	0	0	3344.05	4539.24	3941.5
1271	0.0522282	1.17803	286.273	55.5995	15315.3	18041.9	14115	15545.1	16285.9	17079.3	19527.2	17519.3
1272	0.0522561	-4.49328	754.035	532.329	2970.29	661.051	3117.07	3526.48	2267.32	0	0	1983.15
1273	0.0523946	-1.51205	253.999	185.635	32857.6	21730.6	26690.5	34990.8	36891.4	19207.2	21626.2	24358.3
1274	0.0524493	-4.54427	1009.02	77.241	769.434	169.32	838.507	862.979	606.816	507.959	0	0
1275	0.0525086	-1.13094	396.989	122.541	7684.05	6794.39	7269.94	7662.17	8120.06	6423.43	6810.86	7148.89
1276	0.0525279	-1.75615	478.095	502.887	10060.6	5728.75	12006.8	10241.8	7933.13	6576.18	5554.5	5055.57
1277	0.0525392	1.48163	275.054	195.973	226115	335018	277909	186453	213983	360410	276776	367869
1278	0.0525509	-1.56403	211.097	104.071	15245.7	9747.69	14901.3	18114.6	12721.2	10890	7424.12	10929
1279	0.0525796	3.25796	285.073	557.464	523.511	1705.58	0	500.778	1069.76	1652.27	1584.32	1880.15
1280	0.0525948	-4.52497	241.047	559.04	1589.61	351.297	1931.52	1352.53	1484.78	0	0	1053.89
1281	0.0525992	NA	159.102	72.663	2168.88	0	1554.35	1753.64	3198.65	0	0	0
1282	0.0526039	-1.44189	975.345	552.021	1471.2	1020.33	1374.57	1341.1	1697.93	976.263	838.516	1246.2
1283	0.0526378	-4.22633	267.146	53.1505	83172.5	19679.6	48981.3	103727	96808.8	16885.4	10407.3	31746.1
1284	0.0527008	4.8205	568.127	502.886	354.143	1707.15	1062.43	0	0	1735.55	1868.95	1516.93
1285	0.0528532	-1.63924	227.092	99.202	18923.1	11543.8	20700.5	20906.7	15162.3	14625.5	7934.54	12071.5
1286	0.052862	1.35046	496.481	52.2515	8041.78	10860.1	7345.7	7998.53	8781.11	9826.72	12444.5	10309.1
1287	0.0528665	-2.21474	214.051	53.749	13212.6	5965.74	10709.1	16799.6	12129.1	6573.84	5192.69	6130.69
1288	0.0530255	-1.40686	672.974	186.156	2372.25	1686.21	1977.47	2595.27	2544.03	1489.33	1682.52	1886.77
1289	0.0530332	-4.66287	488.968	644.355	2716.62	582.607	3138.58	2405.38	2605.9	1747.82	0	0
1290	0.0531283	-1.32253	63.9926	77.5675	38455.6	29077.2	42767.8	39149	33450.1	32308.2	26175	28748.4
1291	0.0532496	-1.59134	200.057	429.414	57038.5	35843.2	57092.6	66172.4	47850.5	37569.2	35482	34478.3
1292	0.0533697	-2.75477	626.284	52.105	3687.1	1338.44	3369.09	3310.89	4381.33	2131.69	0	1883.63
1293	0.0534979	-1.75891	970.701	268.547	1907.6	1084.53	2340.15	1520.9	1861.75	1094.19	852.19	1307.22
1294	0.0535085	-6.0659	387.285	77.496	3162.67	521.385	1646.79	4091.7	3749.52	0	0	1564.15
1295	0.0535514	NA	303.053	442.339	2422.33	0	2472.45	1386.18	3408.36	0	0	0
1296	0.0535923	3.67427	289.033	500.443	43578.4	160119	0	65735.7	64999.4	108095	148669	223593
1297	0.0535943	-5.23734	412.949	208.722	3120.33	595.785	3472.14	4124.94	1763.91	0	0	1787.36
1298	0.0536071	3.58289	59.0141	944.704	3.29622e+07	1.181e+08	2.11092e+07	2.29676e+06	7.54807e+07	1.32062e+08	7.40821e+07	1.48156e+08
1299	0.0537168	-7.37741	1234.04	278.668	2133.51	289.195	3166.35	1842.1	1392.08	867.585	0	0
1300	0.053736	-1.68403	149.046	228.837	183273	108830	148649	221726	179443	94236.3	90329.1	141925
1301	0.0537387	1.47693	250.145	51.6475	121330	179196	93908.5	118371	151711	161246	192974	183367
1302	0.0537443	4.54503	656.507	50.3035	237.869	1081.12	0	713.607	0	881.416	1243.65	1118.3
1303	0.053764	-1.20542	174.108	544.645	45061.4	37382.3	43006.1	48936.2	43242.1	36781.1	38042.7	37323.2
1304	0.0537661	-5.12559	100.041	404.644	6051.23	1180.59	5991.12	6005.87	6156.72	0	0	3541.78
1305	0.053781	7.98365	755.078	491.253	4801.63	38334.5	0	0	14404.9	25135.7	57021.6	32846.2
1306	0.0538495	-1.84487	892.087	433.646	3664.94	1986.56	2691.68	4102.81	4200.34	1556.98	1877.22	2525.48
1307	0.0539282	-1.39996	785.125	201.307	1969.87	1407.08	2266.37	1722.13	1921.09	1361.71	1313.25	1546.29
1308	0.0540051	4.46101	435.082	178.725	3001.21	13388.4	0	9003.62	0	15945.9	13783.4	10435.9
1309	0.0540148	-2.99023	1003.09	210.649	2410.18	806.019	1892.27	2698.15	2640.12	0	806.612	1611.45
1310	0.0540175	1.45544	257.175	66.257	4808	6997.75	3750.55	4729.49	5943.96	6109.5	7373.28	7510.47
1311	0.0542469	NA	267.074	113.898	4119.09	0	6071.14	2761.7	3524.44	0	0	0
1312	0.0543046	-1.24481	836.278	552.539	2683.15	2155.46	2482.28	2621.62	2945.54	2197.64	1895.51	2373.24
1313	0.0543964	-3.27108	796.232	504.64	3164.5	967.418	2008.72	3512.42	3972.36	845.774	714.001	1342.48
1314	0.0544043	1.93237	312.226	60.302	5830.71	11267.1	5084.28	5581.47	6826.38	8304.72	12923.8	12572.7
1315	0.0544555	-4.47217	739.559	432.822	1356.25	303.265	899.672	1595.58	1573.5	0	0	909.794
1316	0.0544654	-1.56441	164.939	77.5745	9728.1	6218.38	11040.5	10368.1	7775.7	7037.01	5516.01	6102.11
1317	0.0545112	-1.27274	356.171	79.3235	19406.8	15248.1	21110.9	19792.1	17317.5	15912.2	14858.6	14973.4
1318	0.0545477	-1.92734	1008.22	77.387	3201.35	1661.02	3896.82	3321.49	2385.75	2058.62	1364.9	1559.54
1319	0.0547592	3.86008	336.999	494.239	6907.87	26664.9	0	10727.8	9995.8	19050	22937	38007.8
1320	0.0547907	-4.23377	231.015	470.933	8939.71	2111.52	5265.2	9409.81	12144.1	0	2071.57	4263
1321	0.0547988	-2.63373	177.059	183.903	10948.9	4157.2	14379.2	8739.56	9728.02	3840.88	3784	4846.7
1322	0.0548969	NA	215.056	323.985	0	21108.6	0	0	0	21031.9	30085.4	12208.6
1323	0.0552353	4.45798	611.166	374.157	628.644	2802.48	0	0	1885.93	2563.85	2426.47	3417.13
1324	0.0553423	1.53501	309.243	57.66	8519.55	13077.6	7692.58	8146.74	9719.34	13382	15180.5	10670.4
1325	0.0554061	-1.13996	369.916	185.946	1453.58	1275.12	1357.05	1469.04	1534.65	1277.95	1207.1	1340.3
1326	0.0554175	-1.39267	498.041	201.123	5604.77	4024.46	6125.52	4680.78	6008	3998.03	3587.87	4487.49
1327	0.0555192	-1.19384	445.068	36.9645	47774.2	40017.2	50776.1	47678.7	44867.8	43523.3	35829.6	40698.7
1328	0.0555399	4.95623	170.082	156.157	952.84	4722.49	2858.52	0	0	4793.21	6476.63	2897.63
1329	0.0555709	14.9815	100.934	105.154	2658.6	39829.8	775.495	0	7200.3	26445	34278	58766.3
1330	0.0556033	1.41872	531.452	51.95	15567.2	22085.5	13812.5	15350.6	17538.4	18917.4	25530.5	21808.5
1331	0.0556548	2.11864	311.223	60.3245	29066.8	61582.2	25540.5	26299.3	35360.6	43623.2	70995.7	70127.6
1332	0.0556901	-4.41563	382.237	52.2305	12572.8	2847.34	7095.26	16544.2	14079	4457.64	0	4084.38
1333	0.0557013	-1.50541	131.061	73.225	6417.17	4262.73	7479.46	5526.82	6245.22	4421.48	4394.6	3972.12
1334	0.0557049	NA	201.052	436.564	3548.8	0	5289.45	2529.71	2827.23	0	0	0
1335	0.0558819	-1.18749	177.94	444.725	7675.91	6463.96	8320.28	7110.21	7597.24	6804.82	6300.51	6286.57
1336	0.0559754	1.69978	302.101	374.213	49893.6	84808.3	43339.1	46908.8	59432.9	82213.3	68711.1	103500
1337	0.0559769	-1.14787	242.221	57.4775	5388.87	4694.68	4984.08	5615.29	5567.24	4717.12	4427.06	4939.85
1338	0.0560168	-1.30872	446.076	423.296	16809.3	12844	18999.5	14993.8	16434.6	13993.2	11502.4	13036.4
1339	0.0560172	NA	643.023	431.509	1548.61	0	2305.96	1072.87	1267.01	0	0	0
1340	0.0560342	-1.4445	1200.96	450.114	1174.08	812.794	1320.72	1088.86	1112.66	731.589	683.3	1023.49
1341	0.0561984	-2.76537	651.928	77.369	3850.76	1392.49	4535.89	4207.25	2809.13	2398.28	0	1779.2
1342	0.0562037	-2.20343	713.347	548.178	2080.8	944.346	2698.23	1557.24	1986.94	1017.53	617.374	1198.14
1343	0.0563134	1.4043	204.005	433.846	9893.41	13893.3	10702.2	9638.36	9339.66	11657.9	15123.9	14898
1344	0.0563332	-1.90914	538.897	643.862	42146.2	22076	53154.6	38562.6	34721.3	26198.3	20209	19820.8
1345	0.0564201	-2.55848	316.097	399.234	10472.4	4093.21	7232.74	11693	12491.4	4137.1	3605.57	4536.96
1346	0.0564825	-2.99027	427.305	71.523	3945.58	1319.47	5026.96	4212.85	2596.93	1684.14	0	2274.28
1347	0.0565803	2.75631	154.062	410.298	35327.1	97372.4	0	58281.2	47700	112553	94643.2	84921.2
1348	0.0566965	-3.64051	703.208	208.363	8953.24	2459.34	5189.13	10891.5	10779.1	0	2254.65	5123.37
1349	0.056776	-7.16112	94.0494	254.096	3498.68	488.566	1838.88	4884.28	3772.87	0	0	1465.7
1350	0.0567784	2.6995	527.878	154.699	13583.9	36669.9	0	19366.8	21385	27683.2	38331.2	43995.2
1351	0.0568024	-1.15303	937.457	450.252	3153.57	2735.02	3375.43	3044.51	3040.75	2931.45	2543.01	2730.6
1352	0.056875	1.64014	316.117	374.332	13716.2	22496.5	12048.1	12872.1	16228.5	22479.5	18048.3	26961.7
1353	0.0568921	3.76593	806.158	427.231	823.62	3101.7	1050.45	530.739	889.67	4216.19	2968.08	2120.82
1354	0.0569263	-7.14738	202.083	378.327	16174.1	2262.95	24291	10919.5	13311.9	0	0	6788.84
1355	0.0570634	4.69098	623.139	256.244	1836.77	8616.26	5510.32	0	0	7882.74	8356.51	9609.53
1356	0.0570976	-3.56603	345.034	497.719	97118.8	27234.5	131699	72837.5	86820	30286.8	23292.3	28124.3
1357	0.0571913	-2.76563	176.057	183.842	182934	66145.4	243341	144088	161372	60937.7	59008.4	78490.2
1358	0.0572677	-1.65485	777.139	209.008	6453.35	3899.66	5084.07	7136.62	7139.35	3575.78	4168.42	3954.78
1359	0.0572847	-1.73042	426.925	210.649	5531.57	3196.67	5563.7	5523.62	5507.39	3769.52	3793.47	2027.01
1360	0.0573294	-4.58009	810.413	544.072	739.93	161.554	535.059	1023.23	661.498	0	484.661	0
1361	0.0574007	NA	1117.07	532.827	688.115	0	507.329	524.295	1032.72	0	0	0
1362	0.0574037	3.6768	477.096	436.323	722.903	2657.97	1835.65	333.063	0	1779.96	3034.9	3159.05
1363	0.0574494	-2.01903	365.119	518.192	6353.15	3146.63	5548.07	8013.16	5498.23	2908.18	3381.08	3150.63
1364	0.0574963	-1.40559	118.023	431.778	159030	113141	158641	148926	169522	97517.3	102245	139662
1365	0.0576211	-2.12559	71.0143	411.536	44259	20822	32291.3	47793.3	52692.3	18436.9	22233.5	21795.6
1366	0.0576382	4.34983	748.215	156.215	198.482	863.362	0	595.445	0	640.617	1037.15	912.314
1367	0.0576608	1.2696	521.493	52.1085	17557.4	22291	15420.6	18307.6	18944.2	20304.6	24948.2	21620.1
1368	0.0578159	-2.96985	757.14	403.817	8784.23	2957.8	5780.98	10101.3	10470.4	2615.47	2876.83	3381.1
1369	0.0578336	-2.36144	157.026	165.779	160749	68072.2	209072	137859	135315	74502.5	60081.2	69633
1370	0.0579351	4.4584	389.014	391.135	1208.87	5389.64	3626.62	0	0	4934.02	4828.11	6406.79
1371	0.057937	-7.48051	658.923	532.563	1535.24	205.232	2271.27	1414.11	920.345	0	0	615.696
1372	0.0579403	-4.80907	64.9796	203.148	23266	4837.94	19822.2	15932.5	34043.3	2446.55	0	12067.3
1373	0.0579805	1.25473	493.969	630.682	1314.01	1648.74	1494.1	1275.64	1172.3	1815.23	1555.15	1575.83
1374	0.0580008	1.32068	397.985	155.47	163221	215562	181740	150821	157101	196515	246645	203527
1375	0.0580526	-4.65813	202.072	427.604	14725.7	3161.29	8975.9	15847.4	19353.7	0	9483.86	0
1376	0.058057	-1.31969	72.9935	450.702	34344.6	26024.8	39054.1	31745.9	32233.7	26530.2	22204.4	29339.7
1377	0.0580635	-1.41348	172.007	91.203	15293.5	10819.7	14804.3	13291.9	17784.3	9692.64	11920	10846.6
1378	0.0581443	-1.68035	723.135	77.38	3326.35	1979.56	3821.76	3629.18	2528.11	2391.78	1594.75	1952.16
1379	0.0582041	-1.88999	305.172	76.0295	17006.1	8998.02	12243.4	19118.1	19656.9	10436.9	5651.76	10905.4
1380	0.0582726	1.92343	284.195	64.0615	5985.31	11512.4	5163.72	5474.57	7317.65	8324.56	13374.1	12838.4
1381	0.0582994	NA	463.012	51.239	3219.32	0	2935.92	4748.17	1973.85	0	0	0
1382	0.0583028	1.50753	242.08	374.096	22104.1	33322.6	21730.3	19079.7	25502.2	33999.5	27202.9	38765.5
1383	0.0583283	-1.54494	255.997	185.672	11860.2	7676.79	9361.88	12887.6	13331.1	6684.56	7153.54	9192.27
1384	0.0583586	-2.87368	382.135	206.939	6562.56	2283.68	7047.43	5867.51	6772.74	0	2889.47	3961.57
1385	0.0584076	-2.83474	1009.22	77.3265	1392.01	491.054	1610.93	1430.49	1134.6	923.247	549.914	0
1386	0.0584503	NA	166.015	434.084	6686.99	0	3384.31	7701.59	8975.06	0	0	0
1387	0.0585808	-2.74651	1111.17	77.254	1053.49	383.574	1193.01	1140.46	826.999	679.518	0	471.205
1388	0.0585987	-1.84744	1176.93	294.159	2894.67	1566.85	3585.01	2805.02	2293.99	1349.21	2226.66	1124.69
1389	0.0586431	-1.35839	209.03	435.76	32157.2	23673.1	36994.8	31107.3	28369.7	25337.2	20835.4	24846.6
1390	0.0586842	-1.10813	414.846	443.967	219141	197757	208292	224912	224220	197919	197422	197931
1391	0.058728	2.42626	406.001	418.76	3485.85	8457.58	3978.9	3582.26	2896.39	9303.01	10237	5832.71
1392	0.0587297	12.3944	180.06	155.033	2081.29	25796.2	6243.86	0	0	13563.8	27545.9	36278.9
1393	0.0587797	-1.76637	792.027	531.923	12340.6	6986.45	15345.8	10763.5	10912.6	6814.89	6229.75	7914.71
1394	0.0588651	-1.66775	187.097	57.2855	6929.23	4154.83	6228.19	8502.15	6057.36	3882.1	3868.73	4713.67
1395	0.058951	1.27812	583.137	391.011	2021.93	2584.27	2153.68	1706.6	2205.51	2479.81	2403.83	2869.17
1396	0.0589708	NA	1518.38	418.207	0	519.125	0	0	0	646.074	656.06	255.24
1397	0.0589771	-2.96921	385.101	52.852	3091.71	1041.26	3071.9	2978.79	3224.45	1365.42	0	1758.35
1398	0.0590602	1.28561	500.089	425.922	2513.06	3230.81	2629.39	2222.11	2687.68	3568.64	2829.34	3294.44
1399	0.0590678	-2.21212	833.027	538.46	2883.26	1303.39	2535.8	3413.7	2700.28	1376.28	2088.16	445.726
1400	0.0592186	-4.93989	401.301	77.254	1666.53	337.362	981.35	2283.8	1734.44	0	0	1012.08
1401	0.0592537	1.39231	571.287	96.9825	6951.76	9678.99	7295.57	7464.36	6095.35	8146.66	9949.57	10940.7
1402	0.0593137	-1.75368	924.245	77.59	2698.85	1538.97	3179.55	2848.31	2068.7	1757.9	1377.62	1481.38
1403	0.0593971	-1.18416	320.116	155.435	6882.79	5812.38	6380.12	6819.47	7448.77	5924.84	5567.63	5944.66
1404	0.0593995	4.51097	667.455	53.127	612.626	2763.54	1837.88	0	0	1778.18	2853.04	3659.39
1405	0.0594186	-1.77749	507.993	537.797	16351.6	9199.27	20024.8	16048.4	12981.6	8606.32	8360.69	10630.8
1406	0.0594516	-7.69699	518.913	51.0005	2514.39	326.671	2116.77	3791.77	1634.62	0	980.014	0
1407	0.0594886	NA	831.674	52.2455	1711.85	0	856.498	1981.63	2297.41	0	0	0
1408	0.0596652	-4.30312	939.013	77.3765	1837.23	426.951	2233.44	1912.08	1366.16	1280.85	0	0
1409	0.0596783	3.44688	276.062	171.96	21762.8	75013.6	0	23549.5	41738.8	102243	47399.5	75398.2
1410	0.0598192	-3.12	814.797	268.164	1579.11	506.125	2168.36	1086.65	1482.31	738.344	0	780.03
1411	0.0598582	1.44485	420.118	415.803	8133.43	11751.6	6054.55	8758.81	9586.93	10558.3	11293.6	13403
1412	0.059874	-6.48103	94.0493	121.621	2082.25	321.284	1035.74	2790.3	2420.72	0	0	963.852
1413	0.059908	-2.85586	514.041	403.344	2946.71	1031.81	3968.15	2450.42	2421.57	0	1752.26	1343.18
1414	0.0599271	NA	830.166	186.251	1407.24	0	687.568	1718.64	1815.52	0	0	0
1415	0.0599299	-4.46226	192.076	157.72	3163.85	709.023	1944.12	3708.65	3838.77	0	2127.07	0
1416	0.0599435	-6.80209	856.691	433.578	2641.86	388.39	1286.05	3456.85	3182.69	0	1165.17	0
1417	0.0600039	-1.47767	1288.51	283.341	1975.78	1337.09	2170.77	1988.63	1767.94	1658.8	1363.61	988.861
1418	0.0600057	-2.32466	200.129	103.024	5875.39	2527.42	4081.1	7477.75	6067.32	3305.03	935.18	3342.06
1419	0.0600426	-2.86404	369.128	52.745	3555.87	1241.56	3349.04	3800.14	3518.44	1749.84	0	1974.83
1420	0.0600819	4.86425	422.053	41.048	3120.24	15177.6	0	9360.71	0	14700.1	15496.9	15335.8
1421	0.0600837	-1.2156	369.189	55.6125	7810.23	6425	7043.8	8100.65	8286.25	5979.86	6145.43	7149.7
1422	0.06014	-4.31493	710.046	422.503	1099.64	254.844	1310.4	851.346	1137.16	0	764.533	0
1423	0.0601418	1.07954	59.014	978.971	6.49829e+06	7.01516e+06	6.43421e+06	6.49989e+06	6.56077e+06	7.24796e+06	7.04039e+06	6.75713e+06
1424	0.0601437	1.30387	589.516	54.474	4856.67	6332.48	4082.25	4856.8	5630.98	6144.51	6825.74	6027.2
1425	0.060267	-4.39007	1010.22	77.505	1193.27	271.811	1364.56	1244.38	970.864	815.433	0	0
1426	0.0604719	2.0852	800.149	427.186	4083.99	8515.94	4103.05	2584.85	5564.08	5926.23	10465.4	9156.16
1427	0.0606242	2.89049	374.972	166.056	433.014	1251.62	492.565	806.477	0	1255.02	1110.25	1389.59
1428	0.0606531	-4.28371	951.372	549.562	1119.92	261.436	1377.92	854.338	1127.49	0	0	784.309
1429	0.0606633	-2.8739	610.092	504.395	3473.43	1208.61	3468.26	3276.71	3675.31	0	1684.39	1941.44
1430	0.0606709	-2.64599	1120.28	520.418	1948.44	736.376	1278.83	2253.56	2312.94	805.581	139.815	1263.73
1431	0.0607028	-1.49832	126.001	91.316	7671.62	5120.13	8869.13	6462.19	7683.54	4914.2	5420.08	5026.11
1432	0.0607334	-1.73592	768.306	549.547	2329.78	1342.1	2896.27	1868.72	2224.35	1481.91	975.428	1568.97
1433	0.0609377	1.37357	464.455	51.743	1234.11	1695.13	996.43	1392.49	1313.41	1539.97	1954.29	1591.14
1434	0.0609756	-10.5487	486.949	50.707	2867.59	271.843	2363.8	4346.11	1892.87	0	0	815.53
1435	0.0610528	-5.47532	448.995	51.159	3353.87	612.544	2849.33	4922.65	2289.64	0	881.999	955.634
1436	0.0610893	-3.45083	481.98	580.942	48561.2	14072.3	68769.6	43438.4	33475.5	23048.1	19168.9	0
1437	0.0611036	-11.7214	713.149	434.494	5652.94	482.276	2698.82	7064.17	7195.82	1446.83	0	0
1438	0.0611261	-2.66523	420.021	418.07	3561.94	1336.45	4228.69	3873.5	2583.63	2099.62	0	1909.72
1439	0.0611656	-2.7371	508.998	537.939	1534.44	560.608	1917.9	1618.13	1067.3	861.635	820.19	0
1440	0.0611693	-4.29268	825.087	77.431	893.295	208.097	956.263	1042.14	681.477	624.292	0	0
1441	0.061196	-1.70895	291.067	197.646	46868.5	27425.3	51878.6	40907.1	47819.8	27317.6	17223.1	37735.2
1442	0.0612321	-4.49052	234.081	250.891	2947.93	656.478	1770.39	3422.24	3651.15	0	0	1969.43
1443	0.0612835	-2.20867	429.019	665.338	5944.48	2691.42	7780.77	5100.89	4951.77	3148.67	2206.46	2719.14
1444	0.0613749	-7.12648	1018.66	432.707	1171.3	164.359	557.894	1493.47	1462.55	0	493.078	0
1445	0.0615181	-1.52189	380.944	644.665	3721.13	2445.07	4501.29	3378.08	3284.02	2853.24	1993.2	2488.78
1446	0.0616363	NA	800.003	275.132	2037.79	0	3096.68	1443.47	1573.2	0	0	0
1447	0.0616791	-1.7101	860.706	267.783	2458.59	1437.69	2982.57	2224.17	2169.03	1723.49	848.389	1741.18
1448	0.0617636	-1.36201	61.9884	115.852	2.22294e+06	1.6321e+06	2.4907e+06	2.29108e+06	1.88703e+06	1.76097e+06	1.48325e+06	1.65208e+06
1449	0.0621196	-1.21073	835.275	552.894	8517.51	7035	7815.72	8574.37	9162.43	6805.02	6443.3	7856.69
1450	0.0621362	NA	207.012	63.567	7684.24	0	5612.83	5735.5	11704.4	0	0	0
1451	0.0621371	-1.38029	644.029	424.069	22585.8	16363.1	19167.7	22958.5	25631.4	16598.1	14781.3	17710.1
1452	0.0622345	1.33443	168.836	40.599	19655.2	26228.4	20253.5	16001.6	22710.5	25678.9	25171.8	27834.5
1453	0.0622383	1.88541	552.271	71.407	3229.09	6088.17	1626.16	4399.42	3661.69	6553.15	6135.4	5575.97
1454	0.0622786	-3.097	125.061	83.806	6095	1968.03	5353.16	8497.87	4433.96	3237.76	0	2666.33
1455	0.0623059	-2.71766	140.987	90.999	99761.4	36708.6	107990	108524	82770.8	46664.3	0	63461.5
1456	0.0623589	-1.29226	1026.63	266.911	5019.37	3884.19	5714.19	4619.57	4724.34	4353.83	3629.87	3668.88
1457	0.0623599	1.50107	669.602	54.7895	1305.87	1960.19	1010.32	1335.01	1572.28	1632.53	2300.91	1947.13
1458	0.0624098	-1.37377	148.97	78.038	23463.9	17080	26408.9	24151.5	19831.2	18805.7	15863.1	16571.1
1459	0.062455	-1.56684	130.06	73.212	64406.5	41105.9	74257.6	52988.9	65972.9	41356.7	42051.2	39909.9
1460	0.0624573	2.68354	132.954	409.109	6649.45	17844.1	10447.7	0	9500.62	20576.3	16336.5	16619.6
1461	0.0624945	-1.88144	337.018	209.268	10293.6	5471.11	9143.35	11045.1	10692.3	2689.86	6242.71	7480.75
1462	0.0625917	-1.44413	155.072	68.9145	16765.4	11609.3	17392.9	16713	16190.3	14081.7	9097.79	11648.4
1463	0.0626243	-1.36416	146.966	78.122	2.86709e+06	2.10172e+06	3.24895e+06	2.91621e+06	2.4361e+06	2.36633e+06	1.94089e+06	1.99795e+06
1464	0.0626599	-3.13861	955.69	267.88	1329.76	423.679	1816.29	909.431	1263.57	803.766	0	467.271
1465	0.0626634	-1.26206	953.111	422.673	1720.6	1363.32	1797.09	1504.62	1860.1	1460.69	1264.69	1364.6
1466	0.0626822	-3.63177	626.102	209.359	4025.53	1108.42	2265.8	4904.6	4906.18	963.025	2362.24	0
1467	0.0626998	-2.00865	775.063	537.824	32008.8	15935.5	41375.1	30178.4	24473	17583.4	9887.86	20335.3
1468	0.062767	4.45651	682.1	543.317	249.856	1113.49	0	0	749.569	1541.76	1019.6	779.103
1469	0.062812	-12.0608	465.007	51.123	2753.43	228.297	2417.05	4147.48	1695.77	0	0	684.891
1470	0.0628401	-1.61526	341.998	642.694	7622.19	4718.87	9333.46	6814.3	6718.8	5188.73	4111.18	4856.71
1471	0.0629408	-4.23188	1064.34	551.102	1242.1	293.509	1041.74	1091.21	1593.33	0	0	880.528
1472	0.0629431	4.74621	537.06	156.464	292.53	1388.41	0	877.59	0	1393.34	1438.8	1333.09
1473	0.0629743	-1.06443	397.985	121.873	52183.6	49025.1	52034.3	52933.1	51583.3	47136.1	50096.7	49842.6
1474	0.0630097	1.26014	513.052	631.29	1157.44	1458.54	1019.43	1124.47	1328.43	1478.7	1514.12	1382.8
1475	0.0630543	-1.42604	774.749	267.907	9308.52	6527.55	10967.8	8221.52	8736.22	7137.71	5826.39	6618.54
1476	0.0630604	1.19378	720.148	49.6665	2718.11	3244.82	2703.43	2443.41	3007.5	3128.59	3432.84	3173.03
1477	0.063073	-1.74461	738.111	77.5405	6938.31	3976.99	8408.88	7126.83	5279.23	4884.5	3408.23	3638.24
1478	0.0631199	1.21383	373.237	56.608	4327.21	5252.52	3879.86	4240.97	4860.81	5412.77	5457.14	4887.66
1479	0.063142	-4.78849	441.324	70.603	2524.5	527.201	2529.79	2520.17	2523.53	0	0	1581.6
1480	0.0631863	-4.73065	775.61	52.545	4203.76	888.621	2197.33	4913.91	5500.03	891.957	0	1773.91
1481	0.0632564	-1.81689	556.908	643.862	26611.2	14646.6	33642.1	23941.8	22249.8	17344.3	13238	13357.5
1482	0.0632975	-2.69	907.065	77.182	3860.01	1434.95	4307.4	4266.66	3005.96	2537.12	0	1767.72
1483	0.0634257	1.32699	556.456	51.398	1252.14	1661.58	1101.28	1327.1	1328.04	1534.13	1915.71	1534.89
1484	0.0634912	-4.77359	803.643	52.483	5556.56	1164.02	2920.6	6392.71	7356.37	1211.79	0	2280.28
1485	0.0636287	-1.50099	425.092	621.545	2622.11	1746.92	3152.83	2321.75	2391.77	1718.92	1966.76	1555.08
1486	0.0636377	NA	158.952	512.996	0	20291.9	0	0	0	24896.1	9569.15	26410.3
1487	0.0636512	-6.92439	519.932	580.638	1451.7	209.65	2200.38	1231.16	923.554	0	0	628.949
1488	0.0638036	1.24557	246.008	70.4745	4991.91	6217.75	5589.21	4308.94	5077.57	6542.49	6083.28	6027.47
1489	0.0638555	-1.31526	174.898	55.718	3955.24	3007.19	3703.19	4245.85	3916.66	3386.6	2428.93	3206.03
1490	0.0638979	-2.88498	540.006	309.089	1882.83	652.633	1173.36	2217.54	2257.59	0	1028.99	928.913
1491	0.0639334	1.17774	571.11	50.4135	2621.91	3087.93	2604.42	2398.5	2862.81	3050.25	3166.9	3046.64
1492	0.0639383	1.46669	158.046	501.212	18432.5	27034.8	22233.6	18064.4	14999.6	30741.3	22043.2	28319.8
1493	0.0639936	-2.11487	258.038	432.707	48112.9	22749.8	33785.9	51456	59096.9	20157.8	20015.5	28076.1
1494	0.0640449	-7.95086	377.947	643.427	1903.02	239.347	2905.68	1562.8	1240.58	0	0	718.042
1495	0.0641683	-4.20821	406.015	94.5525	19213.4	4565.69	16304.1	16811.5	24524.5	0	13697.1	0
1496	0.0642157	-1.43152	772.751	267.907	15622.1	10913	18507.5	13978	14380.9	12174	9797.58	10767.4
1497	0.0644202	-1.15845	252.047	280.257	14231.9	12285.3	14213.8	13332.5	15149.5	11326.3	12264.4	13265.2
1498	0.0644875	-4.36095	636.955	77.38	1816.57	416.554	1935.74	1998.25	1515.72	1249.66	0	0
1499	0.0645478	NA	299.097	362.231	0	65291.7	0	0	0	57432.5	39783.4	98659
1500	0.0645535	2.82266	222	414.27	1308.77	3694.22	2365.22	0	1561.09	3939.33	3270.48	3872.84
1501	0.064577	-1.39537	208.097	52.7385	13541.8	9704.77	11587.9	13746.9	15290.5	9804.53	10033.4	9276.36
1502	0.0645848	-1.64917	923.244	77.7425	6036.12	3660.09	7346.47	5978.84	4783.06	4418.77	3039.71	3521.8
1503	0.0646268	-1.89654	335.96	571.947	2074.67	1093.92	2599.79	1571.21	2052.99	966.452	975.928	1339.39
1504	0.0646397	-2.77061	221.083	66.829	3870.44	1396.96	3228.79	4132.91	4249.61	2582.35	1608.54	0
1505	0.0646628	-4.56237	1153.03	278.838	1350.8	296.075	1935.54	1102.31	1014.55	888.225	0	0
1506	0.0648098	-1.68924	131.054	168.615	12016.5	7113.56	9227.43	12364.2	14457.9	6509.26	6211.63	8619.79
1507	0.0648597	-1.52673	129.056	73.1445	1.30697e+06	856059	1.49672e+06	1.07014e+06	1.35405e+06	860843	893697	813637
1508	0.0651837	-1.96156	137.025	67.934	26833.5	13679.7	29565	24414.9	26520.7	12687.9	7380.99	20970.1
1509	0.0651857	NA	304.061	419.216	0	10094	0	0	0	14435.4	10738	5108.73
1510	0.0652174	-4.21715	102.019	218.996	14535	3446.64	16978	17011	9616.05	0	0	10339.9
1511	0.0652212	1.21195	870.183	49.2855	1710.56	2073.11	1560.79	1678.96	1891.93	1862.11	2167.83	2189.39
1512	0.0652754	-1.40522	592.811	268.156	19334.6	13759.2	22634.1	17235.9	18133.8	14760.5	12650.2	13866.7
1513	0.0652803	-1.13325	576.797	266.787	52044.6	45925.1	55659.1	51360.8	49114	48266.2	45374	44135.1
1514	0.0653161	NA	399.142	157.7	1105.81	0	1086.52	1630.26	600.643	0	0	0
1515	0.0653304	-1.3598	644.257	547.645	1195.73	879.344	1039.88	1374.48	1172.84	858.806	816.492	962.734
1516	0.0653455	-1.78555	539.899	643.986	4956.22	2775.73	6252.71	4451.16	4164.78	3252.04	2493.94	2581.2
1517	0.0653736	-4.42709	247.137	55.989	1732.66	391.377	1500.33	1858.48	1839.18	0	1174.13	0
1518	0.0654009	-1.22624	136.025	450.397	5216.97	4254.45	5679.99	4964.33	5006.61	4605.37	3669.59	4488.38
1519	0.0654484	1.51083	504.272	69.0385	2731.51	4126.86	2568.62	3073.86	2552.05	4883.89	4079	3417.69
1520	0.0654534	-6.30089	557.122	148.795	6558.96	1040.96	4539.85	10012	5125.01	0	0	3122.87
1521	0.0655227	-1.55593	470.129	436.235	4416.09	2838.23	5231	4496.1	3521.18	3380.43	2489.43	2644.83
1522	0.0655642	7.07839	1223.89	296.245	157.317	1113.55	0	471.95	0	1711.45	836.144	793.058
1523	0.0657151	-1.41055	976.645	268.812	2224.74	1577.21	2632.42	2020.2	2021.6	1696.84	1322.96	1711.84
1524	0.0657642	-2.44758	282.098	55.095	27732	11330.4	20460.7	25099.1	37636.3	16284.5	10421.5	7285.05
1525	0.0657813	-3.11948	261.016	112.663	4430.16	1420.16	4240.65	4882.66	4167.17	3155.73	609.834	494.919
1526	0.0658159	-2.68609	346.16	155.265	4575.1	1703.25	5168.12	4387.82	4169.35	0	2356.67	2753.09
1527	0.0658517	-4.19378	528.109	186.251	1261.74	300.86	969.149	1500.17	1315.91	0	902.581	0
1528	0.0658531	4.18236	707.1	259.62	872.209	3647.89	0	0	2616.63	2743.99	4358.15	3841.53
1529	0.066113	1.61721	773.531	53.4895	4513.51	7299.3	4505.88	3771.37	5263.28	5682.89	7547.79	8667.21
1530	0.0661247	-1.86381	127.04	97.843	16486.4	8845.55	18567.7	19214.4	11677.2	10089.4	5880.93	10566.3
1531	0.0662239	-7.096	523.161	375.094	2062.84	290.705	986.391	2846.78	2355.37	0	872.116	0
1532	0.066239	2.35365	775.543	59.264	1962.69	4619.48	1817.46	834.371	3236.24	3678.49	3990.24	6189.72
1533	0.0662449	-1.58772	327.916	268.298	2474.82	1558.73	3039.81	2090.71	2293.93	1862.36	1475.23	1338.59
1534	0.0662713	1.26901	515.423	51.88	6310.42	8007.98	6014	6054.84	6862.41	7008.06	8828.1	8187.77
1535	0.0663197	1.97287	283.192	64.0615	35136.8	69320.4	30809.5	32485.1	42115.7	48878.4	80386.7	78696
1536	0.0664542	-8.24109	485.084	69.4165	2545.69	308.902	2268.89	1508.35	3859.83	0	0	926.706
1537	0.0664708	-2.63492	552.975	77.134	3324.34	1261.65	3729.78	3544.91	2698.34	2130.58	0	1654.37
1538	0.0664978	1.59097	327.218	67.9825	14278.4	22716.6	13236.7	12808.3	16790.2	17467.9	25747.9	24934
1539	0.0665417	-4.05398	464.097	579.473	1889.2	466.01	1122.99	2494.05	2050.55	0	135.668	1262.36
1540	0.0666218	-1.12138	416.846	444.399	8842.96	7885.81	8290.45	9172.06	9066.38	7870.69	7768.06	8018.67
1541	0.0667844	-2.59438	799.023	480.871	28663.1	11048.2	33757.2	28490.6	23741.5	17529.3	15615.2	0
1542	0.0668361	-1.26012	207.068	169.111	7301.83	5794.56	7883	6376.21	7646.27	5732.33	5469.81	6181.54
1543	0.0668721	1.53677	560.483	52.199	4228.46	6498.16	3961.11	4030.09	4694.17	5494.93	7799.48	6200.07
1544	0.0668818	1.51084	419.116	415.748	48016.3	72544.8	33993.1	51286.8	58768.9	62977.6	69869.5	84787.4
1545	0.0670537	-2.70626	422.229	51.743	11792.9	4357.64	16504.3	9683.32	9191.12	4087.97	1960.88	7024.08
1546	0.0672284	-3.09925	295.042	76.2215	15013.2	4844.15	13379.8	21119.4	10540.5	7148.79	0	7383.65
1547	0.0672556	-1.14303	394.859	266.663	102628	89786.3	110773	98705.3	98405.4	95090.9	87368.2	86899.9
1548	0.0672992	-2.57906	382.066	109.744	1889.5	732.629	1887.71	2293.37	1487.41	1046.59	0	1151.3
1549	0.0674257	-1.26034	940.673	267.161	7901.93	6269.68	8937.5	7418.11	7350.17	6775.14	5792.51	6241.39
1550	0.0674321	NA	348.121	77.2895	4456.69	0	6797.84	3880.73	2691.49	0	0	0
1551	0.0674445	-4.49537	276.091	504.615	4020.84	894.44	2449.11	5495.01	4118.4	2683.32	0	0
1552	0.0674851	1.24298	507.476	51.992	11348.6	14106.2	10029.1	11928	12088.9	12423.7	15233.7	14661.1
1553	0.0675473	1.70812	741.524	60.91	3351.04	5723.99	3161.79	2181.6	4709.72	4634.77	5946.59	6590.62
1554	0.0675958	1.40996	335.235	58.64	10403.8	14669	9683.44	10029.4	11498.7	12240.7	16789.3	14977.1
1555	0.0675968	4.33042	880.046	79.274	193.764	839.08	581.292	0	0	961.256	747.538	808.447
1556	0.0676307	-1.18483	616.063	36.9745	105216	88802.2	114457	104777	96412.1	91345.5	83162.8	91898.5
1557	0.0676374	NA	1053.81	452.413	3855.49	0	5962.28	2648.92	2955.26	0	0	0
1558	0.0676745	-2.95099	347.046	394.676	5556.39	1882.89	3522.84	7378.23	5768.1	0	2902.71	2745.97
1559	0.0677038	21.9796	457.939	247.348	261.404	5745.55	0	362.49	421.721	8655.32	5037.73	3543.59
1560	0.0677303	4.17071	239.04	359.351	9834.55	41017.1	29503.7	0	0	44361.2	27517.9	51172.1
1561	0.0677885	-1.42743	410.123	430.887	7458.56	5225.17	8555.78	7685.19	6134.71	5944.52	4984.81	4746.19
1562	0.0677931	1.15577	284.268	55.531	2.82456e+06	3.26454e+06	2.62943e+06	2.75808e+06	3.08616e+06	3.09541e+06	3.46713e+06	3.23107e+06
1563	0.0677961	-1.6192	338.989	643.074	8.7202e+06	5.3855e+06	1.0746e+07	7.6285e+06	7.78607e+06	6.05605e+06	4.80916e+06	5.29128e+06
1564	0.0678243	-1.21528	528.066	280.726	6010.86	4946.06	6686.42	5658.09	5688.09	5291.82	4511.15	5035.2
1565	0.0678428	-4.13573	1126.6	269.31	923.067	223.193	1200.61	799.265	769.327	669.579	0	0
1566	0.0678524	-1.43031	302.028	432.641	4170.72	2915.95	3942.11	3922.19	4647.85	2311.78	2763.01	3673.05
1567	0.0678937	NA	291.156	80.98	1617.02	0	739.383	2176.22	1935.45	0	0	0
1568	0.067966	4.36518	273.171	169.714	792.775	3460.61	0	0	2378.33	3056.62	3459.88	3865.33
1569	0.067996	NA	184.928	78.983	0	3365.84	0	0	0	4952.81	1747.04	3397.68
1570	0.0680041	-1.3985	290.072	199.066	14649.6	10475.3	14129.2	14139.8	15679.9	9184.65	9187.67	13053.5
1571	0.0680234	NA	996.037	279.079	2776.33	0	4297.6	2132.69	1898.71	0	0	0
1572	0.0680475	-1.49545	1040.65	267.907	3139.26	2099.21	3748.8	2710.42	2958.55	2301.55	2022.06	1974
1573	0.0681101	-4.15318	836.651	52.663	1193.27	287.314	878.711	1137.15	1563.94	0	0	861.942
1574	0.068152	-1.37334	433.034	79.859	7123.65	5187.11	8198.37	7107.6	6064.98	5832.61	4861.57	4867.16
1575	0.0682003	-2.45157	1295.02	282.154	2733.35	1114.94	3658.22	2523.57	2018.27	1410.56	914.78	1019.48
1576	0.0683348	2.90832	595.286	95.421	521.822	1517.62	1098.59	0	466.877	1208.72	1832.2	1511.95
1577	0.0683584	2.11181	411.225	53.3595	7626.79	16106.3	10071.9	6895.22	5913.24	10817.2	18058.7	19443.1
1578	0.068378	2.52681	59.014	384.082	6.80475e+06	1.71943e+07	8.0169e+06	1.14815e+06	1.12492e+07	1.64583e+07	1.67994e+07	1.83252e+07
1579	0.0683787	-4.3268	320.033	309.314	11747.3	2715	17474.2	9498.87	8268.72	5518.49	0	2626.51
1580	0.0683981	1.38964	672.269	50.403	1996.44	2774.33	1797.71	2258.1	1933.52	2365.96	3223.77	2733.26
1581	0.0684217	-1.94315	802.78	268.547	2570.76	1322.98	3303.03	2034.93	2374.32	1378.36	1075.17	1515.43
1582	0.0684323	-1.05451	787.608	625.456	4910.37	4656.52	5035.3	4881.88	4813.92	4527.82	4645.93	4795.82
1583	0.0686024	-4.29382	185.022	103.076	30702.6	7150.41	35358.9	27233.9	29514.8	0	21451.2	0
1584	0.068707	-1.2919	254.924	571.038	25321.9	19600.5	22958.5	24599.2	28407.9	19207.4	19636.7	19957.6
1585	0.06876	-1.68058	790.762	268.281	1478.82	879.943	1817.82	1204.39	1414.25	899.989	775.181	964.66
1586	0.0688172	-2.84802	237.055	521.801	4527.38	1589.66	5732.44	4901.77	2947.93	1758.43	1581.66	1428.89
1587	0.0688179	NA	924.417	297.986	0	2250.45	0	0	0	3491.82	1722.47	1537.05
1588	0.06883	-1.745	339.992	643.423	482688	276612	608776	423394	415893	319455	243299	267084
1589	0.0688959	-1.34844	181.134	150.616	7034.19	5216.53	7087.04	6947.29	7068.23	4886.1	6213.32	4550.18
1590	0.0689021	NA	664.064	47.704	1937.43	0	1759.14	2943.27	1109.9	0	0	0
1591	0.0689636	-3.34728	349.241	50.244	16773.6	5011.12	9727.99	22404.8	18188.1	5730.38	0	9302.98
1592	0.0691464	-1.14052	134.047	87.289	12727.4	11159.4	12412	12107.7	13662.7	10338.5	11459.6	11680
1593	0.0691987	-1.21367	1278.51	268.937	1981.87	1632.96	2163.62	1980.46	1801.54	1799.4	1627.64	1471.84
1594	0.0692028	-2.96843	795.231	504.461	8821.12	2971.64	5371.19	9923.6	11168.6	2117.25	2827.33	3970.35
1595	0.0692187	4.32329	711.052	418.013	376.824	1629.12	1130.47	0	0	1461.97	1847.74	1577.64
1596	0.0692965	-2.74166	341.019	504.456	11751.7	4286.35	16012.9	9317.47	9924.9	0	6287.88	6571.18
1597	0.0693062	-4.31959	915.156	644.231	2048.44	474.221	2872.58	1805.87	1466.86	1422.66	0	0
1598	0.069373	1.4039	572.29	96.9685	1905.46	2675.07	1930.92	1850.97	1934.49	2323.33	2628.68	3073.2
1599	0.0693946	-1.1925	967.184	541.48	4690.23	3933.11	4618.23	5132.78	4319.67	4102.46	3757.08	3939.78
1600	0.0694074	-1.96501	334.957	572.117	36361.5	18504.4	45247.5	26716.6	37120.3	17080.3	16772.1	21660.9
1601	0.0694313	-6.75241	857.691	433.264	1203.61	178.248	547.365	1581.16	1482.29	0	0	534.745
1602	0.0694355	-5.7998	173.045	96.372	55026.6	9487.66	36266.8	79755.6	49057.3	9455.51	6602.71	12404.8
1603	0.0694365	NA	911.188	207.791	1567.45	0	1030.78	2431.18	1240.39	0	0	0
1604	0.0694546	1.3833	478.292	82.6375	9350.46	12934.5	8579.8	9142.82	10328.8	10675.3	13878.7	14249.5
1605	0.0694775	-1.53747	124.008	217.866	186931	121584	225928	153678	181187	139223	97538	127989
1606	0.0694836	-1.43879	61.0179	410.236	101019	70211.1	108287	81428.6	113341	57844.2	79518	73271.2
1607	0.0695448	-1.61918	691.791	268.183	1222.69	755.128	1404.66	1013.67	1249.74	892.658	461.338	911.388
1608	0.0697041	NA	475.217	156.261	2164.12	0	1191.03	2032.6	3268.73	0	0	0
1609	0.0698542	-1.42544	172.958	624.297	158932	111497	162473	136091	178232	132549	118557	83384.3
1610	0.0700198	-4.3105	644.987	435.307	1206.04	279.791	1040.16	1272.14	1305.81	0	839.373	0
1611	0.0701293	-1.46373	801.098	201.189	1785.68	1219.95	2111.37	1499.05	1746.62	1310.6	1075.3	1273.95
1612	0.0701335	-2.62705	604.006	77.134	2561.82	975.17	2690.05	2858.88	2136.51	1669.99	0	1255.52
1613	0.0702671	-7.20313	712.942	531.87	1675.92	232.665	2409.21	1800.8	817.742	0	0	697.995
1614	0.0702925	1.68748	451.085	390.707	2437.81	4113.76	3187.14	1579.17	2547.13	4150.07	3234.52	4956.7
1615	0.0704	-1.67574	474.081	210.038	12299.3	7339.6	11698.4	12816.2	12383.2	4452.77	8407.84	9158.21
1616	0.0705673	-1.44884	1047.97	291.383	3839.97	2650.38	4546.75	3527.23	3445.92	1997.04	2878.78	3075.31
1617	0.0706481	2.68627	606.073	485.784	44826.2	120415	61693.5	37834.8	34950.1	74371.1	135563	151311
1618	0.0708028	4.32966	251.988	435.567	1356.02	5871.11	4068.06	0	0	5152.46	6124.01	6336.86
1619	0.070901	1.45254	215.052	390.549	145976	212036	185534	113334	139061	224901	181144	230062
1620	0.0709025	NA	873.657	269.744	0	905.26	0	0	0	1371.53	494.032	850.217
1621	0.0709091	-4.462	551.041	564.721	1037.86	232.6	967.001	1057.93	1088.65	0	0	697.799
1622	0.0710553	-4.30611	891.091	77.158	1062.22	246.677	1101.19	1158.69	926.773	740.032	0	0
1623	0.0710944	-1.5555	1151.98	449.38	2391.54	1537.47	2934.29	2061.9	2178.43	1492.5	1214.33	1905.58
1624	0.0711134	8.71012	201.049	356.01	5903.92	51423.9	17711.8	0	0	54501.2	25089.9	74680.4
1625	0.0711727	-2.22491	313.168	53.599	36022.4	16190.5	26907.3	32691.5	48468.5	16281.1	10000.6	22289.8
1626	0.0713646	1.19898	366.27	55.1315	5328.81	6389.16	5058.68	4948.93	5978.82	6351.42	6588.79	6227.26
1627	0.0714595	1.55395	728.182	414.543	1970.66	3062.32	1466.19	2083.25	2362.54	2588.24	2858.06	3740.66
1628	0.0715192	-1.32711	238.049	100.016	22893.1	17250.3	25819	20291.4	22568.9	17071.3	17237.3	17442.1
1629	0.071549	4.07845	286.078	437.12	22441.3	91525.5	67323.8	0	0	68898.5	108590	97088.2
1630	0.0715769	-7.79521	516.917	51.1775	1925.4	246.997	1555.18	2987.47	1233.54	0	740.992	0
1631	0.0716407	-1.72548	340.994	643.018	142716	82711.2	180128	124612	123409	95023.3	72310.2	80800.3
1632	0.0716772	4.11558	376.234	77.254	976.439	4018.61	0	0	2929.32	3950.77	5298.79	2806.27
1633	0.0716994	-2.69269	116.079	69.676	3256.07	1209.23	3630.4	3749.89	2387.93	1329.37	0	2298.32
1634	0.0717935	-2.606	440.904	267.915	1631.23	625.952	2136.92	1281.68	1475.1	1005.63	0	872.222
1635	0.0719349	-1.37265	941.674	267.685	2482.04	1808.21	2853.56	2126.37	2466.2	1900.02	1663.68	1860.95
1636	0.0720061	2.57947	501.055	415.147	512.133	1321.03	773.306	763.094	0	1177.43	1270.39	1515.27
1637	0.0720964	1.34144	558.293	51.252	1465.04	1965.27	1415.42	1268.88	1710.82	2243.88	1950.38	1701.54
1638	0.0721033	-1.22007	676.772	267.285	13423.3	11002.1	14992.1	12545.2	12732.4	11760.5	10448.6	10797.2
1639	0.0721496	-1.13294	316.534	39.3035	106172	93713.5	105633	112569	100313	98708.1	86481.4	95951.1
1640	0.0721929	-5.83899	856.19	433.318	3474.88	595.117	1595.85	4521.69	4307.11	0	0	1785.35
1641	0.0721941	-3.79637	203.092	412.637	4205.51	1107.77	2733.96	5142.1	4740.47	231.136	0	3092.18
1642	0.0722131	-1.66497	342.166	154.201	10239	6149.62	9915.07	10063.5	10738.3	3722.85	7359.3	7366.73
1643	0.0722859	-1.49556	491.284	50.186	4106.51	2745.8	3754.31	3670.5	4894.72	2904.26	1990.47	3342.68
1644	0.0722938	-2.63108	706.801	267.915	1245.2	473.266	1642.43	1068.6	1024.57	0	614.557	805.242
1645	0.0724064	NA	399.009	466.874	9542.04	0	4332.18	10806.5	13487.5	0	0	0
1646	0.0724077	-2.63564	95.0258	70.165	4595.96	1743.77	3998.71	4886.39	4902.78	2909.99	2321.33	0
1647	0.0725571	NA	139.014	198.072	8930	0	14022.1	6347.82	6420.11	0	0	0
1648	0.0725854	1.24664	73.0295	409.192	28291.9	35269.8	30223.9	30913.4	23738.3	32400.1	36239.5	37169.8
1649	0.0726163	-2.55436	442.079	201.464	1794.29	702.443	2069.29	1532.37	1781.21	1082.18	1025.15	0
1650	0.0726337	-4.17736	539.052	533.005	1703.94	407.897	1418.28	1781.26	1912.27	0	0	1223.69
1651	0.0726643	-1.91529	1026.19	77.529	1611.91	841.598	1971.96	1686.96	1176.8	956.202	794.907	773.685
1652	0.0726739	5.67922	260.025	500.333	11558	65640.3	0	16997.3	17676.6	43056.5	55134.7	98729.6
1653	0.0727335	-2.45311	752.035	531.923	28484.3	11611.5	37421.3	27481.4	20550.1	11350.4	10717.4	12766.7
1654	0.0727939	-3.71192	807.074	208.363	1753.25	472.33	1006.43	2146.69	2106.63	0	203.785	1213.21
1655	0.0728024	1.51654	331.267	51.43	2257.13	3423.02	2155.75	2583.03	2032.6	4072.41	3427.04	2769.6
1656	0.0728115	-4.26841	1017.66	432.572	1866.35	437.248	1624.93	1950.26	2023.88	0	0	1311.75
1657	0.0728195	-4.42243	428.177	200.445	1780.65	402.64	1866.73	1667.04	1808.17	1207.92	0	0
1658	0.0728539	-2.18898	734.024	532.937	3697.92	1689.33	4767.14	3529.57	2797.06	1681.23	1656.33	1730.43
1659	0.0730761	2.79879	761.155	374.212	601.932	1684.68	1231.83	573.966	0	2044.84	1363.48	1645.73
1660	0.0730811	2.53411	496.303	101.78	636.505	1612.97	0	1017.89	891.626	1381.86	1511.88	1945.18
1661	0.0731318	1.49528	885.546	63.631	4938.6	7384.59	4821.36	3638.55	6355.89	6185.8	7969.56	7998.42
1662	0.0732765	-2.98116	421.226	51.6475	60279.6	20220.2	86657.7	47338.1	46842.9	17313.4	8961.51	34385.6
1663	0.0733527	1.46755	421.118	415.803	3985.89	5849.5	2993.69	4157.79	4806.19	5066.05	5546.51	6935.92
1664	0.0734245	NA	196.938	667.559	0	3799.03	0	0	0	2862.81	5972.89	2561.38
1665	0.0734959	2.0145	412.219	53.3595	11465.2	23096.6	14678.8	11345	8371.76	15541	26211.6	27537.2
1666	0.0736202	1.35814	133.924	37.018	7797.02	10589.4	8440.11	7719.92	7231.04	8965.52	10756.6	12046.2
1667	0.0738943	-2.54219	540.239	548.99	1496.13	588.521	1760.27	1209.59	1518.54	0	788.948	976.616
1668	0.0739503	-1.55188	356.171	548.172	39636.9	25541.2	48696.5	33420	36794.1	27002.1	20957.5	28664
1669	0.0740187	1.20491	337.274	55.728	6019.93	7253.47	5519.13	5768.27	6772.4	6580.44	7628.11	7551.86
1670	0.0740871	NA	364.894	176.826	0	8222.69	0	0	0	11576.4	9451.64	3640
1671	0.0741028	-1.13263	268.901	124.061	3596.25	3175.13	3342.65	3802.84	3643.25	3387.47	3093.29	3044.64
1672	0.0741653	-1.81169	744.063	280.51	5287.57	2918.58	6839.61	4608.82	4414.29	3678.38	2611.98	2465.39
1673	0.0742493	-2.66803	962.057	185.907	1617.28	606.171	1438.08	1583.96	1829.8	726.28	0	1092.23
1674	0.0742838	1.37569	251.031	155.178	22791.9	31354.6	21351.8	24463.8	22560.1	31512.1	35949.9	26601.7
1675	0.0743944	-1.36485	894.16	424.37	5436.16	3982.99	4534.99	5619.64	6153.86	3830.03	3693.87	4425.06
1676	0.0744938	-1.26119	916.141	425.286	6189.82	4907.91	6251.78	5833.17	6484.51	4363.83	4628.1	5731.81
1677	0.0745205	-4.28916	185.057	438.385	11811.4	2753.78	5879.06	14666.7	14888.4	0	3998.3	4263.03
1678	0.0746351	-5.39522	329.196	119.018	19382.6	3592.55	14157.3	29435	14555.6	5514.19	0	5263.48
1679	0.0746694	-4.05857	622.084	404.28	3588.6	884.203	5225.55	2830.37	2709.88	836.894	602.163	1213.55
1680	0.0747766	-1.68096	722.301	549.665	7049.28	4193.61	8693.39	5407.37	7047.08	4206.24	3195.32	5179.27
1681	0.074777	-4.00989	1143.9	449.878	1272.86	317.429	1638.76	1032.75	1147.06	0	952.288	0
1682	0.0748102	-1.75744	203.056	103.963	36213.6	20605.9	39001.8	43118	26521	23944.1	12541.6	25332
1683	0.0749456	-1.14114	800.132	37.303	5253.85	4604.05	5174.87	5483.2	5103.48	4958.73	4639.31	4214.11
1684	0.0749713	4.56576	500.276	80.605	644.111	2940.86	154.037	1493.25	285.046	2073.67	4462.58	2286.33
1685	0.0749869	-6.4175	298.083	162.946	9773.1	1522.88	15228.4	7527.22	6563.65	0	4568.65	0
1686	0.0749881	1.24323	527.422	51.11	1702.76	2116.92	1637.76	1606.39	1864.12	1886.61	2363.05	2101.1
1687	0.075128	-1.35766	247.99	79.5665	75617.4	55697	86830.2	76082.3	63939.7	62263.3	50331.4	54496.2
1688	0.0753856	-4.2464	241.082	285.05	4893.04	1152.28	5212.37	4317.4	5149.35	3456.84	0	0
1689	0.0755019	-1.1382	196.951	444.631	132472	116387	142199	128262	126956	115369	115422	118371
1690	0.0755531	1.28919	465.467	51.4875	17056.5	21989.2	15338.4	17299.5	18531.8	18989.5	24660.6	22317.4
1691	0.0755573	-2.2035	330.912	949.407	2.42783e+06	1.1018e+06	2.65035e+06	2.58199e+06	2.05115e+06	421420	974291	1.9097e+06
1692	0.0755803	4.26136	244.961	409.676	1995.48	8503.45	5986.43	0	0	9424.65	8169.34	7916.36
1693	0.0756015	-9.45087	186.041	432.53	6717.31	710.76	3958.65	10437.1	5756.14	0	0	2132.28
1694	0.0756607	-2.45568	305.021	502.106	14088	5736.9	19294.4	12134	10835.7	6751.34	6314.02	4145.34
1695	0.0756719	-1.90797	619.021	284.313	2.32263e+06	1.21733e+06	3.02271e+06	2.02481e+06	1.92036e+06	963429	1.80689e+06	881667
1696	0.0756935	1.43348	214.049	390.702	3.11468e+06	4.46483e+06	3.94423e+06	2.43674e+06	2.96308e+06	4.85055e+06	3.80718e+06	4.73675e+06
1697	0.0757823	-4.15675	141.067	244.61	4279.2	1029.46	3618.96	4609.47	4609.15	0	0	3088.37
1698	0.0758008	2.14736	326.031	99.639	312149	670296	442411	358592	135444	446093	833219	731575
1699	0.0758034	1.73653	352.142	331.378	2857	4961.27	4130.84	2156.11	2284.06	4802.72	4872.39	5208.71
1700	0.0758689	-2.0786	634.858	268.547	2359.4	1135.09	3102.41	1915.61	2060.17	1236.82	975.491	1192.96
1701	0.076293	-4.10345	545.944	538.521	2383.88	580.945	2256.37	2794.28	2100.98	0	1742.83	0
1702	0.0764062	1.30279	557.291	51.159	3866.18	5036.81	3758.13	3288.11	4552.29	5643.08	4924.5	4542.84
1703	0.0764714	1.66991	339.253	58.117	9774.5	16322.5	10121	8837.38	10365.1	12712.7	19701.1	16553.7
1704	0.0765413	-1.66873	481.089	503.587	17742.8	10632.5	13482	19237.7	20508.7	7577.34	9736.65	14583.6
1705	0.0765881	1.4674	286.21	67.3635	7315.64	10735	8402.06	5416.63	8128.24	9372.81	12850.9	9981.3
1706	0.0766649	-1.24159	836.094	208.783	9014.21	7260.24	10184.8	8408.66	8449.16	6474.42	7629.39	7676.89
1707	0.0767127	-1.69689	100.004	153.275	6726.08	3963.76	7474.37	6995.11	5708.75	4902.4	2108.77	4880.11
1708	0.0767335	-4.04472	1438.81	624.514	909.917	224.964	727.759	960.516	1041.48	0	0	674.893
1709	0.0768273	-1.30926	952.113	422.627	2802.79	2140.75	3181.21	2564.01	2663.16	2537.73	1867.94	2016.57
1710	0.0768329	-1.20036	446.063	280.786	10933.6	9108.63	12142.9	10258.3	10399.7	9156.32	8599.83	9569.75
1711	0.0768552	-3.1812	1025.64	432.753	2165.24	680.635	1190.28	2610.01	2695.43	0	781.025	1260.88
1712	0.0769636	-1.32189	123.022	121.987	11458.1	8667.94	11622.2	12994	9757.91	8264.95	9802.03	7936.83
1713	0.0769872	2.05355	926.196	417.457	1173.61	2410.07	1730.5	907.292	883.047	3220.65	2144.68	1864.89
1714	0.0770209	-2.51273	958.684	268.378	1442.93	574.248	1768.12	1237.9	1322.77	954.663	0	768.08
1715	0.0770247	-4.57995	1081.41	296.245	1155.85	252.371	1721.77	913.792	831.971	0	757.112	0
1716	0.0770515	NA	569.072	587.28	572.854	0	802.921	672.112	243.528	0	0	0
1717	0.0770761	-1.50902	416.141	73.2085	12055.1	7988.67	14697	10293.2	11175	8522.14	8635.29	6808.58
1718	0.0772283	1.30551	904.218	417.889	5215.44	6808.79	5642.94	5139.52	4863.86	7498.31	7154.02	5774.06
1719	0.0772713	-4.64894	179.87	93.296	1492.36	321.01	2229.16	1220.85	1027.06	963.031	0	0
1720	0.0773012	-4.85926	381.235	52.753	78508.3	16156.4	40036	102299	93190	21592.8	6721.49	20155.1
1721	0.0773094	-1.5968	112.04	414.175	113076	70814.2	97151.7	121498	120578	92173.7	76431.7	43837
1722	0.0773144	NA	300.946	154.39	1217.69	0	1500.44	1649.38	503.262	0	0	0
1723	0.0774109	-1.08047	293.928	444.647	9422.28	8720.57	9819.02	9441.25	9006.56	9037.71	8603.82	8520.19
1724	0.0774314	-1.62535	558.064	428.727	6835.42	4205.49	5094.64	7429.41	7982.2	3618.94	3858.21	5139.33
1725	0.0774917	-4.02425	804.778	268.147	560.058	139.171	497.974	503.454	678.747	0	0	417.513
1726	0.0775414	-3.91912	250.121	89.981	4196.5	1070.78	2094.48	5272.7	5222.33	2336.19	0	876.138
1727	0.0777351	1.36189	543.453	51.8665	7486.54	10195.9	7293.73	7391.89	7773.99	8714.36	11575.4	10297.8
1728	0.0777526	7.59258	154.947	366.018	5341.35	40554.6	16024	0	0	62390.2	37095.6	22177.9
1729	0.0777797	-4.2919	486.917	453.985	1775.19	413.614	1804.77	1650.33	1870.47	0	0	1240.84
1730	0.077801	-1.38946	264.943	572.058	20988.2	15105.3	17573.6	21642.8	23748.1	11863.1	15782.7	17670
1731	0.0778342	-2.52963	1110.17	77.617	1047.77	414.199	1195.32	1146.18	801.81	715.377	0	527.22
1732	0.0778687	-4.11842	304.064	374.89	4480.08	1087.82	6301.52	3826.78	3311.94	3263.45	0	0
1733	0.0779583	-1.11222	418.077	39.122	460111	413688	483556	462589	434189	439571	394001	407491
1734	0.0779788	1.22224	794.167	49.4965	3017.48	3688.1	2714.75	2979.38	3358.31	3262.95	3914.19	3887.15
1735	0.0780127	-2.47935	934.662	267.88	1991.54	803.249	2463.63	1699.5	1811.48	0	1232.26	1177.48
1736	0.0781621	1.96057	287.185	150.298	2901.18	5687.98	1656.61	3457.18	3589.76	4043.73	5726.2	7294.02
1737	0.0781641	-1.38107	273.121	388.226	12644.3	9155.47	14893.7	11024.2	12015.1	9806.54	8162.58	9497.27
1738	0.0782295	-1.54847	357.173	548.172	4871.51	3146.02	6018.81	4147.22	4448.5	3339.88	2586.98	3511.19
1739	0.0782935	-23.9769	252.016	749.107	218402	9108.83	105435	224420	325350	27326.5	0	0
1740	0.0784283	NA	454.97	504.177	2894.86	0	4608.83	1872.6	2203.15	0	0	0
1741	0.0784318	-1.26061	492.836	267.783	54590.1	43304.6	61855.9	50455.5	51459	45581.6	41560.9	42771.2
1742	0.0784971	6.55	161.994	360.738	16966.2	111129	50898.7	0	0	117369	162946	53072.1
1743	0.0788065	1.46488	591.103	390.956	2238.31	3278.85	2900.59	1716.86	2097.47	3569.62	2785.42	3481.5
1744	0.0788933	-3.94206	227.937	404.945	1076.72	273.136	757.277	1244.11	1228.76	0	819.407	0
1745	0.0790031	1.59685	322.056	247.845	2.43442e+06	3.88739e+06	1.56568e+06	2.89214e+06	2.84544e+06	3.01188e+06	4.42861e+06	4.2217e+06
1746	0.0790822	-1.29618	177.041	113.218	25427	19616.9	29205.7	22860.8	24214.5	20603.6	18071.8	20175.2
1747	0.0791631	-2.56943	207.044	505.548	90912.1	35382.2	57838.4	101269	113629	31760.5	34917.7	39468.5
1748	0.079271	-1.51977	690.788	268.281	9687.88	6374.55	11833.4	8240.46	8989.8	6984.82	5574.69	6564.13
1749	0.0793171	-2.27306	730.836	268.547	1556.92	684.946	2097.94	1131.1	1441.73	712.482	501.856	840.5
1750	0.079521	-2.12854	264.952	633.924	218413	102612	288319	204943	161978	122029	99701.9	86104.3
1751	0.0795444	-9.21226	729.982	208.951	1442.65	156.601	947.622	1094.08	2286.25	0	469.804	0
1752	0.0795457	-2.7657	131.01	117.35	23093.4	8349.93	20265.7	32056.4	16958.2	14462.2	0	10587.6
1753	0.0795895	-1.38244	371.055	79.978	8924.61	6455.7	10279.5	9009.8	7484.53	7760.47	5961.01	5645.63
1754	0.0798114	-4.23578	842.061	281.373	696.265	164.377	703.728	740.104	644.963	0	493.131	0
1755	0.0798658	6.64166	451.017	259.699	349.598	2321.91	0	1048.79	0	1070.35	3371.65	2523.72
1756	0.0799081	-1.36157	387.03	80.1885	4723.33	3469.02	5528.59	4547.37	4094.03	3828.93	3169.35	3408.79
1757	0.0799468	-4.04947	808.12	604.417	1258.81	310.859	1071.73	1261.81	1442.9	0	0	932.578
1758	0.08006	-1.72974	473.151	623.024	1985.49	1147.85	2403.33	1447.66	2105.48	1184.6	914.695	1344.27
1759	0.0802283	2.50919	655.587	55.354	5972.05	14985	7750.11	10166	0	12141.3	17274.8	15538.9
1760	0.0802429	1.21397	522.496	52.112	5938.47	7209.11	5192.1	6226.49	6396.83	6601.96	7947.85	7077.51
1761	0.0802468	-2.60662	1193.56	269.073	1082.99	415.478	1337.22	911.872	999.89	0	788.144	458.291
1762	0.0802832	NA	889.31	547.702	1066.67	0	1703.06	833.466	663.495	0	0	0
1763	0.0802945	-1.75785	788.765	268.529	5463.54	3108.08	6933.64	4373.86	5083.13	3419.51	2659.79	3244.93
1764	0.080307	1.17266	1019.22	48.9985	960.071	1125.84	877.064	954.814	1048.34	1034.73	1211.43	1131.36
1765	0.0803243	-3.69272	248.024	617.69	58579.7	15863.6	55225.2	48232.7	72281.3	2689.04	0	44901.7
1766	0.0803903	7.48278	616.062	245.264	4078.24	30516.6	0	1205.23	11029.5	27237.7	47175.8	17136.2
1767	0.0804026	NA	838.544	278.719	1594.58	0	2557.97	1111.09	1114.67	0	0	0
1768	0.0805138	1.38201	236.03	390.942	3364.87	4650.3	4178.23	2691.34	3225.05	4701.75	4288.92	4960.22
1769	0.0806183	-22.0531	59.0138	191.173	2.26814e+07	1.02849e+06	1.95321e+07	1.32304e+07	3.52815e+07	696315	1.40206e+06	987091
1770	0.0807536	-2.13417	800.782	268.423	4225.45	1979.91	5614.81	3178.53	3883.02	2273.85	1594.73	2071.15
1771	0.0807987	NA	870.153	185.822	681.84	0	580.527	385.672	1079.32	0	0	0
1772	0.0808349	-3.91304	767.188	530.262	1913.61	489.033	1323.59	2169.73	2247.5	0	1467.1	0
1773	0.0808657	-3.92409	481.009	564.799	1526.01	388.882	1147	1421.84	2009.17	0	0	1166.64
1774	0.0809105	-1.38317	588.031	432.955	10682.3	7723.03	12681.5	9688.38	9676.96	6969.67	7024.31	9175.1
1775	0.0809398	-2.52303	225.186	58.469	1957.27	775.761	1718.16	1987.84	2165.81	1122.55	0	1204.73
1776	0.0809812	3.61041	1240.5	284.8	440.139	1589.08	1132.42	187.995	0	1611.99	1537.99	1617.26
1777	0.0811202	1.49862	349.214	64.838	5661.23	8484.02	7232.25	5286.18	4465.27	7087.21	10150.3	8214.57
1778	0.0811711	-3.42417	567.037	309.441	1002.84	292.872	852.684	1085.25	1070.59	0	125.541	753.075
1779	0.0812802	-4.24252	1095.43	294.314	1087.68	256.377	1588.89	837.502	836.659	0	769.13	0
1780	0.0813204	-2.54754	616.007	458.543	4012.78	1575.15	3044.07	4364	4630.27	0	1859.81	2865.66
1781	0.081348	-7.7157	122.976	105.475	32456.1	4206.5	22786.8	51620.6	22960.8	12619.5	0	0
1782	0.0814056	1.70543	798.096	625.819	2792.01	4761.58	4033.49	1957.13	2385.41	4438.24	4893.65	4952.86
1783	0.0815562	1.27685	389.283	54.404	5675.18	7246.36	5363.27	4982.76	6679.5	7494.06	6402.75	7842.27
1784	0.0816413	-4.27874	779.713	552.704	757.988	177.152	747.569	765.155	761.241	531.456	0	0
1785	0.0816942	-1.52364	688.79	268.173	19378.8	12718.8	23517	16130	18489.3	13768.7	11497.3	12890.3
1786	0.0817662	NA	931.15	404.147	1345.45	0	2160.58	1020.33	855.448	0	0	0
1787	0.0817984	-1.38594	181.061	284.892	4170.6	3009.23	4917.51	3621.64	3972.65	3171.3	2732.17	3124.23
1788	0.0819897	-1.18911	342.026	38.1885	38924.1	32733.8	42777.4	38118.4	35876.5	33944.2	31831.2	32425.9
1789	0.0820889	-1.81363	98.9494	53.2365	85273.6	47018.1	59484.1	93163.9	103173	55303.9	54903.4	30846.8
1790	0.082104	2.44366	716.556	54.4295	2129.18	5202.98	2479.79	2154.42	1753.32	3267.06	6418.31	5923.56
1791	0.082205	2.69565	762.509	59.762	1345.57	3627.19	1504.04	0	2532.67	2459.63	3699.41	4722.52
1792	0.08221	-2.57495	714.107	502.216	2858.18	1110	3015.53	2920.99	2638.03	0	1657.49	1672.51
1793	0.082347	3.90684	445.056	490.626	852.816	3331.82	2558.45	0	0	2365.18	3296.64	4333.63
1794	0.0824376	-2.67857	218.086	521.8	2943.36	1098.85	3018.97	3947.43	1863.68	1048.15	1420.4	828.006
1795	0.0824519	-3.90343	264.924	125.225	1966.82	503.87	2630.42	1694.15	1575.9	0	0	1511.61
1796	0.0824683	2.19595	410.222	53.376	38004.1	83455.1	50170.9	36786.4	27054.9	52534.4	97129.5	100701
1797	0.0825268	-3.88627	183.076	169.336	1687.92	434.329	1330.44	1583.77	2149.55	1302.99	0	0
1798	0.0827716	-3.96816	570.144	543.498	1341.05	337.954	1094.66	1522.97	1405.53	1013.86	0	0
1799	0.0828279	1.16469	285.271	55.469	258447	301011	237220	252826	285294	283177	322573	297283
1800	0.0828296	-1.30928	89.0247	450.702	72253.6	55185.7	81260.4	61398.6	74101.8	57837.8	50373.2	57346
1801	0.0828807	-2.96103	376.1	633.477	2642.7	892.494	3419.08	1745.48	2763.54	0	708.243	1969.24
1802	0.0830386	-1.30187	596.2	552.029	3018.44	2318.54	3103.06	2637.88	3314.38	2355.87	1907.03	2692.71
1803	0.0830797	1.35332	523.116	391	1647.68	2229.85	1689.86	1435.92	1817.27	2074.4	1984.12	2631.02
1804	0.0830824	-1.53671	292.07	198.7	4386.16	2854.26	4825.56	3869.64	4463.27	2893.66	1914.86	3754.26
1805	0.0831204	-2.47895	306.174	76.501	2453	989.532	1722.4	2776.96	2859.64	1372.12	0	1596.48
1806	0.0831319	-1.60412	469.132	436.235	12889.1	8035	15627.2	13173.6	9866.44	9437.91	7849.74	6817.37
1807	0.0832023	-1.44462	310.097	230.06	18854.4	13051.4	19801	21758	15004.1	14389.3	14368.9	10396.1
1808	0.0835245	NA	496.972	51.28	4016.5	0	3145.95	6462.57	2440.97	0	0	0
1809	0.0836395	-2.43696	342.087	529.81	2705.79	1110.31	3259.39	2593.46	2264.5	1657.21	0	1673.73
1810	0.0836652	-2.24282	324.092	165.921	31443.9	14019.8	21463	42082.9	30785.9	11947	11129.4	18982.9
1811	0.0836981	-4.37685	313.023	201.804	3324.83	759.641	5024.09	2036.42	2914	849.378	0	1429.55
1812	0.083813	2.75492	235.992	513.273	14437.6	39774.4	28218.4	15094.3	0	36332	41012.4	41978.7
1813	0.0838178	-1.39066	253.058	199.166	7729.46	5558.13	8276.05	7068.97	7843.35	4463.29	5214.59	6996.51
1814	0.0839438	-3.86727	267.06	155.037	4402.26	1138.34	5385.19	4540.19	3281.39	3415.01	0	0
1815	0.0840532	-1.80746	776.064	537.673	7520.54	4160.83	9766.01	6950.98	5844.62	4417.85	2722.6	5342.05
1816	0.0841059	-2.50983	557.22	432.53	1209.91	482.069	1090.62	1179.54	1359.58	665.759	0	780.449
1817	0.0843563	-1.22604	311.901	267.658	9567.89	7803.86	10757.6	8879.17	9066.85	8207.17	7463.74	7740.67
1818	0.0844922	5.76255	313.112	362.277	12207.1	70344	36621.3	0	0	62951.5	39389.6	108691
1819	0.0845806	1.1383	605.489	54.846	3035.54	3455.35	2865.9	2942.14	3298.59	3244.56	3681.82	3439.65
1820	0.0846093	2.24175	717.559	54.5055	1069.91	2398.48	1237.79	1093.54	878.404	1539.09	2926.25	2730.09
1821	0.084679	-1.4463	334.055	71.894	5463.08	3777.27	6594.25	4782.56	5012.43	3836.3	4087.5	3408.02
1822	0.0846853	-2.74644	200.076	196.958	3429.49	1248.7	2699.61	4050.39	3538.46	0	1115.15	2630.96
1823	0.0848759	-3.90869	551.977	77.2915	2535.21	648.61	2842.8	2756.37	2006.47	1945.83	0	0
1824	0.0848943	-2.84615	484.942	641.638	2205.53	774.917	3133.11	1806.48	1677	1434.61	890.139	0
1825	0.0849288	NA	411.143	183.636	2791.43	0	4530.74	1884.89	1958.66	0	0	0
1826	0.0851507	NA	738.141	47.4005	3265.07	0	3047.95	5128.6	1618.65	0	0	0
1827	0.0851645	-1.30735	517.061	37.052	15365.2	11753	17809.3	14640.9	13645.4	12864	11412.9	10982.1
1828	0.0851831	3.84586	524.277	80.24	254.282	977.932	0	762.845	0	957.379	1239.13	737.283
1829	0.0852137	1.24805	466.471	51.505	5100.68	6365.88	4570.55	5342.58	5388.92	5590.21	7129.59	6377.84
1830	0.0853413	1.14478	283.265	55.6165	1.48465e+07	1.69959e+07	1.37294e+07	1.45934e+07	1.62166e+07	1.61803e+07	1.81105e+07	1.66968e+07
1831	0.0853643	-2.476	654.307	52.395	4633.44	1871.34	4164.75	5291.33	4444.25	0	2649.92	2964.11
1832	0.0854226	-2.54039	827.323	548.443	1142.02	449.546	1213.74	1003.33	1208.99	0	578.872	769.765
1833	0.0855282	1.18724	543.418	51.8965	8215.76	9754.09	7815.02	7571.93	9260.32	8964.05	10030.3	10267.9
1834	0.0857056	2.45624	504.021	417.889	1703.32	4183.75	2292.16	0	2817.79	3656.05	4956.41	3938.8
1835	0.0857189	1.45033	684.621	54.849	1349.37	1957.04	979.059	1471.21	1597.85	1614.02	2269.45	1987.65
1836	0.0857208	-1.10596	460.077	38.137	7368.88	6662.85	7370.29	7765.67	6970.67	7024.07	6301.4	6663.08
1837	0.0859192	NA	344.065	65.686	0	2789.92	0	0	0	2303.92	1576.6	4489.25
1838	0.0859683	1.48397	435.083	155.635	39482.1	58590.1	32612.2	43132.4	42701.6	49589	71740.5	54440.8
1839	0.0860298	1.48445	398.986	154.768	17401.6	25831.8	17824.6	16319.7	18060.4	20388.1	28029.8	29077.6
1840	0.0862592	-1.77201	425.363	54.9135	11441.5	6456.77	11730	12319.2	10275.3	6324.9	3574.38	9471.04
1841	0.086368	-1.29523	942.671	267.285	6394.57	4937.02	7408	5961.04	5814.68	5376.13	4650.77	4784.16
1842	0.0863724	1.13426	338.198	63.14	7846.09	8899.54	7255.37	7783.57	8499.35	8831.26	9149.69	8717.68
1843	0.086485	3.82937	849.537	51.998	531.923	2036.93	1595.77	0	0	1395.69	2366.26	2348.84
1844	0.0864967	-3.06791	176.076	362.293	4586.7	1495.05	2440.8	5673.38	5645.92	0	1849.79	2635.38
1845	0.0865178	-2.54028	595.015	432.504	3286.96	1293.93	3454.34	2940.89	3465.65	0	1695.83	2185.98
1846	0.0865505	-3.86358	573.455	77.889	2874.79	744.075	2306.83	3437.19	2880.36	2232.23	0	0
1847	0.0866232	-1.63012	558.911	643.986	4210.25	2582.78	5292.45	3960.99	3377.3	2935.03	2125.18	2688.13
1848	0.0866591	1.26919	359.297	51.15	3196.4	4056.85	3016.66	3149.27	3423.27	3709.11	4650.4	3811.02
1849	0.0868557	1.27586	519.477	51.611	2889.26	3686.29	2519.06	3060.3	3088.44	3340.73	4242.15	3475.98
1850	0.0868631	-3.25022	142.051	112.842	6344.3	1951.96	8550.93	7128.98	3352.97	3213.03	0	2642.84
1851	0.0868907	-2.45819	321.094	397.819	2885.54	1173.85	2229.37	3283.51	3143.72	0	1496.32	2025.22
1852	0.0868959	-2.56889	87.0568	393.793	4986.29	1941.03	5337.2	4758.69	4862.97	0	2580.38	3242.7
1853	0.0869965	1.28848	494.501	52.027	3815.43	4916.12	3721.58	3677.13	4047.59	4244.06	5532.18	4972.11
1854	0.0870461	3.82481	182.931	79.025	2054.3	7857.3	0	0	6162.89	9929.43	6411.26	7231.21
1855	0.0872608	1.40675	297.244	58.207	372805	524444	330870	357274	430270	416824	575115	581394
1856	0.0873146	-1.16757	295.533	37.81	21639.1	18533.5	22704.9	22608.3	19604.1	18905.3	18195.7	18499.5
1857	0.0873939	-6.10561	483.086	69.405	8170.17	1338.14	7313.22	4620.92	12576.4	1295.89	0	2718.53
1858	0.0873985	-1.92565	130.051	168.546	290768	150997	199580	309023	363700	134156	132216	186619
1859	0.0874183	-4.05282	402.358	64.257	2321.84	572.896	1905.09	3357.28	1703.16	0	0	1718.69
1860	0.087423	-1.74514	161.913	77.0195	15106.5	8656.31	18294	16195.7	10829.7	8517.14	7337.22	10114.6
1861	0.0874652	-1.13216	1132.23	625.256	3625.41	3202.22	3714.93	3561.02	3600.28	3200	2953.77	3452.9
1862	0.0874825	4.03577	1037.84	444.089	956.314	3859.46	0	0	2868.94	4235.25	3816.22	3526.93
1863	0.0876227	9.77138	506.097	427.175	183.343	1791.51	0	0	550.029	2739.95	1800.43	834.156
1864	0.0877031	1.64048	625.15	427.293	3212.1	5269.4	4587.38	2421.77	2627.15	5611.93	4974.44	5221.83
1865	0.0877545	-1.91148	307.158	54.181	6874.61	3596.49	4915.69	7044.35	8663.78	3818.19	3106.72	3864.58
1866	0.087773	-1.37986	480.042	588.317	13664.1	9902.52	15984.7	11356.7	13650.8	10790.1	8235.61	10681.9
1867	0.0877884	-1.12199	294.539	39.258	45517.1	40568.2	44322.8	48036.6	44191.9	43086.6	37260.5	41357.5
1868	0.0878824	-1.37435	410.873	268.156	29395.5	21388.6	34870.1	25870.3	27446.1	23278.3	19703	21184.6
1869	0.0879373	1.4646	594.34	71.275	1293.43	1894.36	1089.91	1697.53	1092.87	2169.82	1935.1	1578.15
1870	0.0879777	1.15069	794.544	63.5075	11883.8	13674.6	11647.9	10920.7	13082.9	12855.9	14136.2	14031.8
1871	0.0880348	-1.71169	606.827	268.298	12191.9	7122.71	15610.3	9939.46	11025.8	7706.42	5968.41	7693.29
1872	0.0880502	1.81514	740.521	60.91	8040.17	14594	7999.1	4613.45	11507.9	10807.4	14802.3	18172.4
1873	0.0881142	-1.3794	1054	449.55	6023.03	4366.42	7147.78	5174.86	5746.44	4333.51	3912.05	4853.71
1874	0.0881246	-3.95621	372.987	565.841	4340.13	1097.04	4866.92	4375.59	3777.89	0	0	3291.13
1875	0.0881487	NA	275.032	212.169	9177.05	0	6291.47	6219.87	15019.8	0	0	0
1876	0.0883268	1.33834	991.903	298.39	2801.93	3749.95	2266.95	3249.96	2888.88	4332.73	3637.81	3279.3
1877	0.0883306	-1.75475	100.946	53.271	23168.5	13203.3	16153.4	25816.5	27535.6	15476	15481.3	8652.76
1878	0.0884904	-1.85676	891.089	433.08	5214.56	2808.42	3507.25	6007.41	6129.02	2152.87	2719.12	3553.26
1879	0.0885214	NA	803.068	47.38	912.321	0	741.939	1479.7	515.321	0	0	0
1880	0.0885377	-1.16666	547.078	36.951	10148.1	8698.47	10990.7	10210.4	9243.24	9442.48	8207.53	8445.39
1881	0.088585	-1.73635	417.055	280.332	3138.27	1807.39	3280.77	2807.15	3326.88	2339.29	2194.36	888.516
1882	0.0887061	1.41084	251.149	51.647	15608.2	22020.7	11768.2	15363	19693.3	19246.9	23270.3	23544.9
1883	0.0887558	-1.19838	762.729	267.382	3922.1	3272.83	4353.6	3686.5	3726.2	3628.73	3217.85	2971.92
1884	0.0888244	-2.40546	147.964	78.129	12058.4	5012.92	13579.1	12901.2	9694.86	0	7457.33	7581.42
1885	0.0888958	-2.51206	244.898	76.885	9465.62	3768.07	11056.6	8716.9	8623.35	6803.88	0	4500.31
1886	0.0888984	1.22896	342.31	55.118	433131	532302	375973	429342	494078	483106	576998	536803
1887	0.0889161	-1.13268	396.858	266.538	25918.7	22882.7	28088.2	24710	24958	24064	22506.2	22078
1888	0.0889662	-1.56206	872.725	268.298	3864.22	2473.79	4792.06	3283.07	3517.54	2583.7	2229.5	2608.18
1889	0.0889896	1.18634	311.296	54.298	115397	136899	103456	116955	125780	124370	148823	137505
1890	0.0890078	1.73428	145.924	37.018	4830.89	8378.09	6516.15	2380.78	5595.73	6782.78	8542.7	9808.8
1891	0.0890165	-1.75258	786.766	268.423	9073.96	5177.49	11670.2	7191.33	8360.36	5735.85	4312.49	5484.13
1892	0.0890225	2.67382	810.955	309.969	931.181	2489.81	1914.41	879.133	0	2940.15	2782.04	1747.24
1893	0.0890408	-1.14623	512.823	444.725	234682	204742	215423	247706	240917	201449	206012	206764
1894	0.0891682	-1.6469	615.016	185.966	3053.21	1853.92	2196.56	3415.78	3547.28	1399.05	1936.83	2225.87
1895	0.0891692	-2.43386	656.051	210.649	6894.27	2832.65	3986.33	8471.21	8225.27	1296.33	3280.54	3921.07
1896	0.0891988	-1.74981	968.703	268.423	2431.96	1389.84	3107.04	1871.76	2317.09	1554.73	1143.82	1470.97
1897	0.0892363	4.08967	857.862	442.837	1787.78	7311.43	5363.34	0	0	7675.15	7120.2	7138.94
1898	0.08936	-6.12538	174.086	390.627	9388.1	1532.66	4466.05	14227.7	9470.58	0	0	4597.97
1899	0.0893716	-3.58166	1214.01	282.06	1460.69	407.825	2106.58	1470.35	805.132	171.212	897.384	154.879
1900	0.0893766	-1.58754	176.039	113.162	382278	240800	455176	323589	368070	307526	269418	145455
1901	0.0894248	-1.45966	917.883	444.836	11604.5	7950.1	9241.61	12911.4	12660.4	7717.67	8036.82	8095.8
1902	0.0894306	1.36888	204.957	154.888	37604.9	51476.7	29941.6	40102	42771.1	52268.1	59268.9	42893.1
1903	0.0894396	-4.43258	391.058	503.567	29927.6	6751.73	14917.3	34675.8	40189.7	4570.54	6148.7	9535.94
1904	0.0894475	-2.01887	132.03	218.996	191605	94906.9	201882	244438	128494	82043.2	58920.4	143757
1905	0.0895069	-3.8971	1280.51	270.898	1038.86	266.572	1211.26	974.528	930.791	0	799.717	0
1906	0.0895658	-1.3651	228.935	267.925	16069.3	11771.5	19034.7	14438.8	14734.4	12609.7	10914.8	11790
1907	0.0896304	-2.47763	581.06	280.576	1991.16	803.657	2263.21	1823.16	1887.13	1355.37	0	1055.6
1908	0.0897019	-2.42375	201.076	411.736	6166.45	2544.18	4494.9	7753.75	6250.71	3757.68	0	3874.86
1909	0.0897061	-2.06424	718.819	268.547	2713.33	1314.45	3631.93	1980.51	2527.57	1494.65	981.523	1467.17
1910	0.0897816	-1.88552	886.741	268.547	1944.77	1031.42	2512.14	1417.34	1904.82	1162.13	820.091	1112.05
1911	0.0898116	-5.48752	462.27	77.568	3474.21	633.112	4653.9	4324.5	1444.23	0	0	1899.34
1912	0.08998	-1.62073	129.019	99.202	216036	133296	181838	238496	227775	120084	89609.9	190193
1913	0.0900332	-2.4937	229.118	122.292	2839.54	1138.68	3092.69	2839.39	2586.54	1558.57	0	1857.48
1914	0.0900704	-2.85628	346.099	199.202	124823	43701.3	99669	138893	135908	32893	98210.8	0
1915	0.0901186	-3.79305	959.954	294.661	2482.31	654.438	3098.76	2109.74	2238.45	0	0	1963.31
1916	0.0903155	3.77608	305.187	59.087	1228.43	4638.64	0	0	3685.28	3769.04	5904.65	4242.22
1917	0.090337	-3.68498	138.039	253.568	37413.6	10153	21317.4	53627.6	37296	8601.28	6575	15282.7
1918	0.090471	9.38484	272.086	360.489	18651.6	175042	55954.8	0	0	147852	97195	280080
1919	0.0905248	-5.71266	199.001	519.746	4086.3	715.305	6104.89	4252.51	1901.5	2145.92	0	0
1920	0.0905489	-1.12707	423.049	37.315	11864	10526.4	11988.5	12144.8	11458.7	11022.3	9572.7	10984.1
1921	0.0906148	-1.35361	856.712	267.907	10211.2	7543.67	12049.5	9052.69	9531.37	7858.5	6915.69	7856.83
1922	0.0906534	2.56341	972.154	195.105	3969.13	10174.5	7624.6	0	4282.78	9404.66	9105.69	12013.1
1923	0.0907235	2.22954	419.987	629.917	2375.04	5295.24	3235.17	2035.05	1854.89	6430.18	6234.26	3221.28
1924	0.0909944	-1.72088	607.83	268.298	1367.16	794.457	1672.11	1145.82	1283.56	898.576	408.771	1076.02
1925	0.0909978	-1.82713	817.095	404.38	1688.28	924.007	1162.63	1907.28	1994.92	877.374	815.602	1079.05
1926	0.0910039	1.51641	309.101	504.629	10710.6	16241.7	7026.6	13551.5	11553.8	15098.5	19242.6	14384.1
1927	0.0910697	-1.41785	227.94	268.031	5037.83	3553.16	6046.11	4377.03	4690.35	3847.05	3467.77	3344.65
1928	0.0911182	-11.4438	668.063	47.7655	6343.2	554.29	5649.38	10080.1	3300.09	1662.87	0	0
1929	0.0911259	-2.66913	850.702	267.88	1178.07	441.37	1586.62	938.096	1009.5	438.265	885.844	0
1930	0.0911653	-1.61914	221.055	169.167	8239.41	5088.77	10268.3	6920.92	7528.98	5193.09	4912.18	5161.03
1931	0.0912113	-2.47834	452.985	565.398	3517.97	1419.49	3142.67	3712.92	3698.33	0	1951.01	2307.45
1932	0.091274	-1.71897	231.025	433.015	15087.5	8777.04	12940.8	15853.1	16468.6	4426.98	9802.47	12101.7
1933	0.0912803	-1.09293	507.563	37.2235	10835.2	9913.86	11325.6	10867.1	10312.8	10478.7	9479.04	9783.83
1934	0.0913136	-1.47025	992.615	627.006	3451.86	2347.81	3324.12	3631.71	3399.75	2007.74	1937.46	3098.22
1935	0.0914326	-1.18775	97.9601	457.887	26164.6	22028.6	25891	28752.4	23850.4	20443.6	21291	24351.3
1936	0.0914491	-1.53105	325.917	268.405	11657.9	7614.35	14421.5	10044.8	10507.5	8243.15	6937.33	7662.56
1937	0.0914676	-1.26636	147.066	157.71	12108.5	9561.65	11755.5	12854.4	11715.7	8313.28	11328.4	9043.3
1938	0.0914807	4.01123	102.956	116.568	11948.2	47926.8	35844.5	0	0	45973.8	51652.3	46154.2
1939	0.0915643	3.94795	430.061	258.192	5339.92	21081.7	16019.8	0	0	23027.4	18803.4	21414.4
1940	0.0916074	-1.76284	664.028	643.737	8629.83	4895.41	11136.3	7766.58	6986.57	5468.84	4386.7	4830.69
1941	0.0916698	1.2935	800.541	61.702	2129.38	2754.34	2238.73	2135.38	2014.02	2331.05	2885.86	3046.12
1942	0.0917053	-1.397	791.081	424.415	6165.54	4413.42	5023.23	6252.09	7221.29	4035.38	4055.82	5149.07
1943	0.0917129	-3.82234	1460.45	270.367	1120.7	293.198	1222.55	1240.1	899.455	879.595	0	0
1944	0.09176	-2.40857	861.053	201.326	996.991	413.935	1250.57	865.434	874.97	0	545.374	696.433
1945	0.0917933	1.21021	531.343	53.229	2419.16	2927.69	2659.73	2101.27	2496.47	3246.56	2783.75	2752.77
1946	0.0917938	-3.89735	1189.31	417.581	1506.35	386.506	1358.8	1720	1440.25	0	0	1159.52
1947	0.0918078	2.62228	297.17	67.428	1829.57	4797.66	3491.81	0	1996.91	3110.86	5258.52	6023.59
1948	0.0918586	-2.02435	890.087	433.204	16588.5	8194.48	10640.9	19245.8	19878.8	6207.33	8229.72	10146.4
1949	0.0919039	-2.505	807.943	644.169	3106.19	1239.99	4158.23	2566.09	2594.26	2187.21	0	1532.77
1950	0.091987	1.60468	513.067	425.692	13226	21223.4	18866.2	9561.36	11250.3	24869.8	20912.7	17887.7
1951	0.091988	-2.32074	1075.45	292.452	1462.91	630.363	1943.16	1427.36	1018.2	608.615	180.895	1101.58
1952	0.0920725	-3.00411	116.007	90.809	9708.56	3231.76	8727.47	10870.2	9527.97	0	2169.18	7526.09
1953	0.092085	-1.76813	604.829	268.423	30913.6	17483.8	39956.6	24450	28334.1	19101.7	14759.6	18590
1954	0.0921198	-1.79737	871.729	268.298	1189.92	662.034	1537.16	944.087	1088.51	722.508	363.514	900.08
1955	0.0921644	1.21022	341.307	55.1315	2.19164e+06	2.65237e+06	1.93703e+06	2.14318e+06	2.4947e+06	2.4294e+06	2.8571e+06	2.6706e+06
1956	0.0922006	1.17292	795.164	49.3745	4193.21	4918.29	3985.9	3976.16	4617.56	4504.39	5362.61	4887.88
1957	0.0922113	-3.84766	251.095	56.54	4417.92	1148.21	4561.68	3694	4998.09	0	0	3444.63
1958	0.0922451	NA	520.054	520.134	1929.93	0	3191.24	1298.99	1299.56	0	0	0
1959	0.0923786	-1.24555	254.991	461.024	15828.8	12708.3	14046.9	15515.3	17924.1	12257.3	11727.5	14139.9
1960	0.0924821	-3.97674	731.073	432.324	2022.72	508.637	2202.9	1936.94	1928.32	0	0	1525.91
1961	0.0925282	-1.61983	870.727	268.298	5662.51	3495.75	7113.26	4646.56	5227.72	3710.88	3118.14	3658.22
1962	0.0925706	-3.35146	374.063	161.259	3437.83	1025.77	4673.27	2034.13	3606.1	2563.83	0	513.487
1963	0.0926014	-3.05026	246.895	77.051	7868.6	2579.65	11612.8	6403.49	5589.48	4724.75	3014.21	0
1964	0.0926189	2.29309	898.222	251.408	6962.26	15965.1	9951.86	10529.4	405.477	19315.5	13202.4	15377.4
1965	0.0926953	-1.27114	523.957	79.7975	3287.58	2586.33	3747.43	3215.78	2899.54	2750.59	2536.67	2471.71
1966	0.0927132	-3.20322	209.031	159.994	7415.1	2314.89	11096.3	5973.08	5175.97	3366.31	3578.37	0
1967	0.0927472	-8.2865	806.215	46.847	15512.2	1871.98	25068.3	12347.5	9120.69	5615.94	0	0
1968	0.0928162	-1.41655	452.17	247.172	7355.34	5192.43	7017.58	7609.37	7439.06	4155.53	4794.72	6627.04
1969	0.0928237	1.4551	282.036	390.762	17732.9	25803.1	23181.1	13299.1	16718.5	27353	21732.9	28323.4
1970	0.0929201	1.34722	480.308	82.231	3438.92	4632.97	3188.21	3219.41	3909.13	3767.99	5160.49	4970.43
1971	0.0929218	-2.79035	217.083	521.755	37818	13553.1	37856.4	51856.3	23741.3	13209.7	15803.8	11645.9
1972	0.0929882	-2.43322	228.16	82.266	10672.2	4386.06	6192.37	12057.4	13766.9	5233.4	2036.44	5888.33
1973	0.0930122	1.62751	712.49	61.395	1171.55	1906.71	1263.25	787.71	1463.69	1388.55	2128.78	2202.79
1974	0.093055	3.95378	299.133	50.874	1199.11	4741	0	3597.32	0	4280.59	4927.43	5015
1975	0.0930995	-2.21095	173.093	242.459	9845.58	4453.1	5928.01	11937.2	11671.6	3055.78	4091.12	6212.38
1976	0.0932075	2.69478	875.017	462.505	11427.7	30795.2	0	10317.8	23965.4	39454.9	30901.4	22029.4
1977	0.0932199	-5.64499	323.991	92.315	2658.77	470.997	4254.43	1954.25	1767.64	0	1412.99	0
1978	0.0933022	1.28273	581.074	390.964	1289.06	1653.51	1507.57	1067.04	1292.56	1667.58	1467.15	1825.81
1979	0.0934014	-2.13687	641.402	52.6535	12510	5854.38	11087.4	16140.9	10301.7	3646.66	3358.97	10557.5
1980	0.09348	-2.09377	618.844	268.547	14671	7006.96	19764	10878	13370.8	7854.13	5689.19	7477.54
1981	0.093625	-3.90134	931.425	296.455	1806.59	463.07	2582.5	1549.53	1287.74	0	0	1389.21
1982	0.0936362	-1.15309	514.823	444.171	10639.2	9226.73	9698.25	11416.1	10803.3	8991.83	9112.78	9575.58
1983	0.0936461	-1.88525	702.805	268.423	10975.2	5821.61	14502.8	8515.9	9906.94	6651.29	4779.57	6033.98
1984	0.0937168	NA	879.546	278.543	1979.71	0	3268.4	1517.49	1153.25	0	0	0
1985	0.0937305	-4.0512	67.03	198.019	2216.96	547.234	3245.87	1928.6	1476.39	0	0	1641.7
1986	0.0937469	-1.68104	778.136	209.268	10593.7	6301.87	7565.88	12064.5	12150.7	5570.04	6117.35	7218.22
1987	0.0938278	-3.99735	538.089	36.974	5156.48	1289.97	4950.58	5433.9	5084.97	0	3869.92	0
1988	0.0938393	NA	416.965	499.854	0	14145.8	0	0	0	23437.4	10297.3	8702.81
1989	0.0938597	1.18194	323.295	53.6485	5475.74	6472.01	4991.76	5351.2	6084.26	5955.59	7064.46	6395.99
1990	0.0940513	1.0801	577.46	55.7915	6986.54	7546.18	6620.75	7052.66	7286.22	7480.69	7650.58	7507.28
1991	0.0940588	-2.4302	874.615	433.002	1836.52	755.708	1921.06	1571.78	2016.72	0	1003.86	1263.27
1992	0.0942899	-1.24398	310.899	267.631	229528	184512	261765	209255	217564	196531	173306	183698
1993	0.0943153	-1.70127	521.87	268.547	2794.11	1642.36	3553.01	2267.24	2562.07	1761.92	1585.52	1579.64
1994	0.0943171	1.39897	114.056	502.094	11987	16769.4	14222.3	11917.8	9820.91	19277.6	13488	17542.7
1995	0.0943433	3.80778	131.046	365.806	329573	1.25494e+06	988719	0	0	1.03368e+06	1.32645e+06	1.40471e+06
1996	0.0944388	-6.00322	484.966	532.91	13436	2238.13	21648.3	9894.87	8764.87	0	0	6714.4
1997	0.0944546	-4.00284	137.036	253.877	710690	177546	396590	1.03744e+06	698039	153721	111286	267632
1998	0.0946405	-1.87194	433.131	205.921	14562.3	7779.23	9891.09	15525.6	18270.1	5974.94	7753.39	9609.36
[truncated: 10,393 more rows]

## Sheet: Table S4
Table S4: Table produced by IsoLabelReport command in X13CMS processing
					Unlabeled Samples			Labeled Samples			Mean relative intensity unlabeled & labeled samples			Ratio of meanRelIntL to meanRelIntU for each isotopologue	Standard deviation of mean relative intensity unlabeled & labeled samples
X1	Feature	Isotopologue	groupID	Rt [sec]	meanAbsU	totalAbsU	cvTotalU	meanAbsL	totalAbsL	cvTotalL	meanRelU	meanRelL	p_value	enrichmentLvsU	sdRelU	sdRelL	Unlabeled Samples_1	Unlabeled Samples_2	Unlabeled Samples_3	Labeled Samples_1	Labeled Samples_2	Labeled Samples_3	pertubation
1	59.0139	59.0139	34	398.165	4.87668e+06	4.95408e+06	0.916882	0	69093	1.39988	0.983455	0	0.00297521	0	0.00649996	0	5.81378e+06	0	8.81627e+06	0	0	0	Vehicle		Table contains significantly 13C-enriched isotopologue groups identified in control and AZD8186 treated cells, respectivley
1	NA	60.0173	68	398.175	77393.4	NA	NA	69093	NA	NA	0.0165448	1	0.00297521	60.4419	0.00649996	0	125564	0	106616	27647.9	179631	0	Vehicle
2	73.0297	73.0297	184	431.584	306231	308313	0.0570105	179218	325470	0.051414	0.992889	0.550087	0.000242039	0.554027	0.012317	0.0277944	304703	286574	327415	162502	180338	194813	Vehicle
2	NA	74.0335	195	430.664	2082.32	NA	NA	36507.9	NA	NA	0.00711125	0.112278	0.000583476	15.7887	0.012317	0.00790673	0	6246.97	0	38000	33692.1	37831.7	Vehicle
2	NA	75.0365	204	430.695	0	NA	NA	60066.6	NA	NA	0	0.184826	0	Inf	0	0.015696	0	0	0	63623.5	55314.2	61262.1	Vehicle
2	NA	76.0397	209	430.762	0	NA	NA	49677.3	NA	NA	0	0.152809	0	Inf	0	0.00544839	0	0	0	49580.4	48731.9	50719.6	Vehicle
3	74.025	74.025	189	205.238	101426	101426	0.357638	116864	131261	0.00444507	1	0.890325	0.000131458	0.890325	0	0.00217823	60812.4	112862	130603	116731	117268	116594	Vehicle
3	NA	76.0316	208	204.294	0	NA	NA	14396.7	NA	NA	0	0.109675	0	Inf	0	0.00217823	0	0	0	14010.3	14624.3	14555.4	Vehicle
4	74.0252	74.0252	188	309.755	1.80458e+06	1.83746e+06	0.628824	2.93537e+06	3.45111e+06	0.0573711	0.9825	0.850514	7.1e-05	0.865663	0.000933755	0.00326995	503864	2.32344e+06	2.58645e+06	2.85931e+06	2.81356e+06	3.13326e+06	Vehicle
4	NA	75.0281	203	309.745	28937.2	NA	NA	49339.6	NA	NA	0.0159276	0.0143052	0.00961956	0.89814	0.000428942	0.000233418	8413	37127.4	41271.3	48074.8	48233.4	51710.5	Vehicle
4	NA	76.0317	207	309.823	3935.66	NA	NA	466395	NA	NA	0.00157257	0.135181	1.72e-05	85.9619	0.00136268	0.00312765	0	5470.74	6336.25	444383	460665	494137	Vehicle
5	75.009	75.009	201	201.565	112030	114577	0.0858516	0	151040	0.0688803	0.977457	0	1.09e-05	0	0.00559602	0	122260	101777	112053	0	0	0	Vehicle
5	NA	76.0122	206	201.006	2392.62	NA	NA	4028.11	NA	NA	0.0210716	0.026646	0.0967272	1.26454	0.00332345	0.000580076	2187.47	2534.81	2455.57	4443.03	3835.22	3806.09	Vehicle
5	NA	77.0158	211	199.726	154.146	NA	NA	147012	NA	NA	0.00147122	0.973354	7.29e-07	661.598	0.00254822	0.000580076	0	462.437	0	158457	142931	139647	Vehicle
6	85.0297	85.0297	263	527.345	154013	155596	0.0699141	14350.1	80719.6	0.129096	0.989704	0.17835	1.83e-05	0.180205	0.0178325	0.0073368	167288	145773	148979	13149.4	14081.6	15819.4	Vehicle
6	NA	86.033	269	527.103	1582.7	NA	NA	32596.6	NA	NA	0.0102956	0.402522	0.00341038	39.0966	0.0178325	0.0548443	0	0	4748.11	29488.2	27485.9	40815.7	Vehicle
6	NA	87.0365	278	526.491	0	NA	NA	13047.9	NA	NA	0	0.160365	0	Inf	0	0.0184512	0	0	0	10710.9	11872.8	16559.9	Vehicle
6	NA	88.0401	293	525.515	0	NA	NA	20725	NA	NA	0	0.258763	0	Inf	0	0.0707208	0	0	0	17053.3	27076.9	18045	Vehicle
7	85.0298	85.0298	261	418.953	417877	544455	0.174713	108950	586101	0.161292	0.767895	0.186401	2.34e-06	0.242743	0.00537691	0.00993183	345176	420198	488259	99183.1	100490	127176	Vehicle
7	NA	86.0329	268	419.009	15359.1	NA	NA	169229	NA	NA	0.0283685	0.29026	0.00232404	10.2318	0.00149379	0.022325	13429.2	15186.6	17461.4	158819	154927	193941	Vehicle
7	NA	87.0369	279	417.04	1476.83	NA	NA	43199.9	NA	NA	0.00330929	0.0688472	0.196246	20.8042	0.00573185	0.0596236	4430.5	0	0	0	58553	71046.8	Vehicle
7	NA	88.0404	288	416.276	106782	NA	NA	163294	NA	NA	0.195016	0.280099	0.0023026	1.43629	0.0118392	0.0157847	81016.3	112247	127083	149910	155356	184615	Vehicle
7	NA	89.044	321	416.484	2959.12	NA	NA	58957.8	NA	NA	0.0054115	0.100653	1.11e-05	18.5999	0.000493067	0.0013914	2218.06	3274.42	3384.89	51373.1	56229.1	69271.2	Vehicle
7	NA	90.0476	333	415.329	0	NA	NA	24319.5	NA	NA	0	0.0422194	0	Inf	0	0.00737231	0	0	0	25343.3	22802	24813.2	Vehicle
7	NA	91.0507	361	415.443	0	NA	NA	18151.2	NA	NA	0	0.0315198	0	Inf	0	0.00523536	0	0	0	18533.2	17753	18167.3	Vehicle
8	87.0091	87.0091	272	527.648	150178	150178	0.1597	36665.9	99514.9	0.0158773	1	0.368476	8.52e-06	0.368476	0	0.00319233	177267	131649	141619	36405.6	36540.9	37051.3	Vehicle
8	NA	88.0125	286	526.203	0	NA	NA	25777.4	NA	NA	0	0.259048	0	Inf	0	0.00761561	0	0	0	25833.7	24967.9	26530.5	Vehicle
8	NA	89.0156	312	526.5	0	NA	NA	18795.9	NA	NA	0	0.18882	0	Inf	0	0.00776928	0	0	0	17677.2	19570.5	19140	Vehicle
8	NA	90.019	330	525.83	0	NA	NA	18275.8	NA	NA	0	0.183657	0	Inf	0	0.00333456	0	0	0	17911.1	18678.6	18237.6	Vehicle
9	87.0091	87.0091	271	105.751	297398	304205	0.0925925	46047.7	660384	0.0510299	0.97698	0.0697526	9.48e-07	0.0713962	0.0104347	0.00537743	332783	283281	276131	45040.7	42639.5	50462.9	Vehicle
9	NA	88.0115	285	106.051	6807.06	NA	NA	3178.66	NA	NA	0.0230202	0.00471853	0.0748256	0.204974	0.0104347	0.00502199	3705.76	8206.87	8508.54	2871.56	0	6664.42	Vehicle
9	NA	90.0193	329	105.662	0	NA	NA	611158	NA	NA	0	0.925529	0	Inf	0	0.00973391	0	0	0	642605	581356	609512	Vehicle
10	87.045	87.045	280	170.579	181994	181994	0.870152	1248.11	48041.6	0.151485	1	0.0308813	0.00101386	0.0308813	0	0.053488	0	288395	257586	3744.34	0	0	Vehicle
10	NA	88.0492	296	162.405	0	NA	NA	5468.9	NA	NA	0	0.113122	0	Inf	0	0.0433102	0	0	0	3434.11	5019.19	7953.39	Vehicle
10	NA	89.0519	324	162.529	0	NA	NA	16609	NA	NA	0	0.343305	0	Inf	0	0.0810184	0	0	0	11343.8	17266.6	21216.5	Vehicle
10	NA	90.0554	336	162.644	0	NA	NA	9072.38	NA	NA	0	0.189377	0	Inf	0	0.164279	0	0	0	11098	16119.1	0	Vehicle
10	NA	91.0593	364	162.529	0	NA	NA	15643.3	NA	NA	0	0.323315	0	Inf	0	0.070342	0	0	0	10796.1	16507.9	19625.8	Vehicle
11	88.0405	88.0405	289	171.601	190322	190322	0.261533	188555	239938	0.0337446	1	0.786039	0.00164709	0.786039	0	0.0150588	246046	150262	174659	187025	194403	184236	Vehicle
11	NA	89.0439	322	173.802	0	NA	NA	14366.5	NA	NA	0	0.0597022	0	Inf	0	0.0104438	0	0	0	11098.2	16318.7	15682.6	Vehicle
11	NA	91.0507	360	169.423	0	NA	NA	37016.5	NA	NA	0	0.154259	0	Inf	0	0.0054823	0	0	0	34817.7	38084.1	38147.5	Vehicle
12	89.0247	89.0247	316	258.672	106297	106297	0.552053	15735.8	104518	0.0351325	1	0.15076	0.000114194	0.15076	0	0.0157199	174049	71522.2	73320.1	14238.9	16003.1	16965.4	Vehicle
12	NA	92.0348	369	257.019	0	NA	NA	88781.9	NA	NA	0	0.84924	0	Inf	0	0.0157199	0	0	0	89816	92396	84133.7	Vehicle
13	89.0249	89.0249	314	155.54	1.85875e+07	1.91819e+07	0.388415	1.4184e+06	2.3813e+07	0.138708	0.969724	0.0591561	9.39e-08	0.0610031	0.002747	0.0051853	1.0314e+07	22202850	2.32456e+07	1.12867e+06	1.37947e+06	1.74705e+06	Vehicle
13	NA	90.0281	331	155.54	592333	NA	NA	189520	NA	NA	0.0301888	0.00793208	0.00432834	0.262749	0.00267144	0.000313021	287353	725962	763683	155774	190559	222226	Vehicle
13	NA	92.0352	365	155.948	2048.78	NA	NA	2.22051e+07	NA	NA	8.73e-05	0.932912	1.15e-05	10687.4	7.56e-05	0.00549514	0	3009.8	3136.53	1.90004e+07	2.27524e+07	2.48625e+07	Vehicle
14	90.0281	90.0281	331	155.54	592333	677446	0.446172	189520	714208	0.158856	0.873995	0.264979	3.12e-05	0.303181	0.00123899	0.00739002	287353	725962	763683	155774	190559	222226	Vehicle
14	NA	91.0302	358	155.54	85113.3	NA	NA	524689	NA	NA	0.126005	0.735021	3.12e-05	5.83325	0.00123899	0.00739002	41967.2	103957	109416	435114	547018	591935	Vehicle
15	101.025	101.025	457	403.712	4.05758e+06	4.22133e+06	0.159722	1.92293e+06	4.00739e+06	0.167949	0.9599	0.46778	0.0155297	0.487322	0.0123037	0.110678	3.2562e+06	4.47778e+06	4.43875e+06	2.33351e+06	1.10249e+06	2.3328e+06	Vehicle
15	NA	102.028	469	404.16	121957	NA	NA	805137	NA	NA	0.0288772	0.20433	0.00997566	7.07582	0.000389808	0.0305958	98973.6	135787	131110	828487	775590	811334	Vehicle
15	NA	103.03	483	403.712	17004.4	NA	NA	328296	NA	NA	0.00402269	0.0849719	0.0666078	21.1232	0.000119035	0.0381172	13630.9	18292.3	19090.2	404114	389176	191597	Vehicle
15	NA	104.035	492	402.889	24790.8	NA	NA	568080	NA	NA	0.00719997	0.144823	0.00537626	20.1143	0.0124707	0.0273747	74372.4	0	0	564672	570457	569112	Vehicle
15	NA	105.039	509	403.014	0	NA	NA	382946	NA	NA	0	0.0980956	0	Inf	0	0.0230298	0	0	0	350968	399379	398490	Vehicle
16	102.028	102.028	469	404.16	121957	121957	0.16433	805137	807708	0.0335416	1	0.996818	0.000552291	0.996818	0	0.000129587	98973.6	135787	131110	828487	775590	811334	Vehicle
16	NA	106.04	516	403.318	0	NA	NA	2570.72	NA	NA	0	0.00318227	0	Inf	0	0.000129587	0	0	0	2741	2495.54	2475.61	Vehicle
17	102.056	102.056	471	423.93	722336	746881	0.0293189	345353	707912	0.0668699	0.967129	0.488456	0.000675765	0.505057	0.000690475	0.0216837	721208	701481	744318	362714	326317	347026	Vehicle
17	NA	103.06	487	423.994	24545.6	NA	NA	136513	NA	NA	0.0328711	0.192948	0.00123148	5.86985	0.000690475	0.00996802	24007.2	24382.9	25246.8	146235	126094	137210	Vehicle
17	NA	104.063	498	423.43	0	NA	NA	85037.7	NA	NA	0	0.118845	0	Inf	0	0.0375256	0	0	0	70951.9	62816.2	121345	Vehicle
17	NA	105.067	512	423.632	0	NA	NA	81663.1	NA	NA	0	0.11563	0	Inf	0	0.00612024	0	0	0	81851.6	80320.5	82817.2	Vehicle
17	NA	106.07	518	423.717	0	NA	NA	59346.2	NA	NA	0	0.0841214	0	Inf	0	0.00678106	0	0	0	57754.5	60306.6	59977.5	Vehicle
18	104.035	104.035	493	339.991	561872	561872	1.15382	0	52459.9	0.869526	1	0	0	0	0	0	414423	0	1.27119e+06	0	0	0	Vehicle
18	NA	105.039	511	336.622	0	NA	NA	52459.9	NA	NA	0	1	0	Inf	0	0	0	0	0	0	74600.9	82778.9	Vehicle
19	104.036	104.036	491	315.544	1.80136e+06	1.85377e+06	0.613867	1.54196e+06	2.34074e+06	0.0242344	0.972594	0.658774	0.000139535	0.677337	0.00211961	0.00905093	526302	2.43332e+06	2.44446e+06	1.57619e+06	1.49822e+06	1.55147e+06	Vehicle
19	NA	105.039	508	315.668	45004.3	NA	NA	228408	NA	NA	0.0244564	0.0975483	0.00146468	3.98866	0.000469005	0.00504843	13474.5	60206.7	61331.5	219341	220165	245719	Vehicle
19	NA	106.043	517	315.311	7405.67	NA	NA	92775.4	NA	NA	0.00294962	0.0396172	5.46e-05	13.4313	0.00255469	0.00227411	0	11169.6	11047.4	89082.5	88650.3	100593	Vehicle
19	NA	107.046	519	315.18	0	NA	NA	477593	NA	NA	0	0.20406	0	Inf	0	0.00277061	0	0	0	474184	470143	488451	Vehicle
20	111.009	111.009	545	602.234	358080	358080	1.25647	0	52143.8	1.63428	1	0	0	0	0	0	865512	200851	7877.83	0	0	0	Vehicle
20	NA	113.016	579	601.037	0	NA	NA	51091.9	NA	NA	0	0.845242	0	Inf	0	0.259693	0	0	0	2034.07	2161.86	149080	Vehicle
20	NA	114.02	600	601.073	0	NA	NA	1051.89	NA	NA	0	0.154758	0	Inf	0	0.259693	0	0	0	1695.25	0	1460.43	Vehicle
21	111.009	111.009	544	633.417	130514	130514	0.0794969	5116.86	17137.8	0.948015	1	0.237508	0.192236	0.237508	0	0.335887	141672	128715	121156	15350.6	0	0	Vehicle
21	NA	114.02	602	633.524	0	NA	NA	12020.9	NA	NA	0	0.762492	0	Inf	0	0.335887	0	0	0	16965.4	0	19097.3	Vehicle
22	111.009	111.009	543	579.896	384828	384828	0.330848	19946.8	82952.4	1.16248	1	0.158513	0.118532	0.158513	0	0.224171	531826	309370	313288	59840.4	0	0	Vehicle
22	NA	113.016	581	578.942	0	NA	NA	25868.8	NA	NA	0	0.205573	0	Inf	0	0.290725	0	0	0	77606.5	0	0	Vehicle
22	NA	114.02	601	581.095	0	NA	NA	37136.8	NA	NA	0	0.635914	0	Inf	0	0.514895	0	0	0	51309.2	0	60101.2	Vehicle
23	111.009	111.009	541	417.908	261957	281663	0.197068	66026.1	324039	0.143512	0.932619	0.204171	0.000150513	0.218923	0.0214769	0.00492697	213017	266651	306204	60491.5	62303.9	75282.8	Vehicle
23	NA	112.013	554	418.215	11114	NA	NA	103517	NA	NA	0.0397453	0.319225	2.49e-05	8.03177	0.00247323	0.00636582	9475.47	11041.8	12824.8	93097	95654.5	121800	Vehicle
23	NA	113.016	578	417.505	859.956	NA	NA	26778.6	NA	NA	0.00275232	0.0825262	2.15e-06	29.9843	0.00239485	0.00201194	0	1129.61	1450.26	23157.1	25717	31461.8	Vehicle
23	NA	114.02	596	416.484	7731.73	NA	NA	59279	NA	NA	0.0248838	0.182851	0.00549405	7.34818	0.0215704	0.00285194	0	11092.9	12102.3	51911.1	56880.6	69045.1	Vehicle
23	NA	115.023	621	417.572	0	NA	NA	51734.4	NA	NA	0	0.159762	0	Inf	0	0.00301239	0	0	0	45666.8	50063.2	59473.2	Vehicle
23	NA	116.026	648	417.324	0	NA	NA	16703.2	NA	NA	0	0.0514644	0	Inf	0	0.00144443	0	0	0	14377.8	16073.2	19658.6	Vehicle
24	111.009	111.009	542	527.157	4.66711e+06	4.85373e+06	0.136836	555759	2.98956e+06	0.0167281	0.961524	0.185816	8.27e-05	0.193251	0.000339912	0.0122917	5.38915e+06	4.16939e+06	4.4428e+06	585417	575238	506624	Vehicle
24	NA	112.013	555	527.211	166209	NA	NA	522974	NA	NA	0.0342732	0.174834	0.00201736	5.10119	0.000335148	0.0109965	190082	150059	158485	567663	488552	512708	Vehicle
24	NA	113.016	577	526.793	20413.2	NA	NA	625275	NA	NA	0.00420243	0.209161	0.000225359	49.7715	0.000105108	0.00534374	23906.9	18477.2	18855.4	637980	605140	632704	Vehicle
24	NA	114.02	598	526.127	0	NA	NA	458535	NA	NA	0	0.153396	0	Inf	0	0.00187002	0	0	0	461180	460787	453638	Vehicle
24	NA	115.023	622	525.84	0	NA	NA	547973	NA	NA	0	0.183362	0	Inf	0	0.00603017	0	0	0	538119	549946	555854	Vehicle
24	NA	116.026	649	526.213	0	NA	NA	279048	NA	NA	0	0.0934302	0	Inf	0	0.00817507	0	0	0	255856	291270	290017	Vehicle
25	112.04	112.04	561	514.086	163999	163999	0.17497	4067.29	187435	0.0785473	1	0.0198955	0.000411811	0.0198955	0	0.0344601	139781	195691	156524	0	0	12201.9	Vehicle
25	NA	115.051	630	513.064	0	NA	NA	178621	NA	NA	0	0.955174	0	Inf	0	0.045676	0	0	0	171930	178630	185304	Vehicle
25	NA	117.058	684	511.079	0	NA	NA	4746.18	NA	NA	0	0.0249303	0	Inf	0	0.0190899	0	0	0	6772.48	539.2	6926.87	Vehicle
26	112.04	112.04	559	414.175	113076	113076	0.122028	8102.62	204679	0.107011	1	0.0372836	0.000374767	0.0372836	0	0.0322895	97151.7	121498	120578	12074.8	0	12233	Vehicle
26	NA	115.051	628	413.235	0	NA	NA	196576	NA	NA	0	0.962716	0	Inf	0	0.0322895	0	0	0	204790	179393	205545	Vehicle
27	112.04	112.04	560	434.677	233048	233048	0.0753723	14580.8	395768	0.110327	1	0.0349073	0.000326906	0.0349073	0	0.0302306	214480	249401	235262	20773	0	22969.5	Vehicle
27	NA	115.051	631	434.754	0	NA	NA	381188	NA	NA	0	0.965093	0	Inf	0	0.0302306	0	0	0	375504	351853	416207	Vehicle
28	112.986	112.986	567	337.571	1.38896e+06	1.38896e+06	0.675612	1.64855e+06	1.65425e+06	0.0484149	1	0.996646	0.42265	0.996646	0	0.00580964	2.41117e+06	1.18917e+06	566551	1.68226e+06	1.70161e+06	1.56178e+06	Vehicle
28	NA	113.99	593	337.315	0	NA	NA	5700	NA	NA	0	0.0033542	0	Inf	0	0.00580964	0	0	0	17100	0	0	Vehicle
29	114.057	114.057	607	205.413	500592	524132	0.0884157	655461	769892	0.0392775	0.955052	0.851306	0.000125454	0.891372	0.000744744	0.00297644	473774	475925	552076	678554	624970	662859	Vehicle
29	NA	115.059	637	205.413	23539.9	NA	NA	28510.8	NA	NA	0.0449485	0.0370464	0.000553808	0.824198	0.000744744	0.000986216	22278.3	22797.2	25544.1	29619	27969.5	27944	Vehicle
29	NA	116.064	656	204.434	0	NA	NA	41295.3	NA	NA	0	0.0536055	0	Inf	0	0.00133811	0	0	0	43862.8	38660.1	41363	Vehicle
29	NA	117.066	687	204.31	0	NA	NA	12674	NA	NA	0	0.0164811	0	Inf	0	0.000905569	0	0	0	12942	12881.8	12198.3	Vehicle
29	NA	118.07	701	204.185	0	NA	NA	19522.2	NA	NA	0	0.0253878	0	Inf	0	0.00118974	0	0	0	19507	19704.9	19354.5	Vehicle
29	NA	119.073	716	204.455	0	NA	NA	12428.1	NA	NA	0	0.0161729	0	Inf	0	0.00118055	0	0	0	11923.8	12773	12587.6	Vehicle
30	115.004	115.004	615	90.2095	255806	265515	0.113603	140459	156332	0.361684	0.963412	0.898555	0.0594622	0.93268	0.00153411	0.0287914	238586	289462	239371	108020	113852	199507	Vehicle
30	NA	116.007	646	90.809	9708.56	NA	NA	6569.87	NA	NA	0.0365879	0.0409003	0.573124	1.11786	0.00153411	0.011154	8727.47	10870.2	9527.97	3307.56	6507.84	9894.2	Vehicle
30	NA	118.015	694	91.368	0	NA	NA	9302.69	NA	NA	0	0.0605444	0	Inf	0	0.0191481	0	0	0	5420.19	10799.6	11688.3	Vehicle
31	115.004	115.004	613	450.776	583674	605463	0.0968743	304033	651874	0.0718022	0.963976	0.466825	0.000185675	0.48427	0.000980692	0.0122491	644507	531683	574832	290823	297945	323331	Vehicle
31	NA	116.007	644	450.817	21788.5	NA	NA	33353	NA	NA	0.0360243	0.0511652	0.00137145	1.4203	0.000980692	0.00195853	23410.5	19862	22092.9	31654	31873.1	36531.9	Vehicle
31	NA	117.011	670	449.609	0	NA	NA	112038	NA	NA	0	0.172023	0	Inf	0	0.00328499	0	0	0	106307	111500	118307	Vehicle
31	NA	118.015	693	449.59	0	NA	NA	147473	NA	NA	0	0.225834	0	Inf	0	0.0105502	0	0	0	129362	152098	160960	Vehicle
31	NA	119.018	708	449.839	0	NA	NA	54976.9	NA	NA	0	0.0841535	0	Inf	0	0.00601635	0	0	0	46983.4	58335.6	59611.6	Vehicle
32	115.004	115.004	614	471.173	441649	458679	0.132673	372496	835117	0.257119	0.962935	0.457155	0.00612447	0.474752	0.000748413	0.0689016	377778	455218	491952	427131	326588	363770	Vehicle
32	NA	116.007	645	470.246	17029.5	NA	NA	38077.9	NA	NA	0.0370654	0.0473488	0.223778	1.27744	0.000748413	0.010246	14269.2	17453.8	19365.5	38693.4	35202.2	40338.2	Vehicle
32	NA	117.011	671	469.459	0	NA	NA	106380	NA	NA	0	0.114413	0	Inf	0	0.105514	0	0	0	140212	0	178929	Vehicle
32	NA	118.015	692	469.779	0	NA	NA	228096	NA	NA	0	0.272669	0	Inf	0	0.0427521	0	0	0	315014	176491	192784	Vehicle
32	NA	119.018	707	469.655	0	NA	NA	90065.7	NA	NA	0	0.108414	0	Inf	0	0.00883124	0	0	0	114854	70465.9	84877.1	Vehicle
33	115.021	115.021	619	156.271	137205	179989	0.379708	5606.14	122938	0.200057	0.7392	0.0471096	0.00366926	0.0637306	0.0913915	0.0242261	64091.9	170999	176525	3272.49	5662.99	7882.93	Vehicle
33	NA	118.031	697	156.69	0	NA	NA	76500.8	NA	NA	0	0.610793	0	Inf	0	0.0876642	0	0	0	66283	106766	56453.6	Vehicle
33	NA	119.035	711	163.727	42783.9	NA	NA	0	NA	NA	0.2608	0	0.0385798	0	0.0913915	0	37000.4	46932.1	44419	0	0	0	Vehicle
33	NA	123.049	750	163.773	0	NA	NA	40831.4	NA	NA	0	0.342098	0	Inf	0	0.0748915	0	0	0	42606.5	38653.1	41234.5	Vehicle
34	116.036	116.036	651	205.48	317046	329677	0.3371	132390	445678	0.0181956	0.962285	0.297241	0.000208153	0.308891	0.00270917	0.0189359	196785	356467	397887	129329	127882	139959	Vehicle
34	NA	117.039	682	205.113	12631.3	NA	NA	13906.9	NA	NA	0.0377154	0.031208	0.0422448	0.827459	0.00270917	0.000887393	7097.84	14140.5	16655.5	14248.4	13968.3	13503.9	Vehicle
34	NA	118.042	698	204.169	0	NA	NA	261094	NA	NA	0	0.585665	0	Inf	0	0.0170353	0	0	0	260528	273229	249526	Vehicle
34	NA	120.049	726	204.418	0	NA	NA	38286.2	NA	NA	0	0.0858857	0	Inf	0	0.00176128	0	0	0	37943.8	39887.6	37027.2	Vehicle
35	117.02	117.02	672	431.709	4.43579e+06	4.61801e+06	0.0644715	2.33202e+06	4.45689e+06	0.112657	0.960544	0.525819	0.00291265	0.547418	0.000110798	0.040727	4.42478e+06	4.1557e+06	4.7269e+06	2.39434e+06	2.16593e+06	2.43579e+06	Vehicle
35	NA	118.023	695	431.778	159030	NA	NA	177912	NA	NA	0.0344363	0.0400444	0.0373151	1.16285	1.11e-05	0.00193092	158641	148926	169522	188905	163517	181314	Vehicle
35	NA	119.027	709	431.1	23188.8	NA	NA	724325	NA	NA	0.00501959	0.158001	0.0565255	31.4769	0.0001074	0.0658215	23645.1	21277	24644.2	1.16826e+06	487235	517482	Vehicle
35	NA	120.03	724	430.741	0	NA	NA	542139	NA	NA	0	0.122125	0	Inf	0	0.00652947	0	0	0	573146	508906	544365	Vehicle
35	NA	121.033	731	430.935	0	NA	NA	680490	NA	NA	0	0.15401	0	Inf	0	0.0179072	0	0	0	668449	672237	700783	Vehicle
36	119.035	119.035	712	176.871	135184	135184	0.431748	0	160505	0.0438165	1	0	0	0	0	0	67844.7	166494	171214	0	0	0	Vehicle
36	NA	123.049	746	175.843	0	NA	NA	160505	NA	NA	0	1	0	Inf	0	0	0	0	0	166837	152936	161743	Vehicle
37	126.056	126.056	785	508.78	264896	279795	0.181195	374942	747241	0.0300805	0.946656	0.501615	0.000106453	0.529881	0.000773553	0.00844893	234280	239915	320494	381223	355596	388005	Vehicle
37	NA	127.06	811	510.272	14899.2	NA	NA	83902.8	NA	NA	0.0533437	0.112281	5.44e-06	2.10486	0.000773553	0.000307235	13342.4	13612.3	17743	84648.6	80992.9	86066.8	Vehicle
37	NA	128.063	826	510.735	0	NA	NA	119322	NA	NA	0	0.159685	0	Inf	0	0.00420075	0	0	0	123597	114295	120075	Vehicle
37	NA	129.067	848	510.409	0	NA	NA	90155.9	NA	NA	0	0.120718	0	Inf	0	0.00360591	0	0	0	88997.4	90271.8	91198.5	Vehicle
37	NA	130.07	871	510.534	0	NA	NA	78919	NA	NA	0	0.105701	0	Inf	0	0.007948	0	0	0	73122.8	81752.1	81882.1	Vehicle
38	127.052	127.052	809	318.579	257121	269549	0.866226	409020	437054	0.0358484	0.95388	0.935883	0.00290121	0.981134	0.00135802	0.00133219	0	380501	390861	420429	393130	413501	Vehicle
38	NA	128.054	825	318.601	12428.5	NA	NA	19116	NA	NA	0.0461202	0.0437097	0.184382	0.947734	0.00135802	0.00164462	0	18799.3	18486.1	20522	17931	18894.8	Vehicle
38	NA	129.058	847	318.446	0	NA	NA	8917.88	NA	NA	0	0.0204069	0	Inf	0	0.000385563	0	0	0	9010.09	8560.84	9182.71	Vehicle
39	128.036	128.036	818	423.809	1.19618e+06	1.22519e+06	0.0330648	566632	892739	0.0513395	0.976518	0.634189	3.52e-05	0.649439	0.0203364	0.0155495	1.20473e+06	1.15674e+06	1.22705e+06	616033	536225	547636	Vehicle
39	NA	129.039	843	423.717	29010.4	NA	NA	40495.4	NA	NA	0.0234825	0.0453318	0.203553	1.93045	0.0203364	0.00102282	0	42239.1	44792.2	43607.3	37905	39974	Vehicle
39	NA	131.046	898	423.555	0	NA	NA	77498	NA	NA	0	0.0867912	0	Inf	0	0.000603965	0	0	0	82486.5	73883.8	76123.8	Vehicle
39	NA	132.049	928	423.966	0	NA	NA	127305	NA	NA	0	0.142916	0	Inf	0	0.00944135	0	0	0	124705	127206	130003	Vehicle
39	NA	133.053	990	423.717	0	NA	NA	80809.5	NA	NA	0	0.0907717	0	Inf	0	0.00739718	0	0	0	77796.2	82558.3	82074	Vehicle
40	128.036	128.036	819	209.428	5.33038e+07	5.61993e+07	0.187932	4.47397e+07	4.82546e+07	0.0906992	0.94861	0.92679	0.0463126	0.976998	0.00107048	0.00861514	6.47959e+07	4.73989e+07	4.77166e+07	4.51076e+07	4.01964e+07	4.89152e+07	Vehicle
40	NA	129.039	841	210.4	2.87827e+06	NA	NA	2.99386e+06	NA	NA	0.0511388	0.0623374	0.120053	1.21898	0.000653195	0.0074453	3.5455e+06	2.52346e+06	2.56585e+06	3.32909e+06	2.83797e+06	2.81452e+06	Vehicle
40	NA	131.045	897	206.154	17209	NA	NA	170646	NA	NA	0.000251619	0.00355919	0.000766996	14.1452	0.000435816	0.000442081	51626.9	0	0	184151	168384	159403	Vehicle
40	NA	132.049	929	206.454	0	NA	NA	227619	NA	NA	0	0.00474619	0	Inf	0	0.00052736	0	0	0	240523	225285	217047	Vehicle
40	NA	133.053	989	206.454	0	NA	NA	122687	NA	NA	0	0.0025675	0	Inf	0	0.00041504	0	0	0	120423	131819	115818	Vehicle
41	129.02	129.02	838	527.211	141653	143623	0.866567	18571.9	64075	0.383056	0.985991	0.333487	0.0220558	0.338226	0.0198115	0.177211	0	205125	219833	16789.7	19990.4	18935.5	Vehicle
41	NA	130.023	856	525.993	1970.93	NA	NA	16944	NA	NA	0.0140089	0.299683	0.0690073	21.3924	0.0198115	0.141411	0	5912.79	0	16233.5	17177.6	17421.1	Vehicle
41	NA	131.026	894	526.088	0	NA	NA	16151.6	NA	NA	0	0.206745	0	Inf	0	0.180637	0	0	0	19982.1	0	28472.7	Vehicle
41	NA	133.033	982	526.012	0	NA	NA	12407.5	NA	NA	0	0.160084	0	Inf	0	0.138639	0	0	0	16814.2	0	20408.3	Vehicle
42	129.02	129.02	839	440.981	317843	340859	0.911526	65629.1	194167	0.155918	0.967093	0.343744	0.000248335	0.35544	0.0569962	0.0641044	630366	150843	172322	67957.7	59334.4	69595.2	Vehicle
42	NA	130.023	858	440.732	8498.03	NA	NA	24280.8	NA	NA	0.0121502	0.127937	0.00813921	10.5296	0.0210448	0.0307677	25494.1	0	0	26604.9	21710.2	24527.3	Vehicle
42	NA	133.033	980	434.383	12310.1	NA	NA	0	NA	NA	0.0176007	0	0.42265	0	0.0304853	0	36930.4	0	0	0	0	0	Vehicle
42	NA	134.036	1005	435.464	2207.21	NA	NA	49757.8	NA	NA	0.00315581	0.25999	0.00700742	82.3845	0.00546602	0.0396704	6621.63	0	0	49770.4	46698.9	52804.2	Vehicle
42	NA	135.041	1045	436.898	0	NA	NA	34336.6	NA	NA	0	0.163725	0	Inf	0	0.141817	0	0	0	0	48821.1	54188.7	Vehicle
42	NA	136.044	1067	436.783	0	NA	NA	20162.2	NA	NA	0	0.104604	0	Inf	0	0.0076004	0	0	0	18424.9	20015.8	22046	Vehicle
43	129.02	129.02	837	418.843	1.38889e+06	1.60574e+06	0.166715	369358	3.41968e+06	0.0802487	0.865626	0.107602	6.11e-08	0.124305	0.00744001	0.00898675	1.16253e+06	1.396e+06	1.60814e+06	332590	337671	437814	Vehicle
43	NA	130.023	855	418.215	52550	NA	NA	520759	NA	NA	0.0327172	0.151863	0.00210971	4.64169	9.44e-05	0.00949789	43430.3	53015	61204.7	477603	480326	604348	Vehicle
43	NA	133.034	983	416.216	141443	NA	NA	511185	NA	NA	0.0874826	0.14933	0.000375349	1.70697	0.00674523	0.004776	106132	150012	168186	480181	480875	572500	Vehicle
43	NA	134.035	1003	415.967	22857.6	NA	NA	834135	NA	NA	0.0141737	0.244308	0.00091987	17.2367	0.000655552	0.012277	17849	23723.2	27000.4	858178	773885	870342	Vehicle
43	NA	135.041	1043	415.443	0	NA	NA	866213	NA	NA	0	0.25373	0	Inf	0	0.00943431	0	0	0	872203	819203	907232	Vehicle
43	NA	136.044	1065	415.391	0	NA	NA	310822	NA	NA	0	0.0910349	0	Inf	0	0.00288193	0	0	0	302074	301103	329290	Vehicle
43	NA	137.045	1098	415.692	0	NA	NA	5939.88	NA	NA	0	0.00174254	0	Inf	0	0.000115108	0	0	0	6097.36	5712.4	6009.88	Vehicle
43	NA	138.048	1117	415.453	0	NA	NA	1267.23	NA	NA	0	0.000388423	0	Inf	0	0.000337632	0	0	0	1844.01	1957.7	0	Vehicle
44	129.056	129.056	846	73.1445	1.30697e+06	1.37779e+06	0.166051	3.335e+06	3.52686e+06	0.0423709	0.948579	0.945583	0.012432	0.996841	0.000681883	0.000913266	1.49672e+06	1.07014e+06	1.35405e+06	3.49503e+06	3.21692e+06	3.29305e+06	Vehicle
44	NA	130.06	870	73.212	64406.5	NA	NA	175275	NA	NA	0.0467496	0.0497142	0.0150038	1.06341	0.000430426	0.000886078	74257.6	52988.9	65972.9	180333	169075	176417	Vehicle
44	NA	131.061	907	73.225	6417.17	NA	NA	16582	NA	NA	0.00467134	0.00470327	0.856279	1.00684	0.000265496	6.1e-05	7479.46	5526.82	6245.22	17152	16217.2	16376.8	Vehicle
45	130.051	130.051	865	168.546	290768	304506	0.273832	69947.8	437059	0.0904536	0.952008	0.159414	1.18e-06	0.16745	0.0166969	0.0115163	199580	309023	363700	58027.5	72344.7	79471.2	Vehicle
45	NA	131.054	904	168.615	12016.5	NA	NA	4366.15	NA	NA	0.0399426	0.00998288	0.00271545	0.249931	0.00275782	0.000181291	9227.43	12364.2	14457.9	3866.04	4500.01	4732.39	Vehicle
45	NA	132.058	932	168.865	0	NA	NA	30164.7	NA	NA	0	0.0691188	0	Inf	0	0.00298192	0	0	0	27960	29919.8	32614.2	Vehicle
45	NA	133.062	992	168.865	1722.27	NA	NA	84487.7	NA	NA	0.00804898	0.193249	0.000304203	24.0091	0.0139412	0.00681168	5166.82	0	0	75599.3	84913.1	92950.6	Vehicle
45	NA	134.065	1009	168.999	0	NA	NA	16272.5	NA	NA	0	0.0372574	0	Inf	0	0.000642034	0	0	0	14809.9	16635.9	17371.7	Vehicle
45	NA	135.068	1049	168.795	0	NA	NA	231820	NA	NA	0	0.530978	0	Inf	0	0.0175042	0	0	0	211457	246819	237185	Vehicle
46	130.051	130.051	869	197.207	107323	107323	0.397071	37850.3	142267	0.0635147	1	0.266288	0.000302921	0.266288	0	0.0221233	155420	74273.9	92274.4	40774	34110.6	38666.4	Vehicle
46	NA	131.054	906	195.671	0	NA	NA	1582.67	NA	NA	0	0.0112925	0	Inf	0	0.0195592	0	0	0	0	4748.02	0	Vehicle
46	NA	132.058	933	196.491	0	NA	NA	102834	NA	NA	0	0.72242	0	Inf	0	0.0097985	0	0	0	111398	101294	95808.8	Vehicle
47	131.035	131.035	895	172.887	172488	181585	0.728203	0	22081.6	0.0719703	0.964598	0	0.000337062	0	0.0306812	0	30122.8	259797	227545	0	0	0	Vehicle
47	NA	132.038	926	175.195	9096.62	NA	NA	0	NA	NA	0.0354022	0	0.183698	0	0.0306812	0	0	14233.9	13055.9	0	0	0	Vehicle
47	NA	136.052	1069	176.091	0	NA	NA	22081.6	NA	NA	0	1	0	Inf	0	0	0	0	0	22842.8	20255	23147.1	Vehicle
48	131.046	131.046	901	393.067	267854	267854	1.60631	661240	704359	0.370955	1	0.930736	0.0667097	0.930736	0	0.0326423	764149	39413	0	822560	801271	359888	Vehicle
48	NA	133.054	988	392.695	0	NA	NA	43119.1	NA	NA	0	0.0692642	0	Inf	0	0.0326423	0	0	0	44678.9	41585.5	43092.9	Vehicle
49	131.046	131.046	900	319.542	4.7645e+06	4.95954e+06	0.732639	6.58573e+06	6.90925e+06	0.0086674	0.961988	0.953179	0.0204093	0.990842	0.00269552	0.000944325	737272	6.7961e+06	6.76012e+06	6.60701e+06	6.52418e+06	6.62601e+06	Vehicle
49	NA	132.05	927	319.529	175186	NA	NA	255418	NA	NA	0.0351984	0.0369649	0.0434081	1.05019	0.000320666	0.000776673	26665.3	251532	247361	252045	250815	263395	Vehicle
49	NA	133.052	986	319.451	19854.6	NA	NA	43857.2	NA	NA	0.00281338	0.00634742	0.128509	2.25615	0.00243667	6.06e-05	0	29643	29920.8	43624	43303.2	44644.4	Vehicle
49	NA	134.056	1008	319.451	0	NA	NA	18158.8	NA	NA	0	0.00262815	0	Inf	0	8.1e-05	0	0	0	17586.8	18113.6	18775.9	Vehicle
49	NA	135.06	1048	319.451	0	NA	NA	6085.37	NA	NA	0	0.00088095	0	Inf	0	7.23e-05	0	0	0	5539.09	6422.21	6294.82	Vehicle
50	132.03	132.03	924	436.263	734140	748657	0.468442	136785	241042	0.131702	0.987416	0.574274	0.00991387	0.581593	0.0217966	0.084404	1.11006e+06	545366	546993	139535	128911	141909	Vehicle
50	NA	133.033	980	434.383	12310.1	NA	NA	0	NA	NA	0.010671	0	0.42265	0	0.0184826	0	36930.4	0	0	0	0	0	Vehicle
50	NA	134.036	1005	435.464	2207.21	NA	NA	49757.8	NA	NA	0.0019133	0.208506	0.00509826	108.977	0.00331394	0.0269893	6621.63	0	0	49770.4	46698.9	52804.2	Vehicle
50	NA	135.041	1045	436.898	0	NA	NA	34336.6	NA	NA	0	0.133239	0	Inf	0	0.115389	0	0	0	0	48821.1	54188.7	Vehicle
50	NA	136.044	1067	436.783	0	NA	NA	20162.2	NA	NA	0	0.0839814	0	Inf	0	0.00409134	0	0	0	18424.9	20015.8	22046	Vehicle
51	132.031	132.031	921	415.693	4.10127e+06	4.24272e+06	0.199564	2.42855e+06	4.11677e+06	0.0653491	0.966789	0.589751	0.000324707	0.61001	0.000968429	0.0122324	3.19015e+06	4.35357e+06	4.7601e+06	2.52096e+06	2.22208e+06	2.54262e+06	Vehicle
51	NA	133.034	983	416.216	141443	NA	NA	511185	NA	NA	0.0332112	0.124113	0.00254798	3.73707	0.000968429	0.00840323	106132	150012	168186	480181	480875	572500	Vehicle
51	NA	135.041	1043	415.443	0	NA	NA	866213	NA	NA	0	0.210546	0	Inf	0	0.00322979	0	0	0	872203	819203	907232	Vehicle
51	NA	136.044	1065	415.391	0	NA	NA	310822	NA	NA	0	0.0755905	0	Inf	0	0.0032056	0	0	0	302074	301103	329290	Vehicle
52	132.031	132.031	922	494.245	1.30852e+06	1.31348e+06	0.575411	1.15865e+06	1.81291e+06	0.130062	0.997148	0.639864	0.000121981	0.641694	0.0024747	0.0100289	452950	1.61073e+06	1.86189e+06	1.00269e+06	1.21466e+06	1.25862e+06	Vehicle
52	NA	134.038	1004	493.649	4959.36	NA	NA	246806	NA	NA	0.00285169	0.136224	1.21e-05	47.7695	0.0024747	0.00100866	0	7176.65	7701.42	211747	261977	266694	Vehicle
52	NA	135.041	1044	493.658	0	NA	NA	304443	NA	NA	0	0.167349	0	Inf	0	0.007427	0	0	0	245595	335139	332597	Vehicle
52	NA	136.044	1066	493.611	0	NA	NA	103004	NA	NA	0	0.0565636	0	Inf	0	0.00338245	0	0	0	81747.7	115153	112112	Vehicle
53	133.014	133.014	959	615.061	456485	456485	0.145032	265535	313998	0.151214	1	0.839598	0.213449	0.839598	0	0.154235	515228	384745	469482	185499	299795	311312	Vehicle
53	NA	136.025	1060	615.19	0	NA	NA	48462.2	NA	NA	0	0.160402	0	Inf	0	0.154235	0	0	0	82417.5	62969	0	Vehicle
54	133.015	133.015	961	545.922	965104	980929	0.168891	573904	1.07949e+06	0.0160483	0.985313	0.531801	2.67e-06	0.539728	0.0128615	0.0146217	790434	1.03965e+06	1.06523e+06	577034	566201	578476	Vehicle
54	NA	134.018	1000	546.152	15825.4	NA	NA	31081.2	NA	NA	0.0146873	0.0286193	0.451994	1.94858	0.0128615	0.0248569	0	21352.8	26123.4	43972.8	49270.7	0	Vehicle
54	NA	135.022	1038	546.576	0	NA	NA	178601	NA	NA	0	0.165485	0	Inf	0	0.00412023	0	0	0	176252	178040	181510	Vehicle
54	NA	136.025	1059	546.358	0	NA	NA	214658	NA	NA	0	0.19885	0	Inf	0	0.00958778	0	0	0	202132	220106	221735	Vehicle
54	NA	137.028	1094	546.152	0	NA	NA	81245.3	NA	NA	0	0.0752451	0	Inf	0	0.00703759	0	0	0	72050.4	85754.2	85931.2	Vehicle
55	133.015	133.015	957	451.997	2.00359e+07	2.08011e+07	0.0655794	1.14696e+07	1.95684e+07	0.0638762	0.963214	0.587464	0.00633923	0.609899	0.000140035	0.0520668	2.13896e+07	1.87684e+07	1.99496e+07	1.06822e+07	1.14432e+07	1.22834e+07	Vehicle
55	NA	134.018	998	451.693	760030	NA	NA	1.21711e+06	NA	NA	0.0365352	0.0623394	0.0174395	1.70628	0.00014662	0.00598917	811238	708971	759882	1.12394e+06	1.21235e+06	1.31504e+06	Vehicle
55	NA	136.025	1056	450.397	5216.97	NA	NA	4.67805e+06	NA	NA	0.000250762	0.237686	0.0266725	947.855	7.87e-06	0.0685431	5679.99	4964.33	5006.61	5.03806e+06	5.97079e+06	3.0253e+06	Vehicle
55	NA	137.028	1091	450.05	0	NA	NA	2.20358e+06	NA	NA	0	0.112511	0	Inf	0	0.0140543	0	0	0	1.83529e+06	2.37126e+06	2.40419e+06	Vehicle
56	133.015	133.015	958	507.474	1.06065e+07	1.09351e+07	0.195354	4.26313e+06	7.22233e+06	0.0812391	0.96959	0.591041	0.000708536	0.609579	0.00447376	0.0215862	9.0436e+06	9.77864e+06	1.29973e+07	4.02482e+06	4.19732e+06	4.56724e+06	Vehicle
56	NA	134.018	1001	506.882	328586	NA	NA	355078	NA	NA	0.0304098	0.0493223	0.017908	1.62192	0.00447376	0.00646556	333595	279202	372961	358226	310314	396694	Vehicle
56	NA	136.025	1058	507.38	0	NA	NA	1.91885e+06	NA	NA	0	0.265216	0	Inf	0	0.0163787	0	0	0	1.65022e+06	2.08833e+06	2.01801e+06	Vehicle
56	NA	137.028	1092	507.753	0	NA	NA	685274	NA	NA	0	0.0944199	0	Inf	0	0.0117483	0	0	0	540863	779779	735181	Vehicle
57	133.015	133.015	963	489.058	7.98029e+06	8.21168e+06	0.868734	3.24677e+06	6.62517e+06	0.242403	0.972124	0.486131	0.00298094	0.500071	0.00937867	0.054019	0	1.15049e+07	1.24359e+07	2.15066e+06	3.65113e+06	3.93853e+06	Vehicle
57	NA	134.018	999	488.062	192694	NA	NA	269007	NA	NA	0.0231633	0.0433845	0.190446	1.87299	0.0093631	0.0173018	0	194452	383630	304388	248477	254154	Vehicle
57	NA	135.022	1036	488.311	38704.7	NA	NA	880803	NA	NA	0.00471287	0.1338	0.0473097	28.3904	1.56e-05	0.0504394	0	55268.6	60845.6	731766	1.35856e+06	552082	Vehicle
57	NA	136.025	1057	488.393	0	NA	NA	1.86825e+06	NA	NA	0	0.289825	0	Inf	0	0.0555332	0	0	0	1.62616e+06	1.80286e+06	2.17574e+06	Vehicle
57	NA	137.028	1093	488.363	0	NA	NA	360340	NA	NA	0	0.0468589	0	Inf	0	0.0521325	0	0	0	0	810922	270098	Vehicle
58	135.019	135.019	1034	451.693	151261	151261	0.06093	4.63617e+06	4.68796e+06	0.0743836	1	0.988974	0.000661838	0.988974	0	0.000491543	160370	141941	151471	4.274e+06	4.67853e+06	4.956e+06	Vehicle
58	NA	138.029	1112	450.05	0	NA	NA	38756.8	NA	NA	0	0.00825451	0	Inf	0	0.000300087	0	0	0	34167.3	40049.9	42053.3	Vehicle
58	NA	139.032	1130	450.06	0	NA	NA	13029.3	NA	NA	0	0.00277128	0	Inf	0	0.000191494	0	0	0	11025	13765.3	14297.7	Vehicle
59	135.03	135.03	1040	261.296	493510	538025	0.508274	0	464033	0.544554	0.880989	0	0.00500058	0	0.108312	0	696730	171100	612700	0	0	0	Vehicle
59	NA	136.034	1061	261.237	6562.2	NA	NA	0	NA	NA	0.00889507	0	0.42265	0	0.0154067	0	19686.6	0	0	0	0	0	Vehicle
59	NA	138.039	1115	253.568	37413.6	NA	NA	0	NA	NA	0.107734	0	0.239863	0	0.112788	0	21317.4	53627.6	37296	0	0	0	Vehicle
59	NA	139.044	1132	253.938	539.173	NA	NA	464033	NA	NA	0.00238208	1	5.7e-06	419.801	0.00412589	0	0	1617.52	0	639635	578036	174426	Vehicle
60	135.03	135.03	1042	237.052	1.12975e+06	1.17176e+06	1.72899	0	10081.6	0.281351	0.321762	0	0.42265	0	0.557308	0	3.38925e+06	0	0	0	0	0	Vehicle
60	NA	136.033	1062	237.301	40060.9	NA	NA	0	NA	NA	0.0114097	0	0.42265	0	0.0197621	0	120183	0	0	0	0	0	Vehicle
60	NA	141.049	1173	239.882	1948.97	NA	NA	0	NA	NA	0.666828	0	0.183306	0	0.577071	0	1700.93	2120.05	2025.93	0	0	0	Vehicle
60	NA	144.06	1211	240.116	0	NA	NA	10081.6	NA	NA	0	1	0	Inf	0	0	0	0	0	13114.9	9634.87	7494.98	Vehicle
61	135.03	135.03	1039	200.757	1.15293e+07	1.19621e+07	0.0943642	142185	1.65655e+07	0.0672173	0.963841	0.00860641	7.66e-08	0.00892929	0.00023616	0.000975552	1.25885e+07	1.04199e+07	1.15796e+07	145498	127746	153311	Vehicle
61	NA	136.034	1063	200.325	430339	NA	NA	116014	NA	NA	0.0359619	0.00699643	1.35e-07	0.194551	0.000229758	0.000332558	471811	385820	433384	128859	106473	112712	Vehicle
61	NA	138.041	1114	199.743	2378	NA	NA	418618	NA	NA	0.000197418	0.0252606	0.0001043	127.955	6.44e-05	0.000499004	3346.65	2243.11	1544.24	456418	397355	402080	Vehicle
61	NA	139.044	1131	199.332	0	NA	NA	1.58557e+07	NA	NA	0	0.957141	0	Inf	0	0.0016181	0	0	0	1.70712e+07	1.54328e+07	1.5063e+07	Vehicle
61	NA	140.049	1138	199.332	0	NA	NA	33025.1	NA	NA	0	0.00199544	0	Inf	0	5.63e-05	0	0	0	34881.6	31723.8	32470	Vehicle
62	137.036	137.036	1096	253.877	710690	753120	0.449254	295771	762744	0.15254	0.943108	0.394057	0.101288	0.417828	0.00190729	0.328139	396590	1.03744e+06	698039	62429.6	316277	508608	Vehicle
62	NA	138.039	1115	253.568	37413.6	NA	NA	0	NA	NA	0.0499436	0	0.000119397	0	0.000945314	0	21317.4	53627.6	37296	0	0	0	Vehicle
62	NA	139.044	1132	253.938	539.173	NA	NA	464033	NA	NA	0.000491259	0.601967	0.086748	1225.35	0.000850886	0.328618	0	1617.52	0	639635	578036	174426	Vehicle
62	NA	142.051	1180	251.266	4477.48	NA	NA	2939.72	NA	NA	0.00645756	0.00397619	0.128771	0.615743	0.00179683	0.0012271	3285.58	4847.21	5299.65	3034.82	2347.86	3436.49	Vehicle
63	138.02	138.02	1107	192.41	102384	102384	0.293477	100456	132551	0.509694	1	0.779801	0.0646199	0.779801	0	0.101962	69042.8	110742	127368	49998.7	148514	102857	Vehicle
63	NA	146.047	1259	183.01	0	NA	NA	32094.6	NA	NA	0	0.220199	0	Inf	0	0.101962	0	0	0	7132.62	39019.1	50132.2	Vehicle
64	142.013	142.013	1177	309.366	1.39352e+06	1.44133e+06	0.338474	1.62527e+06	1.91914e+06	0.059563	0.964319	0.846761	0.00149398	0.878092	0.0111278	0.00334339	835409	1.67021e+06	1.67494e+06	1.73996e+06	1.59344e+06	1.54241e+06	Vehicle
64	NA	143.017	1194	309.334	39804.4	NA	NA	40004.7	NA	NA	0.030171	0.0208454	0.289942	0.690907	0.0113265	6.49e-05	37967	41346.6	40099.6	42590.1	39493.2	37930.8	Vehicle
64	NA	144.019	1204	309.338	8006.81	NA	NA	253025	NA	NA	0.00550981	0.131933	0.000198645	23.9452	0.00021062	0.00317819	4633.74	9791.77	9594.92	263276	254940	240857	Vehicle
64	NA	145.022	1228	309.247	0	NA	NA	840.321	NA	NA	0	0.000460774	0	Inf	0	0.000798083	0	0	0	0	0	2520.96	Vehicle
65	144.03	144.03	1206	166.46	230589	365490	0.116074	183769	302080	0.231662	0.622391	0.619394	0.972889	0.995185	0.1187	0.0783599	308184	212759	170824	161254	187044	203011	Vehicle
65	NA	145.034	1229	166.494	10723.3	NA	NA	8740.65	NA	NA	0.0290014	0.0295418	0.892551	1.01863	0.00499743	0.00414327	13984.2	10165.3	8020.34	7833.94	8914.98	9473.04	Vehicle
65	NA	148.044	1296	165.469	104619	NA	NA	106132	NA	NA	0.29093	0.340121	0.447389	1.16908	0.0612276	0.0797293	92088.8	107178	114591	79143.1	75422.6	163831	Vehicle
65	NA	149.046	1321	165.545	19558.9	NA	NA	1023.88	NA	NA	0.0576773	0.00268207	0.284901	0.0465014	0.0658943	0.00464549	0	15026.4	43650.3	0	0	3071.65	Vehicle
65	NA	152.057	1363	165.235	0	NA	NA	2413.44	NA	NA	0	0.00826162	0	Inf	0	0.00179288	0	0	0	2321.85	2554.81	2363.67	Vehicle
66	145.014	145.014	1224	404.021	1.14867e+07	1.21411e+07	0.166999	6.61706e+06	1.39827e+07	0.0814858	0.946192	0.474748	0.00116656	0.501746	0.000813942	0.0280308	9.28349e+06	1.26634e+07	1.25133e+07	6.66468e+06	6.42405e+06	6.76245e+06	Vehicle
66	NA	146.018	1248	404.146	573884	NA	NA	510615	NA	NA	0.0471557	0.0366176	0.00289359	0.776525	0.0010077	0.00185172	450801	639402	631450	523210	490575	518060	Vehicle
66	NA	147.022	1273	403.402	79508.2	NA	NA	2.69742e+06	NA	NA	0.0065771	0.189719	0.0337667	28.8454	0.000272707	0.0598177	67396.7	87214.2	83913.8	3.38129e+06	1.53631e+06	3.17466e+06	Vehicle
66	NA	148.025	1292	403.014	995.2	NA	NA	1.06172e+06	NA	NA	7.52e-05	0.0762314	0.00174305	1013.53	0.000130274	0.00552825	0	0	2985.6	1.06594e+06	1.04663e+06	1.07259e+06	Vehicle
66	NA	149.029	1313	403.061	0	NA	NA	1.80334e+06	NA	NA	0	0.129641	0	Inf	0	0.0127743	0	0	0	1.74738e+06	1.8255e+06	1.83715e+06	Vehicle
66	NA	150.032	1330	403.014	0	NA	NA	1.27101e+06	NA	NA	0	0.0914974	0	Inf	0	0.0120686	0	0	0	1.17604e+06	1.324e+06	1.31298e+06	Vehicle
66	NA	151.033	1347	402.899	0	NA	NA	12478.3	NA	NA	0	0.000897658	0	Inf	0	9.83e-05	0	0	0	12077.7	12798	12559.1	Vehicle
66	NA	152.036	1361	403.318	0	NA	NA	9017.98	NA	NA	0	0.000647772	0	Inf	0	8.61e-05	0	0	0	8018.6	9021.46	10013.9	Vehicle
67	145.063	145.063	1233	318.534	1.38698e+07	1.46692e+07	0.693009	1.90495e+07	2.0646e+07	0.0276533	0.948137	0.922751	0.0610806	0.973225	0.00569856	0.0130775	2.79795e+06	1.93958e+07	1.94157e+07	1.94771e+07	1.84896e+07	1.9182e+07	Vehicle
67	NA	146.066	1260	318.546	729175	NA	NA	858344	NA	NA	0.0473464	0.0414969	0.554133	0.876452	0.00511207	0.0140181	121459	1.03428e+06	1.03178e+06	1.058e+06	999345	517684	Vehicle
67	NA	147.069	1284	318.546	68964.7	NA	NA	443392	NA	NA	0.00445465	0.0214751	6.89e-06	4.82082	0.00053419	0.000671451	11248.4	97399.8	98245.8	454649	421513	454015	Vehicle
67	NA	148.072	1303	318.446	1264.91	NA	NA	88219	NA	NA	6.16e-05	0.00427249	3.39e-06	69.4098	0.000106615	6.79e-05	0	0	3794.74	91186	84821.9	88648.9	Vehicle
67	NA	149.076	1325	318.446	0	NA	NA	129756	NA	NA	0	0.00628618	0	Inf	0	0.000131802	0	0	0	131444	126279	131545	Vehicle
67	NA	150.079	1340	318.446	0	NA	NA	76738	NA	NA	0	0.00371881	0	Inf	0	0.000154403	0	0	0	75995.9	74898.3	79319.8	Vehicle
68	146.037	146.037	1251	167.474	283692	407870	0.184826	6579.33	116149	0.448253	0.683634	0.06265	0.00915542	0.0916426	0.113285	0.0205318	397509	218853	234713	6075.42	6684.58	6977.99	Vehicle
68	NA	148.044	1296	165.469	104619	NA	NA	106132	NA	NA	0.264652	0.90817	0.00194649	3.43156	0.0672636	0.0196724	92088.8	107178	114591	79143.1	75422.6	163831	Vehicle
68	NA	149.046	1321	165.545	19558.9	NA	NA	1023.88	NA	NA	0.0517135	0.00580944	0.289686	0.112339	0.0559355	0.0100622	0	15026.4	43650.3	0	0	3071.65	Vehicle
68	NA	152.057	1363	165.235	0	NA	NA	2413.44	NA	NA	0	0.0233703	0	Inf	0	0.0088161	0	0	0	2321.85	2554.81	2363.67	Vehicle
69	146.046	146.046	1256	489.617	166338	166338	0.867539	59131.4	97175.6	0.575808	1	0.456954	0.140619	0.456954	0	0.395734	0	240987	258027	0	85880.7	91513.4	Vehicle
69	NA	148.053	1300	489.337	0	NA	NA	38044.3	NA	NA	0	0.543046	0	Inf	0	0.395734	0	0	0	32728.2	39543.5	41861	Vehicle
70	146.046	146.046	1254	518.087	993259	1.0423e+06	0.136152	476205	665753	0.0425484	0.952939	0.715776	0.0058501	0.751125	0.00205462	0.0319955	1.09141e+06	1.04965e+06	838712	496094	456076	476446	Vehicle
70	NA	147.049	1283	518.207	44980.8	NA	NA	69826.2	NA	NA	0.0429929	0.104904	0.000119125	2.44003	0.00200781	0.00374951	51535.3	47250.3	36156.9	73810	67096.9	68571.7	Vehicle
70	NA	148.053	1299	517.914	4057.26	NA	NA	68445.3	NA	NA	0.00406855	0.102839	8.63e-06	25.2766	0.00353508	0.00237581	0	7053.31	5118.47	71494.2	66908.9	66932.9	Vehicle
70	NA	149.056	1324	517.798	0	NA	NA	25880.2	NA	NA	0	0.0388798	0	Inf	0	0.000329913	0	0	0	26917.2	25730.2	24993.2	Vehicle
70	NA	150.06	1339	518.03	0	NA	NA	25396.4	NA	NA	0	0.0376017	0	Inf	0	0.0382091	0	0	0	25256.1	50933	0	Vehicle
71	146.047	146.047	1253	205.786	8.19554e+06	8.64377e+06	0.363059	2.97532e+06	1.06374e+07	0.0281694	0.948311	0.279775	2.8e-05	0.295024	0.000689356	0.00670055	4.8448e+06	9.23333e+06	1.05085e+07	2.91763e+06	2.95007e+06	3.05825e+06	Vehicle
71	NA	147.05	1281	205.672	395668	NA	NA	369373	NA	NA	0.0456337	0.0344879	0.266303	0.755756	0.000587039	0.0126475	229664	445754	511588	204681	453296	450142	Vehicle
71	NA	148.053	1297	206.238	52565.6	NA	NA	5.45568e+06	NA	NA	0.00605579	0.51307	0.000199462	84.7239	0.000130552	0.0124136	30208.2	60162.1	67326.4	5.41347e+06	5.5544e+06	5.39916e+06	Vehicle
71	NA	149.057	1323	204.418	0	NA	NA	761442	NA	NA	0	0.0715657	0	Inf	0	0.00124135	0	0	0	725581	773055	785690	Vehicle
71	NA	150.06	1336	204.455	0	NA	NA	200639	NA	NA	0	0.0188508	0	Inf	0	0.000591822	0	0	0	187460	210146	204311	Vehicle
71	NA	151.064	1351	204.243	0	NA	NA	874988	NA	NA	0	0.0822508	0	Inf	0	0.000970843	0	0	0	844977	903253	876735	Vehicle
72	146.047	146.047	1258	423.861	3.23764e+07	3.44759e+07	0.0156844	17803615	2.81129e+07	0.0314854	0.939109	0.633142	0.000265006	0.674194	0.00042896	0.00876209	3.2057e+07	3.21274e+07	3.2945e+07	1.8545e+07	17002719	1.78631e+07	Vehicle
72	NA	147.05	1282	423.994	2.09942e+06	NA	NA	1.6001e+06	NA	NA	0.060891	0.0568838	0.06851	0.934191	0.00042896	0.00200686	2.06434e+06	2.08063e+06	2.15327e+06	1.70662e+06	1.5055e+06	1.58818e+06	Vehicle
72	NA	150.06	1337	423.67	0	NA	NA	5.02769e+06	NA	NA	0	0.178874	0	Inf	0	0.00194439	0	0	0	5.09447e+06	4.89271e+06	5.0959e+06	Vehicle
72	NA	151.064	1352	423.67	0	NA	NA	3.6815e+06	NA	NA	0	0.131101	0	Inf	0	0.00882829	0	0	0	3.48885e+06	3.72447e+06	3.83116e+06	Vehicle
73	147.03	147.03	1275	540.075	156888	156888	0.307359	13535.2	32062.5	0.447332	1	0.341588	0.0630837	0.341588	0	0.300855	183754	185691	101218	0	20087.7	20517.9	Vehicle
73	NA	149.037	1315	539.518	0	NA	NA	18527.3	NA	NA	0	0.658412	0	Inf	0	0.300855	0	0	0	16112.7	23811.2	15657.9	Vehicle
74	147.03	147.03	1278	442.837	1.20076e+06	1.25935e+06	0.0917901	678853	1.34213e+06	0.0521644	0.953491	0.50538	0.000260346	0.530031	0.00024286	0.0125561	1.09963e+06	1.18492e+06	1.31773e+06	692112	621909	722538	Vehicle
74	NA	148.033	1294	441.993	50308.8	NA	NA	47058.3	NA	NA	0.0399489	0.0350511	0.00226246	0.877397	9.98e-05	0.000478464	46151.1	49505.9	55269.4	48589.9	43697	48888.1	Vehicle
74	NA	149.036	1314	442.241	8280.67	NA	NA	324286	NA	NA	0.00655995	0.24172	0.00022234	36.8478	0.0002831	0.00615938	7192.16	8291.66	9358.19	337230	307691	327937	Vehicle
74	NA	150.04	1332	440.644	0	NA	NA	84172.3	NA	NA	0	0.0627936	0	Inf	0	0.00224172	0	0	0	84704.7	82519.5	85292.8	Vehicle
74	NA	151.044	1349	440.644	0	NA	NA	130431	NA	NA	0	0.0973315	0	Inf	0	0.00430503	0	0	0	131268	129008	131016	Vehicle
74	NA	152.047	1362	440.644	0	NA	NA	77326.3	NA	NA	0	0.0577236	0	Inf	0	0.00430827	0	0	0	72938.9	78284.5	80755.5	Vehicle
75	147.05	147.05	1282	423.994	2.09942e+06	2.09942e+06	0.0225525	1.6001e+06	1.6342e+06	0.061536	1	0.979069	0.0020549	0.979069	0	0.00164594	2.06434e+06	2.08063e+06	2.15327e+06	1.70662e+06	1.5055e+06	1.58818e+06	Vehicle
75	NA	152.064	1364	423.68	0	NA	NA	34099.5	NA	NA	0	0.0209309	0	Inf	0	0.00164594	0	0	0	33139.1	34019	35140.4	Vehicle
76	148.051	148.051	1298	423.994	272201	295810	0.0388282	9.16537e+06	1.22244e+07	0.0640941	0.92047	0.749668	0.00134627	0.814441	0.0125971	0.00229563	268601	267149	280852	9.79878e+06	8.57381e+06	9.12351e+06	Vehicle
76	NA	149.054	1322	424.058	11706.2	NA	NA	3.00466e+06	NA	NA	0.0395679	0.24586	9.74e-06	6.21363	0.000404859	0.00176314	11245.1	11591.5	12282.1	3.18925e+06	2.84466e+06	2.98007e+06	Vehicle
76	NA	152.064	1364	423.68	0	NA	NA	34099.5	NA	NA	0	0.00279872	0	Inf	0	0.000225782	0	0	0	33139.1	34019	35140.4	Vehicle
76	NA	153.067	1374	423.68	0	NA	NA	18633.3	NA	NA	0	0.00153019	0	Inf	0	0.000141948	0	0	0	17870.6	18846	19183.3	Vehicle
76	NA	158.082	1484	428.43	11902.8	NA	NA	1639.05	NA	NA	0.0399619	0.000142821	0.0300366	0.00357393	0.0122395	0.000247373	7729.84	12181.8	15796.7	0	4917.15	0	Vehicle
77	149.046	149.046	1319	228.837	183273	192506	0.199591	14173.3	16124.7	1.54459	0.951958	0.474447	0.497951	0.498391	0.000692285	0.670969	148649	221726	179443	0	0	42520	Vehicle
77	NA	150.049	1334	229.18	9233	NA	NA	0	NA	NA	0.0480422	0	6.92e-05	0	0.000692285	0	7632.46	11076	8990.58	0	0	0	Vehicle
77	NA	153.06	1372	232.428	0	NA	NA	1951.39	NA	NA	0	0.525553	0	Inf	0	0.670969	0	0	0	3564.1	0	2290.07	Vehicle
78	152.996	152.996	1369	201.385	182282	190913	0.454716	76462	258764	0.141423	0.950814	0.295837	5.36e-07	0.311141	0.0134477	0.010936	279993	120683	146169	88108.3	69357.2	71920.4	Vehicle
78	NA	154	1381	201.759	4906.92	NA	NA	1810.38	NA	NA	0.0257572	0.00677488	0.0263329	0.263029	0.00121245	0.00586725	7470.4	3467.47	3782.88	3062.21	0	2368.94	Vehicle
78	NA	156.006	1416	201.219	0	NA	NA	180492	NA	NA	0	0.697388	0	Inf	0	0.0157289	0	0	0	209570	172627	159279	Vehicle
78	NA	162.026	1562	201.441	3724.33	NA	NA	0	NA	NA	0.0234288	0	0.0897797	0	0.0130551	0	2598.55	4412.77	4161.67	0	0	0	Vehicle
79	156.028	156.028	1418	309.358	497070	517108	0.351261	625965	756091	0.0403787	0.961421	0.827937	6.07e-05	0.86116	0.000780114	0.00291928	297330	575402	618478	611771	612256	653868	Vehicle
79	NA	157.031	1459	309.403	17744.2	NA	NA	22395.1	NA	NA	0.0348949	0.029632	0.0630174	0.849179	0.00250209	0.000479085	11675.4	20004.8	21552.3	22117.6	22034.2	23033.4	Vehicle
79	NA	158.035	1478	309.652	2293.67	NA	NA	107732	NA	NA	0.00368429	0.142431	8.03e-07	38.659	0.00320879	0.00328458	0	3103.92	3777.08	102029	106852	114314	Vehicle
80	156.991	156.991	1447	268.681	3.34207e+06	3.44636e+06	0.199426	6.02606e+06	6.21698e+06	0.0294207	0.969721	0.96929	0.0208468	0.999556	0.000154461	0.000116551	4.09896e+06	2.84035e+06	3.08689e+06	6.20916e+06	5.85493e+06	6.01409e+06	Vehicle
80	NA	157.995	1470	268.298	104294	NA	NA	190918	NA	NA	0.0302788	0.0307096	0.0208468	1.01423	0.000154461	0.000116551	127279	88739.9	96862.3	196961	186086	189707	Vehicle
81	157.026	157.026	1458	165.779	160749	168736	0.258763	148108	237005	0.00774453	0.952407	0.624915	8.75e-05	0.656143	0.00234886	0.00857516	209072	137859	135315	148479	145628	150215	Vehicle
81	NA	158.029	1477	165.758	7987.73	NA	NA	14254.9	NA	NA	0.0475933	0.0601464	0.0105495	1.26376	0.00234886	0.000294666	10067.1	6731.94	7164.12	14383.6	14220.2	14160.8	Vehicle
81	NA	159.032	1499	165.858	0	NA	NA	34799.6	NA	NA	0	0.146812	0	Inf	0	0.00580036	0	0	0	36480.2	34537.5	33381.3	Vehicle
81	NA	160.036	1523	165.649	0	NA	NA	39842.6	NA	NA	0	0.168127	0	Inf	0	0.00521774	0	0	0	39641.7	40974.5	38911.5	Vehicle
82	160.061	160.061	1527	148.318	128381	128381	0.499159	0	64099	0.329269	1	0	0	0	0	0	58089.9	143502	183550	0	0	0	Vehicle
82	NA	166.082	1648	152.648	0	NA	NA	64099	NA	NA	0	1	0	Inf	0	0	0	0	0	47718.4	56662.1	87916.7	Vehicle
83	160.062	160.062	1526	178.969	762546	810094	0.298218	343643	901435	0.0333557	0.940977	0.381389	0.00033954	0.405311	0.00168477	0.0187606	1.02203e+06	589605	676004	327325	344596	359010	Vehicle
83	NA	161.064	1554	179.07	42298.1	NA	NA	35790.6	NA	NA	0.0525688	0.0396966	0.00472528	0.755136	0.00184581	0.00044739	54902.7	34095.6	37896	34846	37549.9	34975.9	Vehicle
83	NA	162.067	1570	178.954	5249.85	NA	NA	509528	NA	NA	0.00645393	0.565045	0.000310898	87.5504	0.000190693	0.0170767	7128.97	3912.67	4707.91	500930	541236	486418	Vehicle
83	NA	163.072	1588	179.123	0	NA	NA	12473.4	NA	NA	0	0.0138701	0	Inf	0	0.00264494	0	0	0	14827.3	11935.6	10657.3	Vehicle
84	161.046	161.046	1549	394.324	4.41908e+06	4.74372e+06	0.422991	153594	5.79421e+06	0.131605	0.928342	0.0257198	2.08e-07	0.0277051	0.0129733	0.00958467	2.23954e+06	5.23255e+06	5.78515e+06	97176.9	121857	241749	Vehicle
84	NA	162.049	1567	394.449	234703	NA	NA	30506.8	NA	NA	0.0487977	0.00521646	0.000603244	0.1069	0.00242345	0.000562755	112645	279880	311584	24024.2	29050.6	38445.6	Vehicle
84	NA	163.053	1584	394.449	32433.6	NA	NA	592623	NA	NA	0.00681344	0.101699	0.0603684	14.9262	0.000109076	0.042321	16444.5	38258.2	42598	617530	304474	855865	Vehicle
84	NA	164.056	1601	394.055	1420.85	NA	NA	164728	NA	NA	0.000240908	0.0284539	0.000557283	118.111	0.00020874	0.00131995	0	2002.18	2260.37	141162	171962	181058	Vehicle
84	NA	165.06	1621	394.093	0	NA	NA	2.237e+06	NA	NA	0	0.386535	0	Inf	0	0.0159174	0	0	0	1.93304e+06	2.32008e+06	2.45788e+06	Vehicle
84	NA	166.062	1646	394.093	56084.1	NA	NA	264505	NA	NA	0.0158055	0.0457832	0.0713586	2.89667	0.0155385	0.00386787	75933.9	92318.3	0	227589	286927	279000	Vehicle
84	NA	167.067	1676	393.862	0	NA	NA	2.33191e+06	NA	NA	0	0.403246	0	Inf	0	0.0267075	0	0	0	2.0033e+06	2.48443e+06	2.508e+06	Vehicle
84	NA	168.07	1694	393.853	0	NA	NA	5521.26	NA	NA	0	0.000956408	0	Inf	0	8.99e-05	0	0	0	4774.87	6038.44	5750.47	Vehicle
84	NA	169.071	1714	393.69	0	NA	NA	13819.7	NA	NA	0	0.00238981	0	Inf	0	0.000149163	0	0	0	11906	14658.7	14894.4	Vehicle
85	164.012	164.012	1593	209.533	449917	449917	0.452276	439039	469614	0.424412	1	0.90149	0.330208	0.90149	0	0.133756	684556	343337	321859	613017	515861	188238	Vehicle
85	NA	165.018	1615	216.204	0	NA	NA	30575	NA	NA	0	0.0985104	0	Inf	0	0.133756	0	0	0	28717	0	63008	Vehicle
86	165.019	165.019	1614	189.629	694158	930886	0.63753	0	33384.3	0.0121	0.612664	0	0.0884641	0	0.338508	0	74608	1.28603e+06	721842	0	0	0	Vehicle
86	NA	166.022	1632	188.578	42424.1	NA	NA	0	NA	NA	0.0342584	0	0.183831	0	0.0297044	0	0	80277	46995.2	0	0	0	Vehicle
86	NA	176.057	1974	183.842	182934	NA	NA	24339.3	NA	NA	0.332844	0.729909	0.179221	2.19294	0.347993	0.10487	243341	144088	161372	21751.6	23365.8	27900.3	Vehicle
86	NA	177.059	2009	183.903	10948.9	NA	NA	3720.22	NA	NA	0.0197856	0.110657	0.24261	5.59281	0.0204651	0.0968239	14379.2	8739.56	9728.02	6058.96	5101.71	0	Vehicle
86	NA	178.063	2024	184.154	420.925	NA	NA	5324.79	NA	NA	0.000447222	0.159434	0.00223159	356.499	0.000774611	0.0132233	0	0	1262.78	5885.73	5060.99	5027.66	Vehicle
87	165.041	165.041	1619	237.65	613445	613445	0.0831882	0	719787	0.0900401	1	0	0	0	0	0	670998	595620	573716	0	0	0	Vehicle
87	NA	168.051	1691	240.964	0	NA	NA	8683.11	NA	NA	0	0.0121915	0	Inf	0	0.00297371	0	0	0	7299.14	10605.9	8144.25	Vehicle
87	NA	170.058	1731	238.871	0	NA	NA	701181	NA	NA	0	0.973915	0	Inf	0	0.00416017	0	0	0	775412	679405	648726	Vehicle
87	NA	172.062	1799	242.739	0	NA	NA	9923.07	NA	NA	0	0.0138933	0	Inf	0	0.0019084	0	0	0	9577.81	9584.59	10606.8	Vehicle
88	166.975	166.975	1654	572.381	240507	248762	0.538362	8767.69	593693	0.10128	0.961094	0.0147322	0.000137642	0.0153285	0.019336	0.000532441	379907	224909	116705	10024.3	7622.48	8656.3	Vehicle
88	NA	167.979	1682	571.898	8255.09	NA	NA	379.089	NA	NA	0.0389061	0.000644572	0.0751232	0.0165674	0.019336	0.00111643	10579.3	6575.35	7610.65	0	0	1137.27	Vehicle
88	NA	168.982	1702	570.129	0	NA	NA	7802.82	NA	NA	0	0.0131597	0	Inf	0	0.000250364	0	0	0	8461.75	7182.27	7764.43	Vehicle
88	NA	169.986	1721	570.138	0	NA	NA	572080	NA	NA	0	0.96362	0	Inf	0	0.00139929	0	0	0	632726	517680	565834	Vehicle
88	NA	171.99	1778	570.014	0	NA	NA	4663.07	NA	NA	0	0.00784315	0	Inf	0	0.000254011	0	0	0	5199.31	4055.91	4733.98	Vehicle
89	168.067	168.067	1693	83.024	263355	281904	0.136768	455212	490066	0.132741	0.934225	0.92869	0.0453476	0.994075	0.000280191	0.00216525	289521	222368	278176	505435	473424	386776	Vehicle
89	NA	169.07	1713	83.106	17971.1	NA	NA	32289.9	NA	NA	0.0639096	0.0660724	0.372883	1.03384	0.00303137	0.00208394	18728	15577.3	19608	35073.1	33214	28582.7	Vehicle
89	NA	170.072	1733	83.0565	578.249	NA	NA	2564.26	NA	NA	0.00186542	0.00523749	0.212048	2.80768	0.003231	0.000187963	1734.75	0	0	2900.03	2556.52	2236.23	Vehicle
90	168.991	168.991	1705	458.966	315893	316338	0.179558	0	536204	0.0250984	0.998541	0	2.14e-06	0	0.00252789	0	265949	303837	377893	0	0	0	Vehicle
90	NA	172.001	1782	458.011	445.394	NA	NA	536204	NA	NA	0.00145948	1	2.14e-06	685.177	0.00252789	0	0	1336.18	0	542207	545617	520790	Vehicle
91	168.991	168.991	1704	499.834	3.2361e+06	3.33442e+06	0.0368029	227078	4.27476e+06	0.031131	0.970509	0.0531226	2.54e-07	0.0547368	0.000229908	0.00123327	3.35989e+06	3.1207e+06	3.22771e+06	236018	219131	226085	Vehicle
91	NA	169.995	1722	499.416	75372	NA	NA	21493.2	NA	NA	0.0226034	0.00497924	0.0064344	0.220287	3.71e-05	0.00246236	78331.7	72558.4	75226.1	34574	14296.5	15609	Vehicle
91	NA	170.997	1744	499.471	22946.1	NA	NA	93091.8	NA	NA	0.00688765	0.0217837	7.33e-07	3.16272	0.00025807	0.000325222	22821.2	22760.6	23256.5	94715.7	92906.4	91653.1	Vehicle
91	NA	172.002	1779	498.961	0	NA	NA	3.90377e+06	NA	NA	0	0.913249	0	Inf	0	0.00251523	0	0	0	4.02974e+06	3.87492e+06	3.80664e+06	Vehicle
91	NA	174.006	1871	498.961	0	NA	NA	29327.7	NA	NA	0	0.00686536	0	Inf	0	0.000235682	0	0	0	29171.6	29674.8	29136.7	Vehicle
92	171.039	171.039	1749	309.769	2.15389e+06	2.23076e+06	0.850968	2.71647e+06	4.12415e+06	0.283318	0.976871	0.639434	0.028809	0.654574	0.0200592	0.107646	61429.5	2.94094e+06	3.45929e+06	3.16396e+06	1.45467e+06	3.53079e+06	Vehicle
92	NA	172.042	1794	309.477	66387.2	NA	NA	115637	NA	NA	0.0199751	0.02956	0.454876	1.47984	0.0173217	0.00855041	0	88484.5	110677	107144	111219	128549	Vehicle
92	NA	173.046	1839	309.496	10490.8	NA	NA	1.18727e+06	NA	NA	0.00315432	0.304193	0.0290254	96.4368	0.00273773	0.0909765	0	13847.6	17624.8	1.10287e+06	1.15467e+06	1.30426e+06	Vehicle
92	NA	174.048	1880	309.486	0	NA	NA	21679.5	NA	NA	0	0.00554473	0	Inf	0	0.0016197	0	0	0	20045.2	20913.1	24080.2	Vehicle
92	NA	175.053	1942	309.486	0	NA	NA	83099	NA	NA	0	0.0212691	0	Inf	0	0.00654251	0	0	0	73429.3	81046.3	94821.5	Vehicle
93	172.023	172.023	1787	329.272	103818	103818	0.867754	158772	188077	0.366578	1	0.856098	0.183671	0.856098	0	0.1247	0	150044	161411	154415	210841	111062	Vehicle
93	NA	173.026	1838	333.575	0	NA	NA	17774.6	NA	NA	0	0.100782	0	Inf	0	0.111296	0	0	0	0	21956.4	31367.3	Vehicle
93	NA	175.034	1940	333.348	0	NA	NA	11529.7	NA	NA	0	0.0431199	0	Inf	0	0.0746859	0	0	0	0	34589	0	Vehicle
94	172.023	172.023	1786	313.304	579529	599458	0.522473	256981	366027	0.0663952	0.966075	0.701835	1.37e-06	0.726481	0.00379746	0.00562371	930144	419356	389087	271493	264020	235430	Vehicle
94	NA	173.026	1837	313.311	19129.6	NA	NA	34706.3	NA	NA	0.0319493	0.0948965	0.000238128	2.97022	0.000389372	0.00207951	30593.7	13694.6	13100.7	35623.2	35785.2	32710.4	Vehicle
94	NA	174.03	1875	313.68	799.435	NA	NA	13771.2	NA	NA	0.00197593	0.0377007	0.000545704	19.0799	0.00342242	0.00174606	0	0	2398.31	14023.6	13850.7	13439.4	Vehicle
94	NA	175.034	1939	312.846	0	NA	NA	60568.6	NA	NA	0	0.165568	0	Inf	0	0.00265148	0	0	0	63623.2	61095.3	56987.3	Vehicle
95	173.009	173.009	1831	418.829	3.76577e+06	3.98366e+06	0.158692	961410	4.6924e+06	0.146648	0.945358	0.204743	5.05e-06	0.216578	0.000518047	0.00355787	3.14233e+06	3.82586e+06	4.32911e+06	867792	882605	1.13383e+06	Vehicle
95	NA	174.013	1870	418.76	186685	NA	NA	107376	NA	NA	0.0468116	0.022901	8.08e-07	0.489217	0.000518596	0.000572127	153520	190544	215992	98793.2	98534.9	124799	Vehicle
95	NA	175.015	1931	418.201	28256.7	NA	NA	1.64582e+06	NA	NA	0.00703735	0.351185	0.000178715	49.903	0.000558996	0.00822241	21243.8	29562.1	33964.2	1.51458e+06	1.52103e+06	1.90183e+06	Vehicle
95	NA	176.021	1967	416.884	2948.29	NA	NA	367963	NA	NA	0.000792991	0.0783152	1.19e-06	98.7593	0.000577191	0.00106472	4839.84	1662.29	2342.73	324885	343656	435349	Vehicle
95	NA	177.024	1998	417.457	0	NA	NA	821267	NA	NA	0	0.175068	0	Inf	0	0.0011786	0	0	0	732597	776098	955106	Vehicle
95	NA	178.027	2015	417.697	0	NA	NA	779842	NA	NA	0	0.165954	0	Inf	0	0.00941298	0	0	0	655020	768357	916150	Vehicle
95	NA	180.031	2047	417.745	0	NA	NA	6109.96	NA	NA	0	0.00129666	0	Inf	0	0.000162104	0	0	0	4698.97	6318.32	7312.59	Vehicle
95	NA	181.034	2070	417.505	0	NA	NA	1567.92	NA	NA	0	0.000327876	0	Inf	0	6.77e-05	0	0	0	1267.12	1219.36	2217.27	Vehicle
95	NA	186.051	2164	414.021	0	NA	NA	1052.65	NA	NA	0	0.000209241	0	Inf	0	0.000188943	0	0	0	0	1145.28	2012.68	Vehicle
96	173.009	173.009	1833	526.225	532103	532103	0.230221	82945.2	443203	0.0744655	1	0.187142	1.1e-05	0.187142	0	0.00467493	400026	554286	641997	76340.2	83165	89330.4	Vehicle
96	NA	174.013	1872	524.768	0	NA	NA	4166.76	NA	NA	0	0.00867673	0	Inf	0	0.0150285	0	0	0	0	0	12500.3	Vehicle
96	NA	175.017	1935	525.745	0	NA	NA	156277	NA	NA	0	0.353079	0	Inf	0	0.0172067	0	0	0	145351	160925	162554	Vehicle
96	NA	176.02	1966	525.017	0	NA	NA	19750	NA	NA	0	0.0443731	0	Inf	0	0.0391069	0	0	0	30769.8	0	28480	Vehicle
96	NA	177.023	1999	525.591	0	NA	NA	70632.1	NA	NA	0	0.15979	0	Inf	0	0.00955105	0	0	0	67923.7	72390.4	71582.4	Vehicle
96	NA	178.027	2017	525.466	0	NA	NA	80193.7	NA	NA	0	0.180864	0	Inf	0	0.0130284	0	0	0	70376.3	84211.3	85993.6	Vehicle
96	NA	179.03	2035	526.127	0	NA	NA	29238.3	NA	NA	0	0.0660751	0	Inf	0	0.00652606	0	0	0	26097.8	31835.3	29781.7	Vehicle
97	173.009	173.009	1832	540.534	1.23983e+06	1.3191e+06	0.243761	209565	907743	0.129297	0.937436	0.233034	1.08e-05	0.248587	0.0175157	0.0264204	1.6115e+06	1.01747e+06	1.09051e+06	211207	200755	216734	Vehicle
97	NA	174.013	1869	540.41	64919.5	NA	NA	27259.8	NA	NA	0.0503218	0.0297405	0.111737	0.591005	0.0136465	0.00376134	73709.3	73083.1	47966.1	35296.5	23616.7	22866.2	Vehicle
97	NA	175.017	1934	539.949	14349.8	NA	NA	336249	NA	NA	0.0122425	0.364286	0.012445	29.7558	0.00895781	0.0714745	3850.84	16399.8	22798.8	465007	260637	283102	Vehicle
97	NA	176.02	1965	539.518	0	NA	NA	67814.6	NA	NA	0	0.0761204	0	Inf	0	0.017908	0	0	0	61283.5	77689.8	64470.4	Vehicle
97	NA	177.023	1997	539.403	0	NA	NA	151444	NA	NA	0	0.168607	0	Inf	0	0.0209841	0	0	0	150362	147770	156202	Vehicle
97	NA	178.027	2016	539.528	0	NA	NA	115410	NA	NA	0	0.128212	0	Inf	0	0.0127707	0	0	0	118181	110735	117313	Vehicle
98	173.057	173.057	1845	245.196	196467	204931	0.233567	150680	344750	0.0317788	0.963604	0.436506	0.000236293	0.452993	0.0315195	0.0480024	149698	221488	218216	150062	131536	170442	Vehicle
98	NA	174.061	1884	245.268	8463.77	NA	NA	20795	NA	NA	0.0363955	0.0602726	0.319366	1.65604	0.0315195	0.00382891	0	12809.3	12582	21002.6	18932.4	22450	Vehicle
98	NA	175.064	1946	237.905	0	NA	NA	136083	NA	NA	0	0.395166	0	Inf	0	0.0407447	0	0	0	144223	142280	121745	Vehicle
98	NA	176.067	1975	239.221	0	NA	NA	7705.64	NA	NA	0	0.0223699	0	Inf	0	0.00209648	0	0	0	8223.99	7936.05	6956.88	Vehicle
98	NA	177.071	2011	238.25	0	NA	NA	29486.4	NA	NA	0	0.0856857	0	Inf	0	0.00949839	0	0	0	29986.8	31777.9	26694.5	Vehicle
99	174.023	174.023	1874	107.58	200181	265542	0.358759	10657.7	140019	0.348866	0.748004	0.0778167	0.000163746	0.104032	0.0258162	0.0081388	290504	167289	142751	13730.4	10171.5	8071.32	Vehicle
99	NA	175.025	1937	104.496	23328.2	NA	NA	0	NA	NA	0.0876612	0	0.0133307	0	0.0177081	0	31667.2	24447.5	13870	0	0	0	Vehicle
99	NA	177.034	2000	103.589	30352.2	NA	NA	121445	NA	NA	0.118615	0.855463	0.00274877	7.21212	0.0190012	0.0815655	37157.4	27267.2	26632	166306	127079	70951.7	Vehicle
99	NA	178.035	2018	113.091	11680.7	NA	NA	7916.26	NA	NA	0.0457196	0.0667201	0.673521	1.45933	0.00803023	0.0742796	14292	10245.6	10504.4	10156.8	0	13591.9	Vehicle
100	174.041	174.041	1877	440.245	1.03237e+06	1.09665e+06	0.0747492	434056	1.60024e+06	0.0287644	0.941464	0.271111	2.9e-05	0.287967	0.00410508	0.0127835	955036	1.03626e+06	1.10582e+06	430045	407053	465070	Vehicle
100	NA	175.044	1941	439.99	59014.7	NA	NA	55996.8	NA	NA	0.0537511	0.0349858	0.000581495	0.650884	0.00129828	0.000441254	53110.3	59271.2	64662.6	56837.7	53480.9	57671.8	Vehicle
100	NA	176.048	1972	439.736	5260.39	NA	NA	658741	NA	NA	0.0047848	0.411661	9.12e-06	86.035	0.00414819	0.00872401	7092.03	0	8689.13	683363	637730	655131	Vehicle
100	NA	177.051	2008	438.899	0	NA	NA	91942.6	NA	NA	0	0.057468	0	Inf	0	0.00161035	0	0	0	95259.1	90079.7	90488.9	Vehicle
100	NA	178.055	2021	439.474	0	NA	NA	185155	NA	NA	0	0.115749	0	Inf	0	0.00269186	0	0	0	188266	183249	183949	Vehicle
100	NA	179.058	2043	439.474	0	NA	NA	131684	NA	NA	0	0.0823394	0	Inf	0	0.00257522	0	0	0	131562	131987	131503	Vehicle
100	NA	180.061	2054	439.474	0	NA	NA	42667	NA	NA	0	0.0266867	0	Inf	0	0.00136048	0	0	0	41350.9	43512	43138	Vehicle
101	175.025	175.025	1936	410.127	125805	125805	0.284235	8943.59	150375	0.0277505	1	0.0594199	5.48e-06	0.0594199	0	0.00381426	85566.8	137905	153943	8366.87	8619.47	9844.42	Vehicle
101	NA	177.032	2005	409.728	0	NA	NA	65534.6	NA	NA	0	0.436097	0	Inf	0	0.0159903	0	0	0	66300.4	64885.8	65417.5	Vehicle
101	NA	178.036	2020	409.493	0	NA	NA	8515.44	NA	NA	0	0.0565687	0	Inf	0	0.00328481	0	0	0	7714.89	8714.71	9116.72	Vehicle
101	NA	179.039	2037	410.278	0	NA	NA	24627.9	NA	NA	0	0.16375	0	Inf	0	0.00170118	0	0	0	23617.2	24901.2	25365.1	Vehicle
101	NA	180.042	2049	410.154	0	NA	NA	30926.1	NA	NA	0	0.205553	0	Inf	0	0.00642548	0	0	0	28919.6	31622.8	32235.8	Vehicle
101	NA	181.045	2074	410.278	0	NA	NA	11827	NA	NA	0	0.0786107	0	Inf	0	0.00266074	0	0	0	11036	12177.8	12267.3	Vehicle
102	175.036	175.036	1938	494.802	2.45101e+06	2.6206e+06	0.532452	2.43799e+06	4.51012e+06	0.202365	0.933997	0.528617	0.0156187	0.565973	0.0293389	0.104048	1.30349e+06	3.91873e+06	2.13081e+06	2.65973e+06	1.47138e+06	3.18285e+06	Vehicle
102	NA	176.04	1969	493.991	145008	NA	NA	225472	NA	NA	0.056407	0.0489425	0.667235	0.867667	0.0251228	0.0090248	56108.5	176766	202150	243715	138751	293949	Vehicle
102	NA	177.043	2003	493.991	24145.6	NA	NA	671413	NA	NA	0.00941039	0.153357	0.0203644	16.2966	0.00389586	0.037001	9724.92	29787.7	32924.1	607658	705785	700797	Vehicle
102	NA	178.047	2019	493.639	438.951	NA	NA	861786	NA	NA	0.00018543	0.197203	0.0244341	1063.49	0.000321175	0.054346	0	0	1316.85	734350	936053	914954	Vehicle
102	NA	179.05	2038	493.601	0	NA	NA	303648	NA	NA	0	0.0696387	0	Inf	0	0.0214013	0	0	0	247619	339306	324020	Vehicle
102	NA	180.051	2050	493.735	0	NA	NA	9813.29	NA	NA	0	0.00224206	0	Inf	0	0.000618879	0	0	0	8154.35	10630.3	10655.3	Vehicle
103	176.039	176.039	1968	113.162	382278	407705	0.172298	407692	527054	0.0961166	0.937331	0.773737	3.91e-07	0.825468	0.00296028	0.00325925	455176	323589	368070	449896	394587	378594	Vehicle
103	NA	177.041	2006	113.218	25427	NA	NA	119362	NA	NA	0.0626692	0.226263	3.91e-07	3.61043	0.00296028	0.00325925	29205.7	22860.8	24214.5	134400	114278	109407	Vehicle
104	176.057	176.057	1974	183.842	182934	186666	0.286336	24339.3	72421.5	0.0379953	0.979421	0.335603	0.000902441	0.342655	0.00334471	0.0351103	243341	144088	161372	21751.6	23365.8	27900.3	Vehicle
104	NA	182.075	2094	185.24	3732.49	NA	NA	48082.3	NA	NA	0.020579	0.664397	0.000902441	32.2851	0.00334471	0.0351103	4167.13	3184.78	3845.56	50581	46349.6	47316.2	Vehicle
105	179.056	179.056	2040	149.168	231134	235332	0.852605	3202.21	22667.7	0.196739	0.660651	0.14084	0.253119	0.213183	0.572141	0.13521	0	317222	376178	2682.73	6923.9	0	Vehicle
105	NA	180.06	2053	155.033	2081.29	NA	NA	12276.2	NA	NA	0.333333	0.542901	0.595219	1.6287	0.57735	0.0891473	6243.86	0	0	9547.75	11636.5	15644.3	Vehicle
105	NA	181.06	2076	148.048	2116.76	NA	NA	0	NA	NA	0.00601598	0	0.185283	0	0.00524406	0	0	2696.02	3654.26	0	0	0	Vehicle
105	NA	182.067	2092	155.635	0	NA	NA	7189.35	NA	NA	0	0.316259	0	Inf	0	0.0471088	0	0	0	5314.23	7120.72	9133.1	Vehicle
106	179.056	179.056	2042	176.668	1.02515e+06	1.0284e+06	0.0906479	60389.1	1.84458e+06	0.0513725	0.996826	0.0318871	0.000818835	0.0319887	0.000339944	0.0478676	918977	1.09337e+06	1.06311e+06	7957.32	7473.34	165737	Vehicle
106	NA	184.073	2115	166.724	3248.19	NA	NA	23303.6	NA	NA	0.00317413	0.0126037	0.00337515	3.97076	0.000339944	0.00122296	3161.58	3056.88	3526.11	23174.4	20165.5	26570.9	Vehicle
106	NA	185.077	2142	175.852	0	NA	NA	1.76089e+06	NA	NA	0	0.955509	0	Inf	0	0.0490544	0	0	0	1.86589e+06	1.70755e+06	1.70922e+06	Vehicle
107	179.057	179.057	2039	284.985	463626	489078	0.361301	501170	542111	0.0872617	0.946842	0.926029	0.310701	0.978019	0.00464337	0.0268641	659228	351149	380500	533498	478586	491425	Vehicle
107	NA	180.06	2052	285.019	21281.2	NA	NA	26271.4	NA	NA	0.0442581	0.0485516	0.127605	1.09701	0.00312191	0.00200068	28207.3	17380.2	18256.2	27749.1	24649.4	26415.8	Vehicle
107	NA	181.061	2075	284.892	4170.6	NA	NA	4830.59	NA	NA	0.00889953	0.00891148	0.990607	1.00134	0.00155759	2.92e-05	4917.51	3621.64	3972.65	5299.86	4518.02	4673.88	Vehicle
107	NA	185.077	2147	285.491	0	NA	NA	9839.62	NA	NA	0	0.0165076	0	Inf	0	0.028592	0	0	0	29518.9	0	0	Vehicle
108	180.066	180.066	2056	184.524	359885	402584	0.0963257	673009	780462	0.0442137	0.894645	0.862325	0.596539	0.963874	0.0897653	0.00179034	308421	378592	392641	707283	656484	655261	Vehicle
108	NA	181.071	2077	184.895	38967.2	NA	NA	59370.6	NA	NA	0.0960399	0.0760692	0.733783	0.792059	0.0885567	0.00122373	66061.5	0	50840.2	62431.3	56843.9	58836.7	Vehicle
108	NA	182.075	2094	185.24	3732.49	NA	NA	48082.3	NA	NA	0.00931466	0.0616056	4.38e-05	6.61383	0.00146961	0.000567276	4167.13	3184.78	3845.56	50581	46349.6	47316.2	Vehicle
109	181.071	181.071	2078	169.167	172655	184235	0.092742	0	181283	0.0140485	0.936586	0	3.13e-05	0	0.00907406	0	186504	152849	178612	0	0	0	Vehicle
109	NA	182.075	2093	169.167	9188.96	NA	NA	0	NA	NA	0.0499375	0	0.000150407	0	0.00106089	0	9645.54	8406.02	9515.31	0	0	0	Vehicle
109	NA	183.076	2104	169.336	1687.92	NA	NA	0	NA	NA	0.00921188	0	0.020235	0	0.00230478	0	1330.44	1583.77	2149.55	0	0	0	Vehicle
109	NA	186.088	2168	168.596	703.444	NA	NA	3303.5	NA	NA	0.00426462	0.0182312	0.0777993	4.27499	0.00738654	0.00129099	0	2110.33	0	3075.57	3364.64	3470.28	Vehicle
109	NA	187.093	2204	168.625	0	NA	NA	177979	NA	NA	0	0.981769	0	Inf	0	0.00129099	0	0	0	179128	179876	174933	Vehicle
110	184.986	184.986	2123	520.983	501078	512385	1.20044	4239.12	363600	1.19826	0.983691	0.0075116	6.48e-06	0.00763614	0.0141958	0.010623	1.19039e+06	220008	92835.1	12717.4	0	0	Vehicle
110	NA	185.989	2153	521.472	11307	NA	NA	0	NA	NA	0.0163093	0	0.184882	0	0.0141958	0	28074.2	5846.75	0	0	0	0	Vehicle
110	NA	187.997	2216	519.609	0	NA	NA	359361	NA	NA	0	0.992488	0	Inf	0	0.010623	0	0	0	833798	244285	0	Vehicle
111	184.986	184.986	2122	536.917	269731	279743	0.330902	0	658091	0.331989	0.964627	0	0.000167299	0	0.0216133	0	200842	239098	369253	0	0	0	Vehicle
111	NA	185.989	2152	536.311	4108.19	NA	NA	0	NA	NA	0.0106638	0	0.42265	0	0.0184703	0	0	0	12324.6	0	0	0	Vehicle
111	NA	186.992	2185	534.662	5903.67	NA	NA	4593.91	NA	NA	0.0247093	0.00774927	0.357232	0.313617	0.0247356	0.00674288	11296.8	2745.9	3668.32	4992.51	0	8789.21	Vehicle
111	NA	187.997	2215	534.817	0	NA	NA	651337	NA	NA	0	0.989432	0	Inf	0	0.00194232	0	0	0	401622	759942	792445	Vehicle
111	NA	190.001	2261	534.953	0	NA	NA	2160.38	NA	NA	0	0.00281878	0	Inf	0	0.00488228	0	0	0	0	6481.14	0	Vehicle
112	185.057	185.057	2135	153.356	169397	189716	0.371819	19525.1	453975	0.103071	0.864353	0.0432934	0.0073118	0.0500876	0.122718	0.00415251	271024	120527	116640	19797.1	19491	19287.3	Vehicle
112	NA	188.068	2228	153.321	3204.44	NA	NA	412183	NA	NA	0.020908	0.907251	0.000237292	43.3926	0.0362137	0.0100718	0	0	9613.32	450227	426440	359883	Vehicle
112	NA	191.075	2317	157.754	17114.7	NA	NA	0	NA	NA	0.114739	0	0.183738	0	0.0994524	0	0	24333.2	27011	0	0	0	Vehicle
112	NA	194.085	2412	158.911	0	NA	NA	22267.1	NA	NA	0	0.0494557	0	Inf	0	0.00599565	0	0	0	21580.5	22808.5	22412.2	Vehicle
113	186.039	186.039	2158	312.935	173769	178572	0.0151318	128912	178295	0.0234107	0.973035	0.722866	0.000613023	0.742898	0.0235059	0.0112093	179780	168849	172677	134480	125068	127188	Vehicle
113	NA	187.042	2193	312.692	4803.44	NA	NA	13606.1	NA	NA	0.0269654	0.0763707	0.0641457	2.83218	0.0235059	0.0039358	0	6627.56	7782.75	13129.5	13771.2	13917.6	Vehicle
113	NA	188.045	2219	312.567	0	NA	NA	6552.59	NA	NA	0	0.0367838	0	Inf	0	0.00215413	0	0	0	6270.89	6675.18	6711.7	Vehicle
113	NA	189.049	2249	312.567	0	NA	NA	29224.4	NA	NA	0	0.16398	0	Inf	0	0.00520417	0	0	0	28885.8	28987.3	29800	Vehicle
114	186.046	186.046	2163	155.077	2.70888e+06	2.70888e+06	0.441602	16220.5	5.41612e+06	0.0526904	1	0.00300285	3.55e-08	0.00300285	0	0.000325235	3.68233e+06	3.07087e+06	1.37345e+06	16740.3	14765.9	17155.3	Vehicle
114	NA	192.066	2350	155.386	0	NA	NA	5.3999e+06	NA	NA	0	0.996997	0	Inf	0	0.000325235	0	0	0	5.66758e+06	5.43306e+06	5.09905e+06	Vehicle
115	187.041	187.041	2195	184.509	266675	284454	1.70776	0	10855.7	0.248278	0.31545	0	0.42265	0	0.546375	0	800026	0	0	0	0	0	Vehicle
115	NA	198.075	2546	191.075	2659.44	NA	NA	2235.01	NA	NA	0.666667	0.186111	0.283976	0.279166	0.57735	0.137065	0	3887.14	4091.18	305.132	2201.32	4198.58	Vehicle
115	NA	201.088	2621	187.79	15118.7	NA	NA	8620.64	NA	NA	0.0178838	0.813889	0.00735907	45.5098	0.0309757	0.137065	45356	0	0	8414.1	7762.7	9685.13	Vehicle
116	187.042	187.042	2196	154.918	1.16074e+07	1.25385e+07	0.445268	61626	2.24389e+07	0.02209	0.909351	0.00274969	0.00160265	0.00302379	0.0629454	0.000296734	1.55437e+07	5.22308e+06	1.40553e+07	61672.2	55974.4	67231.5	Vehicle
116	NA	188.046	2220	155.137	759906	NA	NA	14432.5	NA	NA	0.0751003	0.000646066	0.150112	0.0086027	0.0565401	0.000195073	1.05068e+06	851037	377998	10780	13759.9	18757.7	Vehicle
116	NA	189.051	2251	155.107	156594	NA	NA	643756	NA	NA	0.0146311	0.0286962	0.0781813	1.96132	0.00739602	0.00107521	176901	144070	148810	663337	619843	648087	Vehicle
116	NA	190.053	2276	155.311	14588.9	NA	NA	2.81028e+06	NA	NA	0.000917298	0.125271	0.00036274	136.565	0.000834977	0.00485831	27433.4	0	16333.2	2.90105e+06	2.70062e+06	2.82918e+06	Vehicle
116	NA	193.063	2372	155.5	0	NA	NA	1.87416e+07	NA	NA	0	0.83519	0	Inf	0	0.00623858	0	0	0	1.90617e+07	1.89803e+07	1.81827e+07	Vehicle
116	NA	195.067	2462	155.311	0	NA	NA	165285	NA	NA	0	0.00736171	0	Inf	0	0.000323459	0	0	0	176708	163615	155533	Vehicle
116	NA	198.078	2547	155.635	0	NA	NA	1938.69	NA	NA	0	8.54e-05	0	Inf	0	7.4e-05	0	0	0	2979.78	2836.28	0	Vehicle
117	187.073	187.073	2201	241.624	638877	675387	0.202174	413978	1.32952e+06	0.110028	0.945804	0.312013	6.75e-05	0.329892	0.00141897	0.0103764	494006	677896	744729	451227	410014	380692	Vehicle
117	NA	188.076	2232	241.623	35718.4	NA	NA	48578.4	NA	NA	0.0530927	0.0365821	0.00126479	0.689024	0.00175967	0.000705293	28783.5	37058.8	41313	53201.9	48582.6	43950.6	Vehicle
117	NA	189.08	2254	241.993	0	NA	NA	813621	NA	NA	0	0.611256	0	Inf	0	0.0111229	0	0	0	904356	833007	703499	Vehicle
117	NA	190.083	2282	242.013	0	NA	NA	34228.6	NA	NA	0	0.0257662	0	Inf	0	0.000356203	0	0	0	37601.6	34323	30761.3	Vehicle
117	NA	191.086	2321	241.714	791.458	NA	NA	15622	NA	NA	0.00110334	0.0117626	0.00606256	10.6609	0.00191104	0.000631211	0	2374.37	0	16415.9	16751.7	13698.5	Vehicle
117	NA	193.093	2377	242.531	0	NA	NA	3490.58	NA	NA	0	0.00261992	0	Inf	0	0.000170892	0	0	0	3794.19	3776.61	2900.95	Vehicle
118	189.051	189.051	2251	155.107	156594	162645	0.115775	643756	1.21489e+06	0.0412761	0.963408	0.53011	0.000584792	0.550244	0.0354296	0.0147137	176901	144070	148810	663337	619843	648087	Vehicle
118	NA	191.059	2312	155.167	6051.23	NA	NA	482330	NA	NA	0.0365922	0.396842	0.001425	10.845	0.0354296	0.0117554	7187.75	10965.9	0	513953	479015	454022	Vehicle
118	NA	194.069	2409	155.435	0	NA	NA	88805.5	NA	NA	0	0.0730487	0	Inf	0	0.00296495	0	0	0	95483.6	88438.4	82494.5	Vehicle
119	189.052	189.052	2250	542.392	185157	192439	0.484162	99000.5	108350	0.102638	0.958163	0.913537	0.0320012	0.953425	0.0149392	0.00267802	95748.6	179839	279883	90649.1	95631.9	110721	Vehicle
119	NA	190.055	2274	542.447	7282.44	NA	NA	9349	NA	NA	0.041837	0.0864634	0.0320012	2.06668	0.0149392	0.00267802	4931.12	9837.61	7078.59	8863.3	9067.63	10116.1	Vehicle
120	190.017	190.017	2270	489.041	139955	268101	0.918611	325.165	1.02071e+06	0.546424	0.510148	0.000213689	0.0722808	0.000418877	0.0822365	0.00037012	0	144649	275216	0	0	975.495	Vehicle
120	NA	192.023	2333	490.07	128146	NA	NA	0	NA	NA	0.489852	0	0.0752207	0	0.0822365	0	0	175372	209065	0	0	0	Vehicle
120	NA	194.031	2392	487.478	0	NA	NA	213786	NA	NA	0	0.213372	0	Inf	0	0.0127374	0	0	0	93243.3	245662	302452	Vehicle
120	NA	195.034	2440	487.717	0	NA	NA	436591	NA	NA	0	0.465449	0	Inf	0	0.125277	0	0	0	254474	410654	644646	Vehicle
120	NA	196.037	2483	490.921	0	NA	NA	289381	NA	NA	0	0.259139	0	Inf	0	0.0766026	0	0	0	72010.4	351562	444571	Vehicle
120	NA	197.04	2524	489.036	0	NA	NA	80621.7	NA	NA	0	0.0618255	0	Inf	0	0.0541288	0	0	0	0	112837	129028	Vehicle
121	190.018	190.018	2267	434.416	125598	140213	0.177203	6648.64	32214.2	0.551973	0.902225	0.211558	0.0778724	0.234485	0.0671937	0.36643	107042	137582	132170	0	0	19945.9	Vehicle
121	NA	192.025	2340	433.705	11065.8	NA	NA	0	NA	NA	0.0705032	0	0.263383	0	0.079279	0	0	8183.95	25013.4	0	0	0	Vehicle
121	NA	194.031	2403	434.831	0	NA	NA	13145.7	NA	NA	0	0.260952	0	Inf	0	0.451982	0	0	0	0	39437.2	0	Vehicle
121	NA	201.052	2615	436.564	3548.8	NA	NA	0	NA	NA	0.0272718	0	0.110563	0	0.0171639	0	5289.45	2529.71	2827.23	0	0	0	Vehicle
121	NA	204.062	2702	434.783	0	NA	NA	12419.8	NA	NA	0	0.52749	0	Inf	0	0.415859	0	0	0	14839.5	10938.9	11481	Vehicle
122	190.036	190.036	2273	518.322	490163	498299	0.188764	240366	289139	0.0450319	0.983759	0.831358	0.000514087	0.845083	0.014159	0.0071401	573238	505533	391718	251651	230763	238683	Vehicle
122	NA	192.042	2343	517.914	1419	NA	NA	48773.8	NA	NA	0.00241107	0.168642	2.89e-05	69.9448	0.00417609	0.0071401	4256.99	0	0	52235.4	48468.7	45617.3	Vehicle
122	NA	195.05	2460	513.913	6716.99	NA	NA	0	NA	NA	0.0138297	0	0.187224	0	0.0121406	0	11039.4	0	9111.53	0	0	0	Vehicle
123	190.055	190.055	2275	113.213	988663	988663	0.144508	70615.3	1.06117e+06	0.113995	1	0.0758888	0.00667637	0.0758888	0	0.131443	1.13529e+06	849878	980816	211846	0	0	Vehicle
123	NA	192.062	2349	115.139	0	NA	NA	979926	NA	NA	0	0.914209	0	Inf	0	0.129938	0	0	0	711068	1.15644e+06	1.07227e+06	Vehicle
123	NA	196.075	2496	112.64	0	NA	NA	10627	NA	NA	0	0.00990194	0	Inf	0	0.00151929	0	0	0	7595.98	12831.2	11453.8	Vehicle
124	190.072	190.072	2279	157.764	449468	469746	0.0546602	0	27307.1	0.297995	0.956781	0	0.000417053	0	0.0338536	0	468613	415633	464158	0	0	0	Vehicle
124	NA	191.075	2317	157.754	17114.7	NA	NA	0	NA	NA	0.0364705	0	0.183506	0	0.0315847	0	0	24333.2	27011	0	0	0	Vehicle
124	NA	192.076	2353	157.72	3163.85	NA	NA	0	NA	NA	0.00674848	0	0.0361969	0	0.00228638	0	1944.12	3708.65	3838.77	0	0	0	Vehicle
124	NA	193.082	2374	163.788	0	NA	NA	5040.01	NA	NA	0	0.137328	0	Inf	0	0.237859	0	0	0	15120	0	0	Vehicle
124	NA	194.085	2412	158.911	0	NA	NA	22267.1	NA	NA	0	0.862672	0	Inf	0	0.237859	0	0	0	21580.5	22808.5	22412.2	Vehicle
125	191.02	191.02	2300	979.411	180597	188241	0.0402143	0	31759.8	0.481251	0.960283	0	0.000427405	0	0.0343969	0	179057	182896	179839	0	0	0	Vehicle
125	NA	192.023	2334	979.269	7643.58	NA	NA	0	NA	NA	0.0397172	0	0.18351	0	0.0343969	0	11296.4	11634.3	0	0	0	0	Vehicle
125	NA	194.03	2394	978.696	0	NA	NA	13140.9	NA	NA	0	0.468775	0	Inf	0	0.171507	0	0	0	13378.5	13098.9	12945.3	Vehicle
125	NA	195.034	2453	978.594	0	NA	NA	9285.12	NA	NA	0	0.187925	0	Inf	0	0.325495	0	0	0	27855.3	0	0	Vehicle
125	NA	197.04	2526	978.705	0	NA	NA	9333.73	NA	NA	0	0.343301	0	Inf	0	0.154056	0	0	0	8174.83	9838.3	9988.07	Vehicle
126	191.02	191.02	2302	918.75	341844	341844	1.59675	0	22885.3	1.36367	1	0	0	0	0	0	0	971346	54185.6	0	0	0	Vehicle
126	NA	194.031	2395	913.852	0	NA	NA	22885.3	NA	NA	0	1	0	Inf	0	0	0	0	0	58900.2	5939.66	3815.98	Vehicle
127	191.02	191.02	2296	937.614	8.41376e+06	8.44578e+06	0.142094	0	1.15576e+06	0.480643	0.996331	0	1.04e-05	0	0.00557151	0	7.10886e+06	9.43587e+06	8.69654e+06	0	0	0	Vehicle
127	NA	192.023	2332	940.148	31746.6	NA	NA	41347.2	NA	NA	0.00362888	0.0455806	0.428368	12.5605	0.00560561	0.0737321	2799.9	3693.66	88746.1	3009.93	117658	3373.34	Vehicle
127	NA	193.024	2363	945.798	282.742	NA	NA	0	NA	NA	3.98e-05	0	0.42265	0	6.89e-05	0	848.225	0	0	0	0	0	Vehicle
127	NA	194.031	2391	938.597	0	NA	NA	360896	NA	NA	0	0.338473	0	Inf	0	0.137263	0	0	0	412703	443649	226338	Vehicle
127	NA	195.034	2436	938.207	0	NA	NA	12296.8	NA	NA	0	0.0119198	0	Inf	0	0.00405437	0	0	0	12992.1	13040.4	10857.8	Vehicle
127	NA	196.037	2488	939.384	0	NA	NA	548033	NA	NA	0	0.430107	0	Inf	0	0.145002	0	0	0	1.06491e+06	286407	292779	Vehicle
127	NA	197.04	2523	940.628	0	NA	NA	193188	NA	NA	0	0.173919	0	Inf	0	0.133713	0	0	0	299442	39427.9	240694	Vehicle
128	191.02	191.02	2305	851.104	391462	391462	1.27228	0	89720.9	0.875649	1	0	0	0	0	0	0	952049	222336	0	0	0	Vehicle
128	NA	195.034	2442	851.435	0	NA	NA	89720.9	NA	NA	0	1	0	Inf	0	0	0	0	0	10010.4	92066.3	167086	Vehicle
129	191.02	191.02	2310	710.491	501709	506759	1.72163	0	67905.5	0.747672	0.497012	0	0.5	0	0.702881	0	0	1.50513e+06	0	0	0	0	Vehicle
129	NA	192.023	2336	708.698	5050.09	NA	NA	0	NA	NA	0.502988	0	0.496195	0	0.702881	0	0	9049.23	6101.04	0	0	0	Vehicle
129	NA	195.034	2447	720.287	0	NA	NA	67905.5	NA	NA	0	1	0	Inf	0	0	0	0	0	39441.6	37752.1	126523	Vehicle
130	191.02	191.02	2301	805.806	773161	773161	0.973772	0	220245	1.03339	1	0	0	0	0	0	0	1.50398e+06	815505	0	0	0	Vehicle
130	NA	195.034	2438	796.129	0	NA	NA	154262	NA	NA	0	0.651181	0	Inf	0	0.231346	0	0	0	322484	122972	17331.5	Vehicle
130	NA	196.037	2490	796.722	0	NA	NA	65983	NA	NA	0	0.348819	0	Inf	0	0.231346	0	0	0	154269	18558.3	25121.5	Vehicle
131	191.02	191.02	2293	434.993	361475	376089	0.980594	0	25565.6	0.843013	0.644779	0	0.183513	0	0.558415	0	0	369426	714997	0	0	0	Vehicle
131	NA	192.025	2340	433.705	11065.8	NA	NA	0	NA	NA	0.0184005	0	0.202572	0	0.0170529	0	0	8183.95	25013.4	0	0	0	Vehicle
131	NA	194.031	2403	434.831	0	NA	NA	13145.7	NA	NA	0	0.260952	0	Inf	0	0.451982	0	0	0	0	39437.2	0	Vehicle
131	NA	201.052	2615	436.564	3548.8	NA	NA	0	NA	NA	0.33682	0	0.416627	0	0.574332	0	5289.45	2529.71	2827.23	0	0	0	Vehicle
131	NA	204.062	2702	434.783	0	NA	NA	12419.8	NA	NA	0	0.739048	0	Inf	0	0.451982	0	0	0	14839.5	10938.9	11481	Vehicle
132	191.02	191.02	2292	601.239	1.34178e+07	1.47008e+07	1.14801	6.14927e+06	3.0204e+07	0.119111	0.881908	0.204697	0.00408734	0.232107	0.0852548	0.0163513	3.19574e+07	5.66896e+06	2.62705e+06	6.6152e+06	5.8811e+06	5.95151e+06	Vehicle
132	NA	192.023	2328	601.638	1.06527e+06	NA	NA	565868	NA	NA	0.0831458	0.0186215	0.365312	0.223963	0.0962214	0.00288814	1.79943e+06	1.38017e+06	16203.1	726600	474125	496880	Vehicle
132	NA	193.026	2365	601.576	217717	NA	NA	9.48039e+06	NA	NA	0.0349463	0.311256	0.000745053	8.90669	0.0330842	0.0379228	266434	182222	204495	1.12866e+07	1.00344e+07	7.12013e+06	Vehicle
132	NA	194.031	2386	601.349	0	NA	NA	1.62907e+06	NA	NA	0	0.0516701	0	Inf	0	0.0345376	0	0	0	2.34009e+06	2.23081e+06	316322	Vehicle
132	NA	195.034	2437	601.11	0	NA	NA	5.26725e+06	NA	NA	0	0.17574	0	Inf	0	0.01752	0	0	0	5.44617e+06	5.16111e+06	5.19448e+06	Vehicle
132	NA	196.037	2484	601.015	0	NA	NA	5.87726e+06	NA	NA	0	0.196557	0	Inf	0	0.0253594	0	0	0	5.70363e+06	6.11864e+06	5.80952e+06	Vehicle
132	NA	197.04	2518	601.11	0	NA	NA	1.23485e+06	NA	NA	0	0.0414589	0	Inf	0	0.0289379	0	0	0	1.69681e+06	276527	1.7312e+06	Vehicle
133	191.02	191.02	2304	765.765	594368	597104	0.866027	0	98603.8	0.670384	0.995424	0	0.00292661	0	0.0064716	0	0	888545	894559	0	0	0	Vehicle
133	NA	192.023	2337	761.912	2735.76	NA	NA	0	NA	NA	0.00457611	0	0.5	0	0.0064716	0	0	8207.27	0	0	0	0	Vehicle
133	NA	195.034	2439	756.248	0	NA	NA	98603.8	NA	NA	0	1	0	Inf	0	0	0	0	0	155320	26008	114483	Vehicle
134	191.02	191.02	2297	652.611	4.42625e+06	4.62374e+06	0.425917	0	2.90336e+06	0.0627651	0.949832	0	0.000371473	0	0.031717	0	5.56577e+06	5.55184e+06	2.16113e+06	0	0	0	Vehicle
134	NA	192.023	2331	653.833	197496	NA	NA	95243.5	NA	NA	0.0501682	0.0318346	0.506935	0.634558	0.031717	0.0299229	298225	102413	191851	175360	0	110370	Vehicle
134	NA	194.031	2390	651.384	0	NA	NA	357196	NA	NA	0	0.123361	0	Inf	0	0.0176191	0	0	0	305785	370849	394955	Vehicle
134	NA	195.034	2441	651.01	0	NA	NA	1.05344e+06	NA	NA	0	0.361065	0	Inf	0	0.0584898	0	0	0	966129	884524	1.30965e+06	Vehicle
134	NA	196.037	2489	653.621	0	NA	NA	1.00866e+06	NA	NA	0	0.348682	0	Inf	0	0.0434522	0	0	0	1.10803e+06	1.00573e+06	912216	Vehicle
134	NA	197.04	2525	653.515	0	NA	NA	388832	NA	NA	0	0.135057	0	Inf	0	0.027763	0	0	0	397707	440356	328434	Vehicle
135	191.02	191.02	2307	691.826	1.75786e+06	1.75786e+06	1.02496	0	722124	0.56128	1	0	0	0	0	0	0	1.67309e+06	3.60048e+06	0	0	0	Vehicle
135	NA	194.031	2398	690.153	0	NA	NA	33323.5	NA	NA	0	0.103529	0	Inf	0	0.168871	0	0	0	86630.3	13340.2	0	Vehicle
135	NA	195.034	2448	686.565	0	NA	NA	271965	NA	NA	0	0.272849	0	Inf	0	0.281924	0	0	0	0	616172	199725	Vehicle
135	NA	196.037	2491	688.274	0	NA	NA	390129	NA	NA	0	0.588821	0	Inf	0	0.200325	0	0	0	191363	397047	581976	Vehicle
135	NA	197.04	2528	689.918	0	NA	NA	26706.1	NA	NA	0	0.0348012	0	Inf	0	0.0316753	0	0	0	12325.7	67792.7	0	Vehicle
136	191.02	191.02	2309	674.903	1.42798e+06	1.42798e+06	0.870388	0	290375	0.867096	1	0	0	0	0	0	0	2.01769e+06	2.26625e+06	0	0	0	Vehicle
136	NA	194.031	2402	670.854	0	NA	NA	37200.3	NA	NA	0	0.14659	0	Inf	0	0.253901	0	0	0	0	0	111601	Vehicle
136	NA	195.034	2450	666.489	0	NA	NA	253175	NA	NA	0	0.85341	0	Inf	0	0.253901	0	0	0	58897.9	558457	142170	Vehicle
137	191.02	191.02	2298	488.646	261629	389775	0.981792	0	1.02038e+06	0.546169	0.646508	0	0.0785536	0	0.113393	0	0	229016	555871	0	0	0	Vehicle
137	NA	192.023	2333	490.07	128146	NA	NA	0	NA	NA	0.353492	0	0.141999	0	0.113393	0	0	175372	209065	0	0	0	Vehicle
137	NA	194.031	2392	487.478	0	NA	NA	213786	NA	NA	0	0.213415	0	Inf	0	0.0126642	0	0	0	93243.3	245662	302452	Vehicle
137	NA	195.034	2440	487.717	0	NA	NA	436591	NA	NA	0	0.46554	0	Inf	0	0.125232	0	0	0	254474	410654	644646	Vehicle
137	NA	196.037	2483	490.921	0	NA	NA	289381	NA	NA	0	0.259202	0	Inf	0	0.0766431	0	0	0	72010.4	351562	444571	Vehicle
137	NA	197.04	2524	489.036	0	NA	NA	80621.7	NA	NA	0	0.0618437	0	Inf	0	0.0541403	0	0	0	0	112837	129028	Vehicle
138	191.02	191.02	2294	634.754	5.01808e+06	5.29092e+06	0.052349	927722	4.52441e+06	0.0148947	0.948602	0.205074	7.35e-08	0.216185	0.0057866	0.0036015	5.27556e+06	4.96844e+06	4.81023e+06	939864	926670	916631	Vehicle
138	NA	192.023	2330	634.66	254284	NA	NA	94910.5	NA	NA	0.0480831	0.0209733	0.000138922	0.436188	0.00170432	0.000901974	267882	242362	252608	97906.5	97531.6	89293.4	Vehicle
138	NA	193.027	2367	634.894	18559.9	NA	NA	1.4926e+06	NA	NA	0.00331478	0.32986	6.61e-05	99.5117	0.00574137	0.0128801	55679.6	0	0	1.54147e+06	1.52159e+06	1.41474e+06	Vehicle
138	NA	194.031	2388	634.302	0	NA	NA	293777	NA	NA	0	0.0649514	0	Inf	0	0.00200374	0	0	0	294536	288689	298105	Vehicle
138	NA	195.034	2443	634.499	0	NA	NA	726143	NA	NA	0	0.160491	0	Inf	0	0.000564253	0	0	0	720421	740883	717126	Vehicle
138	NA	196.037	2485	634.302	0	NA	NA	763342	NA	NA	0	0.168731	0	Inf	0	0.0109461	0	0	0	707491	783398	799137	Vehicle
138	NA	197.04	2519	634.499	0	NA	NA	225909	NA	NA	0	0.0499205	0	Inf	0	0.00431876	0	0	0	202386	240855	234486	Vehicle
139	191.02	191.02	2295	579.676	1.50245e+07	1.59493e+07	0.264366	2.92576e+06	1.48467e+07	0.0745015	0.943322	0.197059	3.37e-05	0.208899	0.00752187	0.000139141	1.94532e+07	1.26096e+07	1.30106e+07	3.17421e+06	2.84644e+06	2.75664e+06	Vehicle
139	NA	192.023	2329	579.799	849685	NA	NA	320792	NA	NA	0.0530654	0.0215732	3.52e-05	0.406539	0.00145719	0.000861231	1.13382e+06	707845	707395	361663	299945	300768	Vehicle
139	NA	193.027	2366	579.989	75187.2	NA	NA	4.73946e+06	NA	NA	0.00361258	0.318549	8.98e-05	88.1777	0.00625717	0.0139691	225562	0	0	5.38686e+06	4.48695e+06	4.34456e+06	Vehicle
139	NA	194.031	2389	579.834	0	NA	NA	1.03814e+06	NA	NA	0	0.0699402	0	Inf	0	0.000531264	0	0	0	1.1183e+06	1.01929e+06	976847	Vehicle
139	NA	195.034	2444	579.595	0	NA	NA	2.43778e+06	NA	NA	0	0.164248	0	Inf	0	0.00368029	0	0	0	2.61138e+06	2.43538e+06	2.26659e+06	Vehicle
139	NA	196.037	2486	579.71	0	NA	NA	2.60893e+06	NA	NA	0	0.176166	0	Inf	0	0.0089056	0	0	0	2.67679e+06	2.58097e+06	2.56903e+06	Vehicle
139	NA	197.04	2520	579.71	0	NA	NA	775798	NA	NA	0	0.0524642	0	Inf	0	0.00424119	0	0	0	766403	784707	776285	Vehicle
140	191.021	191.021	2291	533.175	9.12897e+07	101787366	0.703606	5.19736e+06	5.23257e+07	0.325466	0.843747	0.102587	0.00117144	0.121585	0.114108	0.0871624	1.34556e+08	1.2553e+08	1.37831e+07	1.9788e+06	2.73108e+06	1.08822e+07	Vehicle
140	NA	192.024	2327	529.141	8.42804e+06	NA	NA	2.07562e+06	NA	NA	0.117077	0.0455465	0.229293	0.38903	0.0737595	0.0273818	1.17075e+07	9.66466e+06	3.91194e+06	1.21191e+06	2.48355e+06	2.53139e+06	Vehicle
140	NA	193.027	2364	528.316	1.97263e+06	NA	NA	1.84668e+07	NA	NA	0.03705	0.327002	0.0573036	8.82597	0.0378568	0.136194	2.36815e+06	1.9867e+06	1.56304e+06	3.2835e+07	7.85773e+06	1.47078e+07	Vehicle
140	NA	194.031	2385	528.582	94719	NA	NA	5.67265e+06	NA	NA	0.00200563	0.101798	0.0588898	50.7561	0.00230225	0.0440609	105642	88247	90268.1	7.33424e+06	1.88389e+06	7.79981e+06	Vehicle
140	NA	195.034	2435	528.867	2321.36	NA	NA	6.81129e+06	NA	NA	0.000119934	0.131438	0.00202928	1095.92	0.000207732	0.0102802	0	0	6964.09	8.17594e+06	4.58035e+06	7.67759e+06	Vehicle
140	NA	196.037	2482	528.75	0	NA	NA	7.2855e+06	NA	NA	0	0.143893	0	Inf	0	0.0229856	0	0	0	8.82963e+06	5.8327e+06	7.19418e+06	Vehicle
140	NA	197.041	2516	526.911	0	NA	NA	6.5765e+06	NA	NA	0	0.142702	0	Inf	0	0.0965441	0	0	0	7.44722e+06	8.60702e+06	3.67527e+06	Vehicle
140	NA	198.042	2541	525.706	0	NA	NA	185489	NA	NA	0	0.00388621	0	Inf	0	0.00157942	0	0	0	172365	192417	191685	Vehicle
140	NA	199.045	2568	525.457	0	NA	NA	54480	NA	NA	0	0.00114702	0	Inf	0	0.000488778	0	0	0	48870.4	57475.4	57094.3	Vehicle
141	192.033	192.033	2338	182.651	265738	265738	0.327365	0	356266	0.0417716	1	0	0	0	0	0	366177	216874	214164	0	0	0	Vehicle
141	NA	195.044	2458	182.439	0	NA	NA	347128	NA	NA	0	0.974439	0	Inf	0	0.00326039	0	0	0	359533	348880	332970	Vehicle
141	NA	196.046	2493	182.554	0	NA	NA	8673.11	NA	NA	0	0.0243049	0	Inf	0	0.00154473	0	0	0	9344.1	9003.36	7671.86	Vehicle
141	NA	208.09	2800	183.153	0	NA	NA	465.212	NA	NA	0	0.0012564	0	Inf	0	0.00217615	0	0	0	1395.63	0	0	Vehicle
142	192.033	192.033	2339	205.423	126137	126137	0.269884	0	151692	0.0274653	1	0	0	0	0	0	165049	101859	111502	0	0	0	Vehicle
142	NA	195.044	2457	204.045	0	NA	NA	149100	NA	NA	0	0.982709	0	Inf	0	0.011429	0	0	0	155818	145217	146265	Vehicle
142	NA	196.048	2492	203.957	0	NA	NA	2591.57	NA	NA	0	0.0172914	0	Inf	0	0.011429	0	0	0	640.801	3528.65	3605.24	Vehicle
143	192.034	192.034	2342	120.322	332722	352484	0.29001	34448.7	519916	0.303329	0.943705	0.0680606	5.36e-05	0.0721207	0.00123138	0.0120493	444383	283897	269886	42067.8	35286.2	25992.2	Vehicle
143	NA	193.036	2370	120.832	19761.8	NA	NA	0	NA	NA	0.0562951	0	0.000159447	0	0.00123138	0	25836.8	17026.2	16422.4	0	0	0	Vehicle
143	NA	195.045	2454	119.839	0	NA	NA	485467	NA	NA	0	0.931939	0	Inf	0	0.0120493	0	0	0	520903	616337	319162	Vehicle
144	193.035	193.035	2369	346.565	374599	392148	0.708112	46218.3	653122	0.0946942	0.968208	0.0702463	6.64e-05	0.0725529	0.0275532	0.00998905	71869.5	512782	539147	36037.9	45884.5	56732.6	Vehicle
144	NA	194.039	2405	346.283	17549	NA	NA	1321.82	NA	NA	0.031792	0.00192627	0.200799	0.0605897	0.0275532	0.00180036	0	26279.5	26367.5	0	2421.62	1543.84	Vehicle
144	NA	198.052	2544	345.946	0	NA	NA	12834.9	NA	NA	0	0.0195918	0	Inf	0	0.00104375	0	0	0	10738.1	13891.6	13875	Vehicle
144	NA	199.056	2570	346.07	0	NA	NA	592747	NA	NA	0	0.908236	0	Inf	0	0.0115498	0	0	0	535764	616803	625675	Vehicle
145	194.994	194.994	2432	156.132	246777	285933	0.327378	7680.33	154525	0.247883	0.85285	0.0486844	0.000988874	0.0570843	0.0478441	0.00638891	142731	309219	288380	4787.18	7883.69	10370.1	Vehicle
145	NA	195.995	2478	154.474	16967.3	NA	NA	0	NA	NA	0.0596252	0	0.000167722	0	0.00133764	0	10943.6	20787	19171.2	0	0	0	Vehicle
145	NA	198.002	2538	157.958	9385.43	NA	NA	133071	NA	NA	0.0366958	0.857812	8e-05	23.3763	0.0180985	0.0378791	10298.3	9631.26	8226.72	92725.4	146942	159547	Vehicle
145	NA	199.005	2561	156.073	0	NA	NA	5491.46	NA	NA	0	0.0360936	0	Inf	0	0.0126105	0	0	0	4972.51	3525.61	7976.26	Vehicle
145	NA	205.029	2723	158.372	12804.1	NA	NA	8282.3	NA	NA	0.0508287	0.0574096	0.794077	1.12947	0.0284107	0.0293553	14944.6	12966.3	10501.5	10046.6	5145.82	9654.48	Vehicle
146	201.05	201.05	2611	313.184	700699	737133	0.798097	690129	1.21999e+06	0.0657907	0.966119	0.565832	0.000862385	0.585675	0.0293429	0.00850928	61162.2	965359	1.07557e+06	678039	655423	736925	Vehicle
146	NA	202.053	2631	313.067	31303.8	NA	NA	110368	NA	NA	0.029111	0.0904292	0.0511981	3.10636	0.0252113	0.0019668	0	44244.9	49666.3	103841	107148	120115	Vehicle
146	NA	203.057	2666	313.071	5131.02	NA	NA	166063	NA	NA	0.0047703	0.136007	2.66e-06	28.5113	0.00413165	0.00341874	0	7213.55	8179.51	155853	159809	182528	Vehicle
146	NA	204.06	2701	312.722	0	NA	NA	212833	NA	NA	0	0.174468	0	Inf	0	0.0030226	0	0	0	202046	207676	228779	Vehicle
146	NA	205.063	2732	312.722	0	NA	NA	11250.4	NA	NA	0	0.00921574	0	Inf	0	0.000266776	0	0	0	10493	10937.8	12320.5	Vehicle
146	NA	206.066	2760	312.722	0	NA	NA	29348.4	NA	NA	0	0.0240481	0	Inf	0	0.00052485	0	0	0	27616.8	28547.1	31881.3	Vehicle
147	201.052	201.052	2613	155.386	139790	142572	0.443135	21342.1	506351	0.257958	0.985304	0.0419551	9.49e-05	0.0425809	0.018526	0.00270814	73269.3	156138	189963	15821.9	19884.9	28319.5	Vehicle
147	NA	204.063	2700	155.386	2331.07	NA	NA	464690	NA	NA	0.0118355	0.917024	9.79e-05	77.481	0.0204996	0.00415572	0	0	6993.21	341995	466590	585484	Vehicle
147	NA	205.066	2733	155.427	0	NA	NA	17868.4	NA	NA	0	0.03537	0	Inf	0	0.000480843	0	0	0	13453.2	17924.7	22227.1	Vehicle
147	NA	206.067	2762	156.473	450.531	NA	NA	2451.15	NA	NA	0.0028607	0.00565099	0.529779	1.97539	0.00495488	0.00499216	0	1351.59	0	3546.54	3806.91	0	Vehicle
148	201.088	201.088	2620	166.17	125831	134773	0.53155	0	114158	0.0258032	0.933464	0	1.07e-07	0	0.000529406	0	202758	80594.6	94140	0	0	0	Vehicle
148	NA	202.091	2642	166.464	8941.92	NA	NA	0	NA	NA	0.0665356	0	2.11e-05	0	0.000529406	0	14310.6	5776.82	6738.39	0	0	0	Vehicle
148	NA	204.099	2707	166.73	0	NA	NA	4678.47	NA	NA	0	0.0409905	0	Inf	0	0.000738431	0	0	0	4574.41	4739.56	4721.43	Vehicle
148	NA	206.105	2768	166.759	0	NA	NA	14586.4	NA	NA	0	0.127784	0	Inf	0	0.0037814	0	0	0	14729.8	15022.8	14006.7	Vehicle
148	NA	207.109	2789	166.759	0	NA	NA	22250.5	NA	NA	0	0.194998	0	Inf	0	0.00725214	0	0	0	21759.4	22105.5	22886.6	Vehicle
148	NA	208.112	2802	166.854	0	NA	NA	7730.55	NA	NA	0	0.067677	0	Inf	0	0.00280526	0	0	0	7532.12	8304.11	7355.41	Vehicle
[truncated: 2,888 more rows]

## Sheet: Table S5
Table S5: Table produced by filterIsoDiffReport command in X13CMS processing
[truncated: 1,476 more rows]

[truncated: 4 more sheets: Table S6, Table S7, Table S8, Table S9]
